# Supplementary material for: Reaction times can reflect habits rather than computations
Source: eLife. 2017 Jul 28;6:e28075. doi: 10.7554/eLife.28075 (PMC5582865; doi:10.7554/eLife.28075)
Supplement: Figure 1—source data 1. — This data set pertains to the outward-interception task, and were used to calculate the summary statistics in Figure 1C and Figure 1F. This file contains measured kinematic parameters (RT, peak velocity (Vpeak), and endpoint error (Err)), for each trial and participant during the pre-training (Block 1) and post-training (Block 2) point-to-point reaching blocks. Note, the first 10 trials in each block have been excluded to evaluate steady-state movement parameters. [file elife-28075-fig1-data1.txt]

Lat Vpeak Err Block Subj Trial
1 318.000 0.708 0.753 1 1 11
2 279.000 0.706 0.784 1 1 12
3 272.000 0.818 2.009 1 1 13
4 264.000 0.576 1.222 1 1 14
5 334.000 0.704 0.152 1 1 15
6 295.000 0.625 2.481 1 1 16
7 311.000 0.694 1.948 1 1 17
8 310.000 0.703 1.734 1 1 18
9 295.000 0.717 0.477 1 1 19
10 287.000 0.675 0.620 1 1 20
11 279.000 0.669 0.251 1 1 21
12 303.000 0.673 0.258 1 1 22
13 311.000 0.644 2.284 1 1 23
14 264.000 0.607 0.813 1 1 24
15 326.000 0.896 2.022 1 1 25
16 250.000 0.738 0.545 1 1 26
17 318.000 0.849 3.476 1 1 27
18 310.000 0.679 1.942 1 1 28
19 311.000 0.704 0.359 1 1 29
20 264.000 0.723 0.466 1 1 30
21 342.000 0.739 1.100 1 1 31
22 303.000 0.719 1.985 1 1 32
23 311.000 0.718 2.038 1 1 33
24 304.000 0.698 0.512 1 1 34
25 310.000 0.670 0.754 1 1 35
26 357.000 0.675 2.629 1 1 36
27 318.000 0.677 0.738 1 1 37
28 341.000 0.799 0.529 1 1 38
29 335.000 0.576 0.525 1 1 39
30 304.000 0.664 0.524 1 1 40
31 272.000 0.651 1.922 1 1 41
32 326.000 0.541 0.222 1 1 42
33 372.000 0.818 1.104 1 1 43
34 395.000 0.718 3.931 1 1 44
35 295.000 0.725 1.930 1 1 45
36 318.000 0.653 0.914 1 1 46
37 325.000 0.673 0.208 1 1 47
38 302.000 0.737 1.153 1 1 48
39 295.000 0.761 0.854 1 1 49
40 342.000 0.815 1.523 1 1 50
41 318.000 0.635 0.898 1 1 51
42 311.000 0.629 1.801 1 1 52
43 302.000 0.703 1.381 1 1 53
44 318.000 0.744 1.941 1 1 54
45 295.000 0.821 1.937 1 1 55
46 302.000 0.702 1.420 1 1 56
47 295.000 0.648 0.200 1 1 57
48 317.000 0.660 0.778 1 1 58
49 271.000 0.718 0.447 1 1 59
50 287.000 0.598 0.334 1 1 60
51 303.000 0.541 0.921 2 1 71
52 226.000 0.686 0.956 2 1 72
53 257.000 0.660 1.385 2 1 73
54 302.000 0.601 1.083 2 1 74
55 302.000 0.749 1.178 2 1 75
56 265.000 0.609 2.104 2 1 76
57 256.000 0.619 1.410 2 1 77
58 333.000 0.621 2.286 2 1 78
59 303.000 0.504 1.002 2 1 79
60 257.000 0.530 2.092 2 1 80
61 295.000 0.538 0.414 2 1 81
62 249.000 0.576 1.704 2 1 82
63 234.000 0.678 0.481 2 1 83
64 241.000 0.563 1.743 2 1 84
65 303.000 0.618 0.841 2 1 85
66 295.000 0.634 1.173 2 1 86
67 273.000 0.626 0.674 2 1 87
68 233.000 0.604 1.168 2 1 88
69 271.000 0.736 1.675 2 1 89
70 311.000 0.651 1.774 2 1 90
71 218.000 0.582 0.635 2 1 91
72 303.000 0.597 0.207 2 1 92
73 325.000 0.725 2.601 2 1 93
74 272.000 0.711 0.829 2 1 94
75 311.000 0.528 0.591 2 1 95
76 256.000 0.623 0.383 2 1 96
77 234.000 0.618 0.416 2 1 97
78 286.000 0.555 0.367 2 1 98
79 279.000 0.713 0.085 2 1 99
80 303.000 0.521 1.075 2 1 100
81 287.000 0.559 0.137 2 1 101
82 295.000 0.612 0.710 2 1 102
83 241.000 0.603 1.245 2 1 103
84 287.000 0.548 0.824 2 1 104
85 280.000 0.673 2.021 2 1 105
86 271.000 0.613 1.146 2 1 106
87 317.000 0.668 1.534 2 1 107
88 272.000 0.582 1.364 2 1 108
89 257.000 0.646 1.290 2 1 109
90 280.000 0.512 0.801 2 1 110
91 325.000 0.622 1.360 2 1 111
92 264.000 0.620 0.380 2 1 112
93 311.000 0.564 0.918 2 1 113
94 272.000 0.602 0.977 2 1 114
95 279.000 0.534 1.238 2 1 115
96 272.000 0.587 1.358 2 1 116
97 319.000 0.590 0.808 2 1 117
98 303.000 0.582 0.799 2 1 118
99 257.000 0.686 0.266 2 1 119
100 249.000 0.647 1.348 2 1 120
101 249.000 0.610 0.260 1 2 11
102 271.000 0.700 1.645 1 2 12
103 302.000 0.634 0.773 1 2 13
104 256.000 0.704 0.871 1 2 14
105 287.000 0.726 0.834 1 2 15
106 326.000 0.743 0.467 1 2 16
107 249.000 0.714 1.096 1 2 17
108 241.000 0.689 2.338 1 2 18
109 309.000 0.737 0.800 1 2 19
110 279.000 0.709 1.118 1 2 20
111 256.000 0.690 1.517 1 2 21
112 249.000 0.634 1.078 1 2 22
113 295.000 0.731 1.213 1 2 23
114 280.000 0.701 0.999 1 2 24
115 325.000 0.710 0.700 1 2 25
116 279.000 0.606 0.365 1 2 26
117 295.000 0.607 0.590 1 2 27
118 326.000 0.636 0.502 1 2 28
119 334.000 0.726 0.647 1 2 29
120 280.000 0.625 0.658 1 2 30
121 288.000 0.567 0.315 1 2 31
122 333.000 0.636 1.254 1 2 32
123 310.000 0.690 2.160 1 2 33
124 311.000 0.724 1.770 1 2 34
125 288.000 0.597 1.953 1 2 35
126 295.000 0.664 0.798 1 2 36
127 287.000 0.679 0.257 1 2 37
128 395.000 0.692 1.152 1 2 38
129 319.000 0.634 0.725 1 2 39
130 264.000 0.625 0.756 1 2 40
131 302.000 0.716 2.514 1 2 41
132 302.000 0.565 0.808 1 2 42
133 249.000 0.629 1.469 1 2 43
134 341.000 0.596 0.733 1 2 44
135 288.000 0.641 1.113 1 2 45
136 402.000 0.662 0.447 1 2 46
137 372.000 0.625 2.651 1 2 47
138 334.000 0.675 0.649 1 2 48
139 279.000 0.782 2.053 1 2 49
140 348.000 0.592 1.704 1 2 50
141 281.000 0.645 1.261 1 2 51
142 350.000 0.708 0.157 1 2 52
143 341.000 0.662 0.562 1 2 53
144 310.000 0.614 1.255 1 2 54
145 342.000 0.712 0.954 1 2 55
146 310.000 0.608 1.135 1 2 56
147 319.000 0.645 0.558 1 2 57
148 325.000 0.678 1.749 1 2 58
149 288.000 0.690 1.039 1 2 59
150 364.000 0.697 2.150 1 2 60
151 234.000 0.783 1.151 2 2 71
152 249.000 0.787 1.140 2 2 72
153 280.000 0.684 0.292 2 2 73
154 256.000 0.689 0.847 2 2 74
155 243.000 0.611 1.350 2 2 75
156 249.000 0.726 1.124 2 2 76
157 264.000 0.564 0.234 2 2 77
158 272.000 0.748 0.245 2 2 78
159 210.000 0.685 1.631 2 2 79
160 264.000 0.689 1.182 2 2 80
161 257.000 0.622 0.763 2 2 81
162 249.000 0.787 0.514 2 2 82
163 286.000 0.668 0.498 2 2 83
164 257.000 0.743 1.924 2 2 84
165 279.000 0.651 0.185 2 2 85
166 309.000 0.689 0.372 2 2 86
167 249.000 0.601 0.846 2 2 87
168 257.000 0.728 0.419 2 2 88
169 249.000 0.675 0.711 2 2 89
170 233.000 0.626 0.285 2 2 90
171 272.000 0.741 2.003 2 2 91
172 271.000 0.567 0.673 2 2 92
173 304.000 0.652 0.809 2 2 93
174 241.000 0.599 0.926 2 2 94
175 256.000 0.584 0.378 2 2 95
176 311.000 0.667 0.569 2 2 96
177 272.000 0.697 1.726 2 2 97
178 279.000 0.664 0.944 2 2 98
179 234.000 0.518 0.883 2 2 99
180 317.000 0.544 1.251 2 2 100
181 403.000 0.748 2.371 2 2 101
182 310.000 0.723 0.949 2 2 102
183 325.000 0.729 1.543 2 2 103
184 379.000 0.601 0.487 2 2 104
185 326.000 0.611 0.415 2 2 105
186 295.000 0.596 0.292 2 2 106
187 326.000 0.592 0.498 2 2 107
188 303.000 0.737 0.789 2 2 108
189 249.000 0.674 2.799 2 2 109
190 342.000 0.669 0.781 2 2 110
191 333.000 0.701 0.389 2 2 111
192 279.000 0.587 0.184 2 2 112
193 287.000 0.670 0.798 2 2 113
194 365.000 0.728 0.559 2 2 114
195 318.000 0.663 2.114 2 2 115
196 326.000 0.605 1.217 2 2 116
197 318.000 0.776 0.589 2 2 117
198 295.000 0.626 0.663 2 2 118
199 288.000 0.601 2.127 2 2 119
200 325.000 0.680 0.673 2 2 120
201 249.000 0.733 1.764 1 3 11
202 234.000 0.587 0.804 1 3 12
203 272.000 0.669 0.225 1 3 13
204 318.000 0.575 1.377 1 3 14
205 295.000 0.668 0.245 1 3 15
206 249.000 0.614 0.439 1 3 16
207 295.000 0.623 1.428 1 3 17
208 257.000 0.787 1.246 1 3 18
209 287.000 0.648 0.942 1 3 19
210 288.000 0.753 0.034 1 3 20
211 303.000 0.743 0.793 1 3 21
212 288.000 0.643 1.150 1 3 22
213 256.000 0.646 0.881 1 3 23
214 287.000 0.682 1.814 1 3 24
215 309.000 0.693 0.333 1 3 25
216 295.000 0.699 1.466 1 3 26
217 295.000 0.698 2.010 1 3 27
218 295.000 0.703 0.521 1 3 28
219 273.000 0.549 0.666 1 3 29
220 265.000 0.719 2.268 1 3 30
221 272.000 0.704 1.162 1 3 31
222 248.000 0.656 1.012 1 3 32
223 327.000 0.782 1.285 1 3 33
224 280.000 0.661 1.662 1 3 34
225 287.000 0.641 1.293 1 3 35
226 233.000 0.677 0.957 1 3 36
227 310.000 0.654 0.441 1 3 37
228 295.000 0.673 0.769 1 3 38
229 241.000 0.693 1.420 1 3 39
230 264.000 0.666 1.277 1 3 40
231 256.000 0.691 2.843 1 3 41
232 295.000 0.735 0.968 1 3 42
233 440.000 0.640 1.156 1 3 43
234 310.000 0.705 0.486 1 3 44
235 271.000 0.646 1.477 1 3 45
236 333.000 0.647 0.751 1 3 46
237 249.000 0.737 1.257 1 3 47
238 241.000 0.566 2.018 1 3 48
239 256.000 0.745 0.880 1 3 49
240 279.000 0.654 1.108 1 3 50
241 286.000 0.599 1.007 1 3 51
242 333.000 0.762 1.830 1 3 52
243 295.000 0.734 0.383 1 3 53
244 333.000 0.752 1.019 1 3 54
245 264.000 0.731 0.982 1 3 55
246 295.000 0.759 1.600 1 3 56
247 265.000 0.743 1.560 1 3 57
248 303.000 0.723 0.672 1 3 58
249 303.000 0.775 0.328 1 3 59
250 303.000 0.727 0.887 1 3 60
251 302.000 0.763 1.856 2 3 71
252 249.000 0.722 1.150 2 3 72
253 249.000 0.735 1.616 2 3 73
254 327.000 0.735 1.056 2 3 74
255 241.000 0.779 0.471 2 3 75
256 218.000 0.697 2.107 2 3 76
257 257.000 0.719 0.292 2 3 77
258 263.000 0.739 1.554 2 3 78
259 264.000 0.595 1.245 2 3 79
260 219.000 0.643 0.644 2 3 80
261 342.000 0.632 0.505 2 3 81
262 233.000 0.704 1.392 2 3 82
263 241.000 0.805 1.754 2 3 83
264 217.000 0.657 1.547 2 3 84
265 233.000 0.655 1.551 2 3 85
266 287.000 0.685 0.986 2 3 86
267 272.000 0.706 0.563 2 3 87
268 310.000 0.714 1.584 2 3 88
269 241.000 0.667 0.723 2 3 89
270 327.000 0.618 0.942 2 3 90
271 257.000 0.593 1.902 2 3 91
272 357.000 0.690 0.781 2 3 92
273 225.000 0.723 2.132 2 3 93
274 241.000 0.675 1.876 2 3 94
275 295.000 0.623 2.184 2 3 95
276 279.000 0.690 1.453 2 3 96
277 219.000 0.768 0.718 2 3 97
278 257.000 0.598 1.841 2 3 98
279 233.000 0.651 0.195 2 3 99
280 279.000 0.611 0.609 2 3 100
281 203.000 0.549 0.439 2 3 101
282 279.000 0.557 1.493 2 3 102
283 217.000 0.611 0.807 2 3 103
284 273.000 0.670 1.203 2 3 104
285 226.000 0.613 0.170 2 3 105
286 227.000 0.711 0.617 2 3 106
287 318.000 0.652 0.317 2 3 107
288 233.000 0.613 0.657 2 3 108
289 234.000 0.534 1.169 2 3 109
290 248.000 0.612 0.946 2 3 110
291 288.000 0.664 1.009 2 3 111
292 218.000 0.510 0.581 2 3 112
293 265.000 0.690 1.266 2 3 113
294 249.000 0.601 0.197 2 3 114
295 226.000 0.736 0.989 2 3 115
296 256.000 0.637 1.171 2 3 116
297 264.000 0.657 1.200 2 3 117
298 249.000 0.586 0.761 2 3 118
299 242.000 0.645 0.239 2 3 119
300 271.000 0.649 0.620 2 3 120
301 295.000 0.555 0.328 1 4 11
302 326.000 0.577 0.572 1 4 12
303 295.000 0.743 1.004 1 4 13
304 310.000 0.601 0.274 1 4 14
305 349.000 0.558 2.289 1 4 15
306 341.000 0.659 1.808 1 4 16
307 364.000 0.611 0.145 1 4 17
308 302.000 0.637 0.977 1 4 18
309 365.000 0.602 1.228 1 4 19
310 311.000 0.546 0.605 1 4 20
311 333.000 0.764 1.022 1 4 21
312 348.000 0.622 0.702 1 4 22
313 296.000 0.635 1.341 1 4 23
314 395.000 0.556 0.204 1 4 24
315 464.000 0.624 1.582 1 4 25
316 356.000 0.843 1.044 1 4 26
317 426.000 0.705 0.414 1 4 27
318 388.000 0.620 0.266 1 4 28
319 334.000 0.641 0.465 1 4 29
320 365.000 0.617 0.793 1 4 30
321 333.000 0.632 0.663 1 4 31
322 357.000 0.572 0.482 1 4 32
323 295.000 0.761 0.821 1 4 33
324 334.000 0.769 1.246 1 4 34
325 357.000 0.718 1.570 1 4 35
326 334.000 0.632 0.568 1 4 36
327 333.000 0.676 0.494 1 4 37
328 372.000 0.571 0.958 1 4 38
329 318.000 0.603 0.419 1 4 39
330 303.000 0.818 0.173 1 4 40
331 311.000 0.616 0.080 1 4 41
332 302.000 0.779 1.712 1 4 42
333 357.000 0.686 1.121 1 4 43
334 364.000 0.543 1.227 1 4 44
335 357.000 0.643 1.607 1 4 45
336 403.000 0.539 1.679 1 4 46
337 287.000 0.725 0.654 1 4 47
338 310.000 0.686 1.140 1 4 48
339 356.000 0.714 0.382 1 4 49
340 333.000 0.603 0.213 1 4 50
341 295.000 0.620 0.773 1 4 51
342 348.000 0.611 0.688 1 4 52
343 318.000 0.610 0.124 1 4 53
344 364.000 0.735 0.287 1 4 54
345 357.000 0.601 0.514 1 4 55
346 357.000 0.731 0.901 1 4 56
347 325.000 0.728 0.200 1 4 57
348 309.000 0.642 0.201 1 4 58
349 295.000 0.723 0.241 1 4 59
350 288.000 0.594 0.357 1 4 60
351 257.000 0.515 2.727 2 4 71
352 234.000 0.761 0.703 2 4 72
353 272.000 0.592 0.670 2 4 73
354 273.000 0.791 2.187 2 4 74
355 264.000 0.761 0.808 2 4 75
356 265.000 0.637 0.398 2 4 76
357 264.000 0.793 0.747 2 4 77
358 280.000 0.648 1.034 2 4 78
359 272.000 0.584 1.851 2 4 79
360 288.000 0.776 2.430 2 4 80
361 303.000 0.702 1.615 2 4 81
362 263.000 0.624 1.005 2 4 82
363 295.000 0.603 0.343 2 4 83
364 280.000 0.611 0.366 2 4 84
365 287.000 0.605 1.152 2 4 85
366 295.000 0.634 1.489 2 4 86
367 249.000 0.644 1.127 2 4 87
368 265.000 0.658 1.279 2 4 88
369 272.000 0.738 1.165 2 4 89
370 287.000 0.665 1.353 2 4 90
371 280.000 0.671 0.359 2 4 91
372 272.000 0.603 1.392 2 4 92
373 311.000 0.665 0.476 2 4 93
374 272.000 0.840 1.504 2 4 94
375 311.000 0.804 2.257 2 4 95
376 287.000 0.467 1.019 2 4 96
377 288.000 0.618 0.321 2 4 97
378 248.000 0.579 0.718 2 4 98
379 264.000 0.651 1.478 2 4 99
380 309.000 0.829 2.579 2 4 100
381 303.000 0.601 1.064 2 4 101
382 365.000 0.550 0.402 2 4 102
383 295.000 0.543 0.882 2 4 103
384 303.000 0.741 1.147 2 4 104
385 326.000 0.616 0.768 2 4 105
386 272.000 0.776 0.545 2 4 106
387 372.000 0.725 1.191 2 4 107
388 272.000 0.486 0.849 2 4 108
389 271.000 0.757 0.791 2 4 109
390 294.000 0.646 0.592 2 4 110
391 326.000 0.616 1.630 2 4 111
392 295.000 0.733 0.775 2 4 112
393 295.000 0.766 0.611 2 4 113
394 311.000 0.563 1.653 2 4 114
395 272.000 0.663 1.153 2 4 115
396 248.000 0.623 1.156 2 4 116
397 295.000 0.570 0.630 2 4 117
398 334.000 0.644 0.754 2 4 118
399 232.000 0.631 0.315 2 4 119
400 309.000 0.694 0.693 2 4 120
401 334.000 0.601 1.182 1 5 11
402 403.000 0.615 0.934 1 5 12
403 357.000 0.672 0.710 1 5 13
404 341.000 0.631 1.726 1 5 14
405 357.000 0.575 1.106 1 5 15
406 379.000 0.570 0.183 1 5 16
407 426.000 0.628 0.951 1 5 17
408 341.000 0.658 0.411 1 5 18
409 326.000 0.610 0.317 1 5 19
410 311.000 0.572 0.491 1 5 20
411 395.000 0.712 0.554 1 5 21
412 349.000 0.784 1.675 1 5 22
413 333.000 0.616 0.302 1 5 23
414 457.000 0.677 1.542 1 5 24
415 426.000 0.644 0.777 1 5 25
416 388.000 0.671 0.799 1 5 26
417 372.000 0.572 1.210 1 5 27
418 310.000 0.577 0.950 1 5 28
419 411.000 0.736 1.054 1 5 29
420 349.000 0.592 0.840 1 5 30
421 326.000 0.666 0.150 1 5 31
422 426.000 0.585 0.557 1 5 32
423 341.000 0.645 0.306 1 5 33
424 295.000 0.669 1.587 1 5 34
425 411.000 0.668 0.610 1 5 35
426 388.000 0.603 0.458 1 5 36
427 588.000 0.649 1.239 1 5 37
428 957.000 0.778 0.613 1 5 38
429 588.000 0.592 0.855 1 5 39
430 487.000 0.708 1.191 1 5 40
431 357.000 0.562 0.734 1 5 41
432 441.000 0.604 0.445 1 5 42
433 319.000 0.538 0.701 1 5 43
434 425.000 0.686 0.268 1 5 44
435 333.000 0.600 1.156 1 5 45
436 388.000 0.563 0.542 1 5 46
437 349.000 0.799 1.016 1 5 47
438 326.000 0.636 0.704 1 5 48
439 326.000 0.715 1.447 1 5 49
440 318.000 0.568 0.805 1 5 50
441 349.000 0.573 0.282 1 5 51
442 296.000 0.545 0.861 1 5 52
443 442.000 0.616 1.063 1 5 53
444 395.000 0.700 0.901 1 5 54
445 371.000 0.623 0.540 1 5 55
446 364.000 0.564 0.789 1 5 56
447 310.000 0.704 0.624 1 5 57
448 379.000 0.639 0.969 1 5 58
449 356.000 0.649 0.762 1 5 59
450 425.000 0.623 1.105 1 5 60
451 341.000 0.785 3.289 2 5 71
452 295.000 0.785 1.307 2 5 72
453 357.000 0.600 0.151 2 5 73
454 303.000 0.830 3.214 2 5 74
455 287.000 0.714 0.441 2 5 75
456 249.000 0.570 2.695 2 5 76
457 296.000 0.616 0.681 2 5 77
458 325.000 0.614 1.657 2 5 78
459 295.000 0.543 1.864 2 5 79
460 294.000 0.519 0.834 2 5 80
461 334.000 0.619 1.037 2 5 81
462 264.000 0.554 0.672 2 5 82
463 287.000 0.741 0.362 2 5 83
464 334.000 0.546 1.714 2 5 84
465 325.000 0.601 0.281 2 5 85
466 372.000 0.636 0.278 2 5 86
467 319.000 0.738 0.452 2 5 87
468 341.000 0.563 0.393 2 5 88
469 364.000 0.661 1.224 2 5 89
470 303.000 0.599 1.660 2 5 90
471 317.000 0.657 0.549 2 5 91
472 410.000 0.626 0.642 2 5 92
473 357.000 0.616 1.075 2 5 93
474 287.000 0.646 0.294 2 5 94
475 356.000 0.617 0.280 2 5 95
476 486.000 0.509 0.216 2 5 96
477 302.000 0.579 1.072 2 5 97
478 317.000 0.589 0.409 2 5 98
479 365.000 0.772 0.610 2 5 99
480 395.000 0.715 1.858 2 5 100
481 388.000 0.755 1.428 2 5 101
482 349.000 0.595 0.940 2 5 102
483 387.000 0.607 0.462 2 5 103
484 403.000 0.634 0.994 2 5 104
485 410.000 0.611 0.694 2 5 105
486 349.000 0.700 0.988 2 5 106
487 304.000 0.616 1.687 2 5 107
488 333.000 0.645 0.670 2 5 108
489 280.000 0.734 0.422 2 5 109
490 425.000 0.664 1.505 2 5 110
491 342.000 0.697 2.157 2 5 111
492 295.000 0.516 0.897 2 5 112
493 364.000 0.580 0.268 2 5 113
494 295.000 0.592 0.642 2 5 114
495 326.000 0.814 1.363 2 5 115
496 372.000 0.600 1.195 2 5 116
497 334.000 0.555 1.081 2 5 117
498 404.000 0.574 1.962 2 5 118
499 303.000 0.649 0.575 2 5 119
500 380.000 0.608 2.447 2 5 120
501 303.000 0.662 1.485 1 6 11
502 295.000 0.653 0.957 1 6 12
503 311.000 0.586 0.705 1 6 13
504 317.000 0.703 1.130 1 6 14
505 295.000 0.553 0.280 1 6 15
506 295.000 0.705 0.294 1 6 16
507 325.000 0.637 0.659 1 6 17
508 325.000 0.673 0.849 1 6 18
509 326.000 0.642 0.464 1 6 19
510 279.000 0.619 1.292 1 6 20
511 295.000 0.679 1.048 1 6 21
512 272.000 0.623 0.842 1 6 22
513 295.000 0.566 1.082 1 6 23
514 303.000 0.613 0.759 1 6 24
515 326.000 0.647 0.541 1 6 25
516 288.000 0.658 0.515 1 6 26
517 279.000 0.608 0.498 1 6 27
518 334.000 0.623 1.044 1 6 28
519 341.000 0.658 0.995 1 6 29
520 303.000 0.668 0.781 1 6 30
521 334.000 0.652 1.889 1 6 31
522 288.000 0.663 0.839 1 6 32
523 302.000 0.650 0.363 1 6 33
524 318.000 0.654 1.070 1 6 34
525 295.000 0.586 0.825 1 6 35
526 349.000 0.648 0.955 1 6 36
527 303.000 0.637 1.697 1 6 37
528 265.000 0.661 0.193 1 6 38
529 426.000 0.596 0.964 1 6 39
530 388.000 0.674 0.441 1 6 40
531 348.000 0.688 0.411 1 6 41
532 318.000 0.624 1.395 1 6 42
533 310.000 0.583 0.693 1 6 43
534 334.000 0.809 0.622 1 6 44
535 371.000 0.686 0.536 1 6 45
536 410.000 0.680 0.806 1 6 46
537 319.000 0.670 1.029 1 6 47
538 342.000 0.624 0.841 1 6 48
539 304.000 0.637 0.918 1 6 49
540 371.000 0.577 1.037 1 6 50
541 357.000 0.683 0.485 1 6 51
542 311.000 0.615 0.366 1 6 52
543 288.000 0.625 0.702 1 6 53
544 326.000 0.677 1.450 1 6 54
545 355.000 0.621 1.484 1 6 55
546 273.000 0.568 1.216 1 6 56
547 341.000 0.649 0.627 1 6 57
548 364.000 0.658 0.601 1 6 58
549 310.000 0.644 1.056 1 6 59
550 280.000 0.697 0.711 1 6 60
551 295.000 0.760 0.965 2 6 71
552 309.000 0.638 1.183 2 6 72
553 319.000 0.597 0.396 2 6 73
554 341.000 0.604 1.711 2 6 74
555 357.000 0.638 1.141 2 6 75
556 387.000 0.622 2.196 2 6 76
557 472.000 0.650 1.406 2 6 77
558 334.000 0.725 0.446 2 6 78
559 495.000 0.625 1.390 2 6 79
560 809.000 0.644 0.547 2 6 80
561 326.000 0.697 2.741 2 6 81
562 295.000 0.608 1.038 2 6 82
563 379.000 0.709 0.771 2 6 83
564 387.000 0.639 0.731 2 6 84
565 335.000 0.707 0.658 2 6 85
566 310.000 0.683 0.569 2 6 86
567 288.000 0.762 3.085 2 6 87
568 295.000 0.673 0.444 2 6 88
569 326.000 0.606 0.264 2 6 89
570 295.000 0.617 0.710 2 6 90
571 272.000 0.628 0.950 2 6 91
572 325.000 0.643 1.100 2 6 92
573 271.000 0.662 0.530 2 6 93
574 349.000 0.640 1.504 2 6 94
575 295.000 0.673 1.624 2 6 95
576 279.000 0.603 0.810 2 6 96
577 310.000 0.638 0.626 2 6 97
578 264.000 0.686 0.459 2 6 98
579 272.000 0.570 0.534 2 6 99
580 295.000 0.644 0.514 2 6 100
581 280.000 0.614 0.715 2 6 101
582 265.000 0.659 1.665 2 6 102
583 256.000 0.663 0.702 2 6 103
584 333.000 0.642 0.920 2 6 104
585 257.000 0.487 0.519 2 6 105
586 265.000 0.627 1.175 2 6 106
587 303.000 0.609 0.247 2 6 107
588 281.000 0.750 1.046 2 6 108
589 281.000 0.725 2.565 2 6 109
590 264.000 0.656 1.777 2 6 110
591 227.000 0.718 0.435 2 6 111
592 287.000 0.671 0.841 2 6 112
593 295.000 0.647 1.757 2 6 113
594 271.000 0.658 1.274 2 6 114
595 258.000 0.519 0.647 2 6 115
596 280.000 0.651 1.435 2 6 116
597 310.000 0.594 1.106 2 6 117
598 303.000 0.736 0.753 2 6 118
599 279.000 0.603 0.855 2 6 119
600 234.000 0.793 1.702 2 6 120
601 233.000 0.662 1.475 1 7 11
602 225.000 0.551 1.074 1 7 12
603 257.000 0.647 1.974 1 7 13
604 234.000 0.580 1.645 1 7 14
605 249.000 0.515 1.751 1 7 15
606 241.000 0.439 2.176 1 7 16
607 264.000 0.729 1.765 1 7 17
608 272.000 0.602 1.140 1 7 18
609 272.000 0.647 1.254 1 7 19
610 233.000 0.646 1.796 1 7 20
611 257.000 0.632 0.651 1 7 21
612 295.000 0.607 2.686 1 7 22
613 203.000 0.606 1.301 1 7 23
614 241.000 0.594 0.436 1 7 24
615 256.000 0.612 2.754 1 7 25
616 218.000 0.538 2.365 1 7 26
617 240.000 0.511 1.786 1 7 27
618 264.000 0.744 0.436 1 7 28
619 203.000 0.689 0.939 1 7 29
620 265.000 0.680 0.922 1 7 30
621 303.000 0.513 1.636 1 7 31
622 257.000 0.580 0.407 1 7 32
623 256.000 0.611 0.892 1 7 33
624 248.000 0.544 0.715 1 7 34
625 303.000 0.609 1.474 1 7 35
626 248.000 0.475 1.307 1 7 36
627 310.000 0.497 1.673 1 7 37
628 295.000 0.584 0.657 1 7 38
629 272.000 0.633 2.071 1 7 39
630 211.000 0.648 1.520 1 7 40
631 272.000 0.545 0.558 1 7 41
632 288.000 0.679 1.881 1 7 42
633 257.000 0.691 1.643 1 7 43
634 240.000 0.716 3.347 1 7 44
635 288.000 0.564 2.592 1 7 45
636 242.000 0.508 2.098 1 7 46
637 234.000 0.610 2.512 1 7 47
638 210.000 0.518 0.801 1 7 48
639 249.000 0.713 1.794 1 7 49
640 272.000 0.586 0.358 1 7 50
641 265.000 0.567 0.515 1 7 51
642 241.000 0.582 0.657 1 7 52
643 265.000 0.674 0.238 1 7 53
644 264.000 0.698 0.138 1 7 54
645 257.000 0.628 0.760 1 7 55
646 287.000 0.566 0.748 1 7 56
647 256.000 0.561 1.082 1 7 57
648 279.000 0.515 2.130 1 7 58
649 226.000 0.525 1.023 1 7 59
650 241.000 0.591 0.846 1 7 60
651 219.000 0.607 1.037 2 7 71
652 271.000 0.787 0.319 2 7 72
653 225.000 0.602 2.136 2 7 73
654 240.000 0.596 1.160 2 7 74
655 242.000 0.831 0.404 2 7 75
656 233.000 0.727 2.012 2 7 76
657 240.000 0.737 0.767 2 7 77
658 241.000 0.531 1.563 2 7 78
659 241.000 0.598 1.912 2 7 79
660 241.000 0.565 0.305 2 7 80
661 302.000 0.628 0.694 2 7 81
662 242.000 0.773 2.634 2 7 82
663 211.000 0.717 0.210 2 7 83
664 241.000 0.579 0.781 2 7 84
665 264.000 0.527 1.135 2 7 85
666 280.000 0.499 0.534 2 7 86
667 240.000 0.763 1.487 2 7 87
668 210.000 0.532 1.370 2 7 88
669 303.000 0.760 1.098 2 7 89
670 225.000 0.408 0.531 2 7 90
671 234.000 0.587 0.645 2 7 91
672 257.000 0.559 0.502 2 7 92
673 241.000 0.663 1.516 2 7 93
674 234.000 0.877 3.297 2 7 94
675 288.000 0.511 1.202 2 7 95
676 250.000 0.582 1.203 2 7 96
677 302.000 0.559 0.205 2 7 97
678 241.000 0.639 1.141 2 7 98
679 211.000 0.691 2.353 2 7 99
680 257.000 0.493 1.375 2 7 100
681 250.000 0.543 0.431 2 7 101
682 295.000 0.593 0.524 2 7 102
683 257.000 0.672 0.825 2 7 103
684 295.000 0.733 0.663 2 7 104
685 264.000 0.603 1.128 2 7 105
686 225.000 0.743 1.699 2 7 106
687 257.000 0.479 0.536 2 7 107
688 287.000 0.800 0.871 2 7 108
689 248.000 0.796 1.080 2 7 109
690 227.000 0.596 0.795 2 7 110
691 241.000 0.566 1.334 2 7 111
692 249.000 0.550 0.185 2 7 112
693 295.000 0.669 0.616 2 7 113
694 233.000 0.804 0.419 2 7 114
695 265.000 0.931 2.158 2 7 115
696 318.000 0.681 0.248 2 7 116
697 324.000 0.821 0.558 2 7 117
698 256.000 0.695 1.358 2 7 118
699 280.000 0.795 0.950 2 7 119
700 280.000 0.976 1.714 2 7 120
701 272.000 0.855 2.363 1 8 11
702 241.000 0.612 0.462 1 8 12
703 281.000 0.751 0.754 1 8 13
704 264.000 0.645 1.680 1 8 14
705 248.000 0.827 1.722 1 8 15
706 279.000 0.546 2.932 1 8 16
707 279.000 0.728 1.425 1 8 17
708 272.000 0.698 2.386 1 8 18
709 249.000 0.548 0.942 1 8 19
710 249.000 0.808 1.893 1 8 20
711 256.000 0.543 1.400 1 8 21
712 303.000 0.632 2.106 1 8 22
713 341.000 0.609 1.005 1 8 23
714 249.000 0.767 3.604 1 8 24
715 302.000 0.793 1.598 1 8 25
716 317.000 0.589 1.686 1 8 26
717 272.000 0.690 0.366 1 8 27
718 333.000 0.640 1.417 1 8 28
719 318.000 0.555 3.563 1 8 29
720 264.000 0.550 1.476 1 8 30
721 240.000 0.687 2.791 1 8 31
722 265.000 0.652 1.603 1 8 32
723 265.000 0.635 0.437 1 8 33
724 302.000 0.543 1.222 1 8 34
725 333.000 0.746 1.954 1 8 35
726 279.000 0.652 1.148 1 8 36
727 288.000 0.650 2.757 1 8 37
728 249.000 0.497 1.886 1 8 38
729 241.000 0.752 2.161 1 8 39
730 257.000 0.699 1.846 1 8 40
731 233.000 0.484 3.110 1 8 41
732 264.000 0.591 0.711 1 8 42
733 257.000 0.700 0.932 1 8 43
734 280.000 0.593 2.213 1 8 44
735 242.000 0.658 1.010 1 8 45
736 280.000 0.757 0.751 1 8 46
737 264.000 0.558 1.459 1 8 47
738 233.000 0.546 0.935 1 8 48
739 248.000 0.647 4.800 1 8 49
740 264.000 0.635 1.161 1 8 50
741 288.000 0.551 1.380 1 8 51
742 304.000 0.536 2.356 1 8 52
743 263.000 0.772 2.357 1 8 53
744 288.000 0.591 2.535 1 8 54
745 249.000 0.633 0.710 1 8 55
746 242.000 0.626 3.618 1 8 56
747 287.000 0.656 0.864 1 8 57
748 295.000 0.491 1.835 1 8 58
749 295.000 0.576 0.700 1 8 59
750 272.000 0.591 1.468 1 8 60
751 356.000 0.651 2.015 2 8 71
752 249.000 0.889 2.121 2 8 72
753 419.000 0.674 6.218 2 8 73
754 256.000 0.695 3.613 2 8 74
755 349.000 1.059 4.273 2 8 75
756 257.000 0.540 0.704 2 8 76
757 249.000 0.785 1.627 2 8 77
758 NaN NaN NaN 2 8 78
759 279.000 0.729 5.883 2 8 79
760 279.000 0.766 3.516 2 8 80
761 295.000 0.881 2.965 2 8 81
762 256.000 0.847 3.548 2 8 82
763 241.000 0.860 1.898 2 8 83
764 287.000 0.702 1.534 2 8 84
765 257.000 0.788 2.763 2 8 85
766 265.000 0.796 3.952 2 8 86
767 326.000 0.645 1.692 2 8 87
768 295.000 0.817 0.458 2 8 88
769 257.000 0.811 1.783 2 8 89
770 248.000 0.742 2.474 2 8 90
771 264.000 0.712 2.682 2 8 91
772 210.000 0.664 3.551 2 8 92
773 240.000 0.556 0.534 2 8 93
774 280.000 0.587 1.292 2 8 94
775 333.000 0.493 0.717 2 8 95
776 264.000 0.955 3.701 2 8 96
777 349.000 0.713 5.213 2 8 97
778 NaN NaN NaN 2 8 98
779 263.000 0.669 2.822 2 8 99
780 295.000 0.950 2.988 2 8 100
781 249.000 0.778 3.119 2 8 101
782 280.000 0.814 1.031 2 8 102
783 NaN NaN NaN 2 8 103
784 NaN NaN NaN 2 8 104
785 318.000 0.513 2.206 2 8 105
786 257.000 0.727 4.036 2 8 106
787 287.000 0.750 6.702 2 8 107
788 356.000 0.542 2.674 2 8 108
789 287.000 0.719 6.620 2 8 109
790 287.000 0.614 3.130 2 8 110
791 NaN NaN NaN 2 8 111
792 NaN NaN NaN 2 8 112
793 NaN NaN NaN 2 8 113
794 NaN NaN NaN 2 8 114
795 NaN NaN NaN 2 8 115
796 287.000 0.781 3.094 2 8 116
797 NaN NaN NaN 2 8 117
798 203.000 0.305 14.962 2 8 118
799 241.000 0.818 0.881 2 8 119
800 257.000 0.617 1.428 2 8 120
801 241.000 0.733 1.219 1 9 11
802 241.000 0.678 1.480 1 9 12
803 256.000 0.784 2.053 1 9 13
804 242.000 0.611 0.820 1 9 14
805 271.000 0.735 0.468 1 9 15
806 272.000 0.721 0.827 1 9 16
807 250.000 0.629 1.896 1 9 17
808 233.000 0.685 1.309 1 9 18
809 310.000 0.712 0.725 1 9 19
810 288.000 0.717 2.019 1 9 20
811 257.000 0.631 2.106 1 9 21
812 288.000 0.704 1.064 1 9 22
813 249.000 0.747 2.644 1 9 23
814 249.000 0.759 1.436 1 9 24
815 242.000 0.703 1.631 1 9 25
816 264.000 0.782 1.313 1 9 26
817 248.000 0.661 0.413 1 9 27
818 287.000 0.577 2.421 1 9 28
819 249.000 0.605 0.949 1 9 29
820 241.000 0.668 1.464 1 9 30
821 257.000 0.686 2.089 1 9 31
822 264.000 0.692 2.022 1 9 32
823 272.000 0.828 1.078 1 9 33
824 257.000 0.655 0.713 1 9 34
825 257.000 0.629 0.886 1 9 35
826 233.000 0.758 2.702 1 9 36
827 256.000 0.610 1.142 1 9 37
828 241.000 0.704 1.761 1 9 38
829 250.000 0.688 0.991 1 9 39
830 234.000 0.694 0.878 1 9 40
831 273.000 0.598 1.689 1 9 41
832 272.000 0.686 0.377 1 9 42
833 265.000 0.684 0.915 1 9 43
834 233.000 0.884 1.263 1 9 44
835 249.000 0.629 1.315 1 9 45
836 304.000 0.685 0.461 1 9 46
837 226.000 0.622 0.942 1 9 47
838 271.000 0.735 1.256 1 9 48
839 242.000 0.721 1.770 1 9 49
840 248.000 0.677 0.678 1 9 50
841 264.000 0.661 1.383 1 9 51
842 233.000 0.650 0.423 1 9 52
843 256.000 0.637 0.882 1 9 53
844 241.000 0.610 1.124 1 9 54
845 249.000 0.622 1.047 1 9 55
846 241.000 0.633 0.544 1 9 56
847 217.000 0.703 2.291 1 9 57
848 256.000 0.614 0.229 1 9 58
849 240.000 0.696 2.002 1 9 59
850 241.000 0.561 0.441 1 9 60
851 272.000 0.747 1.983 2 9 71
852 233.000 0.807 0.618 2 9 72
853 227.000 0.635 1.277 2 9 73
854 265.000 0.654 0.763 2 9 74
855 226.000 0.877 0.684 2 9 75
856 256.000 0.618 1.379 2 9 76
857 202.000 0.865 0.519 2 9 77
858 234.000 0.757 0.892 2 9 78
859 225.000 0.683 0.336 2 9 79
860 234.000 0.755 0.325 2 9 80
861 257.000 0.741 0.491 2 9 81
862 211.000 0.682 0.624 2 9 82
863 222.000 0.778 0.429 2 9 83
864 202.000 0.636 1.573 2 9 84
865 249.000 0.702 1.025 2 9 85
866 233.000 0.749 0.753 2 9 86
867 241.000 1.001 1.299 2 9 87
868 249.000 0.684 0.436 2 9 88
869 211.000 0.923 1.392 2 9 89
870 249.000 0.687 1.241 2 9 90
871 218.000 0.766 1.514 2 9 91
872 257.000 0.767 0.939 2 9 92
873 242.000 0.796 1.244 2 9 93
874 219.000 1.042 1.338 2 9 94
875 195.000 0.706 1.133 2 9 95
876 233.000 0.674 0.550 2 9 96
877 234.000 0.739 0.558 2 9 97
878 257.000 0.590 0.961 2 9 98
879 234.000 0.708 0.220 2 9 99
880 281.000 0.600 0.893 2 9 100
881 219.000 0.748 1.338 2 9 101
882 256.000 0.708 0.160 2 9 102
883 249.000 0.653 0.133 2 9 103
884 249.000 0.802 0.879 2 9 104
885 227.000 0.578 0.264 2 9 105
886 217.000 0.784 0.863 2 9 106
887 265.000 0.611 0.423 2 9 107
888 202.000 0.803 2.033 2 9 108
889 211.000 0.691 1.952 2 9 109
890 179.000 0.652 1.997 2 9 110
891 148.000 0.610 1.752 2 9 111
892 280.000 0.606 0.613 2 9 112
893 256.000 0.551 0.678 2 9 113
894 203.000 0.672 0.859 2 9 114
895 226.000 0.846 0.170 2 9 115
896 226.000 0.655 1.176 2 9 116
897 225.000 0.591 0.272 2 9 117
898 249.000 0.639 1.258 2 9 118
899 3.000 0.472 0.741 2 9 119
900 241.000 0.824 0.855 2 9 120
901 218.000 0.758 1.640 1 10 11
902 233.000 0.569 1.054 1 10 12
903 233.000 0.717 2.384 1 10 13
904 318.000 0.612 1.635 1 10 14
905 195.000 0.879 0.733 1 10 15
906 226.000 0.645 1.510 1 10 16
907 272.000 0.649 0.713 1 10 17
908 240.000 0.660 2.814 1 10 18
909 240.000 0.771 0.674 1 10 19
910 196.000 0.720 0.557 1 10 20
911 196.000 0.618 1.479 1 10 21
912 195.000 0.685 0.576 1 10 22
913 188.000 0.674 1.269 1 10 23
914 203.000 0.544 1.516 1 10 24
915 217.000 0.923 1.629 1 10 25
916 256.000 0.775 2.030 1 10 26
917 234.000 0.728 0.161 1 10 27
918 226.000 0.670 0.567 1 10 28
919 272.000 0.836 2.511 1 10 29
920 218.000 0.608 1.445 1 10 30
921 242.000 0.608 1.528 1 10 31
922 241.000 0.753 1.110 1 10 32
923 233.000 0.779 2.671 1 10 33
924 225.000 0.667 1.136 1 10 34
925 203.000 0.575 1.286 1 10 35
926 179.000 0.698 0.320 1 10 36
927 210.000 0.642 1.104 1 10 37
928 209.000 0.750 1.281 1 10 38
929 234.000 0.625 1.411 1 10 39
930 211.000 0.787 3.634 1 10 40
931 226.000 0.621 0.482 1 10 41
932 234.000 0.583 1.267 1 10 42
933 242.000 0.479 1.641 1 10 43
934 195.000 0.676 0.442 1 10 44
935 241.000 0.595 1.671 1 10 45
936 218.000 0.737 0.876 1 10 46
937 265.000 0.545 0.663 1 10 47
938 226.000 0.519 2.346 1 10 48
939 280.000 0.518 1.394 1 10 49
940 226.000 0.617 1.268 1 10 50
941 201.000 0.564 1.304 1 10 51
942 209.000 0.911 1.683 1 10 52
943 195.000 0.795 1.723 1 10 53
944 218.000 0.619 2.454 1 10 54
945 233.000 0.450 1.996 1 10 55
946 242.000 0.725 0.743 1 10 56
947 210.000 0.612 1.107 1 10 57
948 218.000 0.720 0.975 1 10 58
949 234.000 0.676 2.151 1 10 59
950 211.000 0.683 0.806 1 10 60
951 226.000 1.092 0.700 2 10 71
952 249.000 0.975 3.163 2 10 72
953 233.000 0.805 2.291 2 10 73
954 257.000 0.740 2.144 2 10 74
955 195.000 0.425 1.630 2 10 75
956 195.000 1.172 2.160 2 10 76
957 234.000 0.665 2.339 2 10 77
958 242.000 0.825 0.688 2 10 78
959 211.000 0.589 2.813 2 10 79
960 187.000 0.594 2.098 2 10 80
961 211.000 0.734 1.010 2 10 81
962 216.000 0.965 0.646 2 10 82
963 210.000 0.603 0.209 2 10 83
964 257.000 0.733 1.256 2 10 84
965 210.000 0.635 0.780 2 10 85
966 211.000 0.651 3.336 2 10 86
967 225.000 0.626 1.483 2 10 87
968 189.000 0.820 1.258 2 10 88
969 211.000 0.584 0.893 2 10 89
970 195.000 0.547 0.561 2 10 90
971 203.000 1.103 2.854 2 10 91
972 226.000 0.607 1.297 2 10 92
973 211.000 0.994 1.579 2 10 93
974 249.000 0.805 0.768 2 10 94
975 218.000 0.605 1.270 2 10 95
976 179.000 0.790 0.578 2 10 96
977 257.000 0.767 0.989 2 10 97
978 194.000 0.930 1.148 2 10 98
979 218.000 0.748 4.531 2 10 99
980 172.000 0.698 1.218 2 10 100
981 180.000 0.719 2.862 2 10 101
982 64.000 0.640 1.634 2 10 102
983 172.000 0.785 1.394 2 10 103
984 180.000 0.557 2.018 2 10 104
985 201.000 0.803 2.099 2 10 105
986 226.000 0.432 2.021 2 10 106
987 202.000 0.775 1.099 2 10 107
988 211.000 1.091 1.422 2 10 108
989 202.000 0.738 0.742 2 10 109
990 227.000 0.701 1.788 2 10 110
991 203.000 0.852 0.710 2 10 111
992 187.000 0.698 2.475 2 10 112
993 217.000 0.621 4.986 2 10 113
994 203.000 0.880 3.067 2 10 114
995 209.000 0.578 1.367 2 10 115
996 202.000 0.696 0.684 2 10 116
997 210.000 0.608 1.603 2 10 117
998 218.000 0.557 2.160 2 10 118
999 280.000 0.534 3.912 2 10 119
1000 180.000 1.136 0.629 2 10 120
