# Supplementary material for: Reaction times can reflect habits rather than computations
Source: eLife. 2017 Jul 28;6:e28075. doi: 10.7554/eLife.28075 (PMC5582865; doi:10.7554/eLife.28075)
Supplement: Figure 1—source data 2. — This data set pertains to the inward-interception task, and were used to calculate the summary statistics in Figure 1E and Figure 1F. This file contains measured kinematic parameters (RT, peak velocity (Vpeak), and endpoint error (Err)), for each trial and participant during the pre-training (Block 1) and post-training (Block 2) point-to-point reaching blocks. Note, the first 10 trials in each block have been excluded to evaluate steady-state movement parameters. [file elife-28075-fig1-data2.txt]

Lat Vpeak Err Block Subj Trial
1 434.000 0.535 0.743 1 1 11
2 427.000 0.534 0.139 1 1 12
3 463.000 0.520 0.639 1 1 13
4 434.000 0.349 1.750 1 1 14
5 378.000 0.420 1.408 1 1 15
6 356.000 0.527 1.179 1 1 16
7 503.000 0.473 1.639 1 1 17
8 426.000 0.537 1.257 1 1 18
9 403.000 0.574 0.404 1 1 19
10 342.000 0.593 1.190 1 1 20
11 441.000 0.503 0.923 1 1 21
12 434.000 0.507 1.114 1 1 22
13 379.000 0.462 1.401 1 1 23
14 395.000 0.463 0.688 1 1 24
15 487.000 0.465 0.400 1 1 25
16 395.000 0.618 1.163 1 1 26
17 403.000 0.577 1.853 1 1 27
18 410.000 0.520 0.116 1 1 28
19 426.000 0.514 2.455 1 1 29
20 341.000 0.458 2.098 1 1 30
21 364.000 0.491 1.370 1 1 31
22 441.000 0.600 1.004 1 1 32
23 518.000 0.388 2.147 1 1 33
24 409.000 0.528 0.334 1 1 34
25 418.000 0.482 0.314 1 1 35
26 387.000 0.538 0.410 1 1 36
27 450.000 0.498 0.600 1 1 37
28 441.000 0.432 1.551 1 1 38
29 395.000 0.532 1.068 1 1 39
30 425.000 0.510 0.754 1 1 40
31 364.000 0.433 1.131 1 1 41
32 402.000 0.406 1.217 1 1 42
33 364.000 0.554 0.345 1 1 43
34 365.000 0.687 1.471 1 1 44
35 403.000 0.401 0.635 1 1 45
36 326.000 0.410 0.969 1 1 46
37 394.000 0.441 0.436 1 1 47
38 334.000 0.526 1.694 1 1 48
39 357.000 0.501 0.294 1 1 49
40 412.000 0.449 0.076 1 1 50
41 411.000 0.347 1.036 1 1 51
42 373.000 0.515 1.941 1 1 52
43 388.000 0.602 1.672 1 1 53
44 371.000 0.650 1.038 1 1 54
45 402.000 0.446 0.460 1 1 55
46 388.000 0.490 0.329 1 1 56
47 433.000 0.500 1.714 1 1 57
48 426.000 0.510 0.901 1 1 58
49 426.000 0.554 0.872 1 1 59
50 571.000 0.452 1.056 1 1 60
51 412.000 0.394 0.480 2 1 71
52 342.000 0.540 1.140 2 1 72
53 426.000 0.586 1.497 2 1 73
54 465.000 0.479 1.290 2 1 74
55 518.000 0.432 0.688 2 1 75
56 457.000 0.443 1.069 2 1 76
57 449.000 0.582 0.922 2 1 77
58 449.000 0.499 0.822 2 1 78
59 417.000 0.387 0.611 2 1 79
60 441.000 0.343 0.544 2 1 80
61 435.000 0.413 1.164 2 1 81
62 665.000 0.493 0.912 2 1 82
63 364.000 0.677 1.437 2 1 83
64 333.000 0.483 1.076 2 1 84
65 458.000 0.685 0.838 2 1 85
66 495.000 0.615 1.422 2 1 86
67 441.000 0.547 0.161 2 1 87
68 472.000 0.538 2.241 2 1 88
69 388.000 0.577 2.841 2 1 89
70 488.000 0.579 1.820 2 1 90
71 372.000 0.640 0.869 2 1 91
72 387.000 0.700 1.480 2 1 92
73 449.000 0.630 0.828 2 1 93
74 488.000 0.628 1.980 2 1 94
75 371.000 0.548 0.729 2 1 95
76 380.000 0.553 1.652 2 1 96
77 341.000 0.579 2.702 2 1 97
78 357.000 0.685 2.784 2 1 98
79 340.000 0.575 1.631 2 1 99
80 318.000 0.679 0.780 2 1 100
81 396.000 0.718 0.683 2 1 101
82 333.000 0.676 1.910 2 1 102
83 363.000 0.541 1.510 2 1 103
84 348.000 0.613 2.891 2 1 104
85 387.000 0.567 1.360 2 1 105
86 495.000 0.484 0.381 2 1 106
87 401.000 0.660 0.985 2 1 107
88 342.000 0.444 0.886 2 1 108
89 371.000 0.476 1.823 2 1 109
90 364.000 0.575 1.002 2 1 110
91 525.000 0.549 1.937 2 1 111
92 442.000 0.613 1.098 2 1 112
93 395.000 0.715 0.629 2 1 113
94 403.000 0.585 1.789 2 1 114
95 434.000 0.498 0.726 2 1 115
96 341.000 0.486 1.099 2 1 116
97 510.000 0.536 1.941 2 1 117
98 472.000 0.537 0.196 2 1 118
99 480.000 0.461 1.294 2 1 119
100 442.000 0.570 0.925 2 1 120
101 211.000 0.714 1.569 1 2 11
102 188.000 0.676 1.185 1 2 12
103 233.000 0.710 1.177 1 2 13
104 249.000 0.680 0.922 1 2 14
105 202.000 0.682 0.582 1 2 15
106 217.000 0.710 1.710 1 2 16
107 225.000 0.616 2.110 1 2 17
108 218.000 0.648 0.724 1 2 18
109 226.000 0.634 2.111 1 2 19
110 318.000 0.534 2.017 1 2 20
111 218.000 0.659 1.415 1 2 21
112 242.000 0.624 0.971 1 2 22
113 226.000 0.596 1.351 1 2 23
114 218.000 0.602 0.440 1 2 24
115 225.000 0.598 0.569 1 2 25
116 225.000 0.621 0.854 1 2 26
117 211.000 0.629 1.228 1 2 27
118 248.000 0.602 1.784 1 2 28
119 210.000 0.550 1.993 1 2 29
120 249.000 0.577 1.133 1 2 30
121 248.000 0.627 0.318 1 2 31
122 210.000 0.576 1.161 1 2 32
123 233.000 0.709 2.691 1 2 33
124 233.000 0.580 3.137 1 2 34
125 264.000 0.611 1.338 1 2 35
126 202.000 0.693 0.846 1 2 36
127 271.000 0.665 1.519 1 2 37
128 234.000 0.659 1.183 1 2 38
129 248.000 0.610 1.102 1 2 39
130 210.000 0.691 1.675 1 2 40
131 212.000 0.697 2.253 1 2 41
132 210.000 0.655 0.980 1 2 42
133 249.000 0.670 2.447 1 2 43
134 233.000 0.579 0.583 1 2 44
135 256.000 0.645 0.884 1 2 45
136 249.000 0.599 0.885 1 2 46
137 203.000 0.716 1.823 1 2 47
138 227.000 0.589 1.530 1 2 48
139 232.000 0.595 0.739 1 2 49
140 279.000 0.518 1.372 1 2 50
141 233.000 0.573 0.624 1 2 51
142 218.000 0.663 0.217 1 2 52
143 219.000 0.549 1.030 1 2 53
144 218.000 0.534 1.934 1 2 54
145 241.000 0.633 2.732 1 2 55
146 203.000 0.763 2.461 1 2 56
147 257.000 0.588 1.548 1 2 57
148 202.000 0.490 1.795 1 2 58
149 225.000 0.676 0.699 1 2 59
150 210.000 0.748 1.957 1 2 60
151 226.000 0.761 0.722 2 2 71
152 233.000 0.684 0.701 2 2 72
153 218.000 0.732 0.862 2 2 73
154 264.000 0.727 0.956 2 2 74
155 243.000 0.687 0.639 2 2 75
156 233.000 0.699 0.226 2 2 76
157 218.000 0.793 1.101 2 2 77
158 287.000 0.714 0.831 2 2 78
159 301.000 0.591 2.303 2 2 79
160 242.000 0.734 1.841 2 2 80
161 240.000 0.663 2.019 2 2 81
162 288.000 0.630 0.737 2 2 82
163 249.000 0.711 0.615 2 2 83
164 241.000 0.680 1.495 2 2 84
165 265.000 0.684 0.614 2 2 85
166 226.000 0.608 2.145 2 2 86
167 265.000 0.650 0.211 2 2 87
168 195.000 0.733 1.845 2 2 88
169 233.000 0.697 0.455 2 2 89
170 242.000 0.680 0.978 2 2 90
171 202.000 0.796 1.266 2 2 91
172 210.000 0.776 0.464 2 2 92
173 241.000 0.580 0.544 2 2 93
174 242.000 0.638 0.605 2 2 94
175 242.000 0.649 1.057 2 2 95
176 249.000 0.666 1.492 2 2 96
177 256.000 0.575 0.892 2 2 97
178 233.000 0.731 0.756 2 2 98
179 233.000 0.636 0.111 2 2 99
180 256.000 0.689 1.311 2 2 100
181 211.000 0.705 1.815 2 2 101
182 226.000 0.597 0.927 2 2 102
183 242.000 0.643 1.275 2 2 103
184 242.000 0.708 1.914 2 2 104
185 241.000 0.539 1.054 2 2 105
186 233.000 0.677 0.807 2 2 106
187 266.000 0.572 0.531 2 2 107
188 203.000 0.600 0.644 2 2 108
189 240.000 0.613 1.350 2 2 109
190 218.000 0.595 1.117 2 2 110
191 233.000 0.726 0.882 2 2 111
192 203.000 0.613 0.967 2 2 112
193 288.000 0.688 1.235 2 2 113
194 256.000 0.583 0.306 2 2 114
195 234.000 0.538 0.504 2 2 115
196 226.000 0.525 0.813 2 2 116
197 233.000 0.674 0.617 2 2 117
198 241.000 0.615 0.257 2 2 118
199 211.000 0.634 0.223 2 2 119
200 196.000 0.552 1.914 2 2 120
201 257.000 0.558 1.143 1 3 11
202 289.000 0.542 0.410 1 3 12
203 271.000 0.538 0.629 1 3 13
204 287.000 0.543 1.149 1 3 14
205 265.000 0.494 0.874 1 3 15
206 280.000 0.508 1.129 1 3 16
207 265.000 0.596 0.289 1 3 17
208 271.000 0.542 1.667 1 3 18
209 280.000 0.535 0.675 1 3 19
210 264.000 0.537 0.854 1 3 20
211 264.000 0.603 1.753 1 3 21
212 272.000 0.630 0.620 1 3 22
213 264.000 0.558 0.248 1 3 23
214 287.000 0.538 0.615 1 3 24
215 280.000 0.567 0.285 1 3 25
216 256.000 0.521 0.365 1 3 26
217 288.000 0.489 0.195 1 3 27
218 250.000 0.564 0.489 1 3 28
219 249.000 0.558 0.479 1 3 29
220 218.000 0.515 2.157 1 3 30
221 272.000 0.587 0.586 1 3 31
222 273.000 0.530 0.227 1 3 32
223 279.000 0.651 1.626 1 3 33
224 295.000 0.541 1.357 1 3 34
225 280.000 0.551 0.362 1 3 35
226 257.000 0.453 0.331 1 3 36
227 257.000 0.676 0.718 1 3 37
228 295.000 0.613 0.425 1 3 38
229 264.000 0.593 0.956 1 3 39
230 256.000 0.709 1.914 1 3 40
231 234.000 0.678 2.255 1 3 41
232 265.000 0.585 0.786 1 3 42
233 272.000 0.537 0.544 1 3 43
234 279.000 0.611 0.775 1 3 44
235 241.000 0.633 0.203 1 3 45
236 317.000 0.727 0.633 1 3 46
237 234.000 0.558 0.937 1 3 47
238 256.000 0.562 0.738 1 3 48
239 256.000 0.648 0.951 1 3 49
240 279.000 0.548 0.720 1 3 50
241 311.000 0.421 0.413 1 3 51
242 295.000 0.562 0.508 1 3 52
243 272.000 0.550 1.110 1 3 53
244 249.000 0.633 0.151 1 3 54
245 258.000 0.600 1.151 1 3 55
246 279.000 0.567 0.872 1 3 56
247 264.000 0.565 0.886 1 3 57
248 264.000 0.599 1.643 1 3 58
249 241.000 0.603 0.587 1 3 59
250 279.000 0.642 0.431 1 3 60
251 310.000 0.589 1.360 2 3 71
252 288.000 0.649 0.959 2 3 72
253 280.000 0.502 1.194 2 3 73
254 302.000 0.604 0.702 2 3 74
255 310.000 0.550 0.055 2 3 75
256 287.000 0.581 1.036 2 3 76
257 272.000 0.493 1.420 2 3 77
258 264.000 0.615 0.844 2 3 78
259 302.000 0.619 0.436 2 3 79
260 279.000 0.363 0.555 2 3 80
261 326.000 0.618 1.131 2 3 81
262 271.000 0.585 0.740 2 3 82
263 310.000 0.595 0.610 2 3 83
264 303.000 0.592 1.192 2 3 84
265 264.000 0.509 0.569 2 3 85
266 318.000 0.681 1.022 2 3 86
267 409.000 0.634 0.679 2 3 87
268 295.000 0.523 1.359 2 3 88
269 295.000 0.617 0.367 2 3 89
270 310.000 0.602 1.876 2 3 90
271 241.000 0.481 0.449 2 3 91
272 295.000 0.575 0.373 2 3 92
273 295.000 0.481 0.688 2 3 93
274 481.000 0.668 1.145 2 3 94
275 295.000 0.647 1.295 2 3 95
276 311.000 0.591 0.593 2 3 96
277 286.000 0.386 0.231 2 3 97
278 325.000 0.611 1.801 2 3 98
279 481.000 0.654 0.769 2 3 99
280 318.000 0.600 1.081 2 3 100
281 272.000 0.484 1.195 2 3 101
282 310.000 0.655 0.910 2 3 102
283 257.000 0.552 1.105 2 3 103
284 495.000 0.518 0.883 2 3 104
285 287.000 0.645 0.267 2 3 105
286 388.000 0.569 0.799 2 3 106
287 287.000 0.637 0.455 2 3 107
288 257.000 0.578 1.229 2 3 108
289 456.000 0.371 0.521 2 3 109
290 295.000 0.554 1.453 2 3 110
291 311.000 0.527 1.107 2 3 111
292 288.000 0.572 1.176 2 3 112
293 334.000 0.543 0.930 2 3 113
294 272.000 0.514 0.769 2 3 114
295 387.000 0.532 0.961 2 3 115
296 264.000 0.582 0.943 2 3 116
297 295.000 0.668 1.197 2 3 117
298 326.000 0.666 3.033 2 3 118
299 302.000 0.568 0.469 2 3 119
300 333.000 0.620 1.424 2 3 120
301 379.000 0.679 3.179 1 4 11
302 434.000 0.502 0.800 1 4 12
303 564.000 0.566 1.496 1 4 13
304 325.000 0.498 2.004 1 4 14
305 311.000 0.435 0.663 1 4 15
306 379.000 0.488 0.670 1 4 16
307 387.000 0.417 0.587 1 4 17
308 373.000 0.455 0.482 1 4 18
309 295.000 0.520 0.749 1 4 19
310 279.000 0.417 0.960 1 4 20
311 371.000 0.453 1.025 1 4 21
312 373.000 0.598 0.518 1 4 22
313 318.000 0.625 2.723 1 4 23
314 303.000 0.507 0.648 1 4 24
315 357.000 0.455 1.237 1 4 25
316 327.000 0.425 1.123 1 4 26
317 288.000 0.452 1.569 1 4 27
318 287.000 0.433 1.696 1 4 28
319 325.000 0.397 0.315 1 4 29
320 326.000 0.462 0.203 1 4 30
321 326.000 0.499 0.880 1 4 31
322 349.000 0.395 1.501 1 4 32
323 364.000 0.608 1.244 1 4 33
324 319.000 0.583 1.219 1 4 34
325 340.000 0.580 0.900 1 4 35
326 287.000 0.685 2.995 1 4 36
327 302.000 0.599 1.345 1 4 37
328 365.000 0.446 0.864 1 4 38
329 356.000 0.494 2.998 1 4 39
330 387.000 0.371 0.685 1 4 40
331 311.000 0.513 0.971 1 4 41
332 342.000 0.455 0.366 1 4 42
333 387.000 0.444 1.305 1 4 43
334 341.000 0.414 2.723 1 4 44
335 341.000 0.577 2.199 1 4 45
336 303.000 0.489 0.780 1 4 46
337 387.000 0.492 0.874 1 4 47
338 264.000 0.500 0.552 1 4 48
339 442.000 0.472 0.212 1 4 49
340 318.000 0.550 0.869 1 4 50
341 448.000 0.476 1.565 1 4 51
342 357.000 0.507 1.497 1 4 52
343 372.000 0.483 1.854 1 4 53
344 356.000 0.483 1.028 1 4 54
345 318.000 0.369 0.251 1 4 55
346 303.000 0.435 0.168 1 4 56
347 379.000 0.466 1.305 1 4 57
348 557.000 0.503 1.137 1 4 58
349 303.000 0.463 1.392 1 4 59
350 412.000 0.456 0.608 1 4 60
351 411.000 0.541 0.743 2 4 71
352 433.000 0.516 0.743 2 4 72
353 379.000 0.647 2.767 2 4 73
354 325.000 0.498 1.236 2 4 74
355 325.000 0.463 0.752 2 4 75
356 348.000 0.550 0.681 2 4 76
357 426.000 0.511 0.460 2 4 77
358 395.000 0.551 1.442 2 4 78
359 357.000 0.545 1.681 2 4 79
360 387.000 0.636 1.642 2 4 80
361 379.000 0.554 1.137 2 4 81
362 418.000 0.505 0.989 2 4 82
363 403.000 0.442 2.712 2 4 83
364 302.000 0.535 1.287 2 4 84
365 426.000 0.533 0.985 2 4 85
366 364.000 0.542 2.107 2 4 86
367 448.000 0.404 1.309 2 4 87
368 302.000 0.451 1.589 2 4 88
369 372.000 0.539 1.174 2 4 89
370 350.000 0.650 1.766 2 4 90
371 287.000 0.595 1.284 2 4 91
372 287.000 0.454 1.595 2 4 92
373 417.000 0.620 0.603 2 4 93
374 434.000 0.563 1.108 2 4 94
375 333.000 0.576 2.066 2 4 95
376 310.000 0.493 1.321 2 4 96
377 403.000 0.508 1.061 2 4 97
378 334.000 0.646 0.421 2 4 98
379 372.000 0.552 0.436 2 4 99
380 349.000 0.510 2.182 2 4 100
381 326.000 0.559 0.898 2 4 101
382 364.000 0.554 2.520 2 4 102
383 310.000 0.487 1.684 2 4 103
384 434.000 0.479 0.963 2 4 104
385 380.000 0.573 2.413 2 4 105
386 372.000 0.424 1.036 2 4 106
387 394.000 0.573 0.189 2 4 107
388 449.000 0.544 3.404 2 4 108
389 425.000 0.494 1.196 2 4 109
390 302.000 0.484 0.487 2 4 110
391 364.000 0.425 0.575 2 4 111
392 280.000 0.457 1.134 2 4 112
393 295.000 0.449 1.427 2 4 113
394 319.000 0.465 0.437 2 4 114
395 418.000 0.417 1.408 2 4 115
396 356.000 0.550 0.712 2 4 116
397 395.000 0.495 0.561 2 4 117
398 348.000 0.498 0.427 2 4 118
399 295.000 0.544 0.671 2 4 119
400 303.000 0.570 1.001 2 4 120
401 288.000 0.595 1.417 1 5 11
402 288.000 0.544 0.970 1 5 12
403 256.000 0.542 0.441 1 5 13
404 280.000 0.560 2.947 1 5 14
405 319.000 0.530 1.623 1 5 15
406 294.000 0.607 1.175 1 5 16
407 257.000 0.479 3.348 1 5 17
408 303.000 0.546 4.410 1 5 18
409 265.000 0.474 0.566 1 5 19
410 280.000 0.427 0.758 1 5 20
411 248.000 0.655 0.885 1 5 21
412 257.000 0.590 1.680 1 5 22
413 233.000 0.587 2.922 1 5 23
414 242.000 0.599 1.735 1 5 24
415 264.000 0.712 0.537 1 5 25
416 256.000 0.641 0.728 1 5 26
417 280.000 0.670 0.257 1 5 27
418 241.000 0.591 0.663 1 5 28
419 248.000 0.544 2.214 1 5 29
420 248.000 0.674 0.915 1 5 30
421 250.000 0.543 1.121 1 5 31
422 248.000 0.618 1.100 1 5 32
423 272.000 0.627 0.801 1 5 33
424 271.000 0.531 1.604 1 5 34
425 295.000 0.557 1.569 1 5 35
426 272.000 0.630 0.331 1 5 36
427 264.000 0.579 0.114 1 5 37
428 256.000 0.460 0.229 1 5 38
429 295.000 0.571 0.468 1 5 39
430 242.000 0.571 1.424 1 5 40
431 249.000 0.416 1.237 1 5 41
432 280.000 0.471 0.668 1 5 42
433 273.000 0.551 1.330 1 5 43
434 286.000 0.605 0.800 1 5 44
435 235.000 0.514 0.621 1 5 45
436 273.000 0.532 1.771 1 5 46
437 249.000 0.590 0.856 1 5 47
438 255.000 0.501 0.076 1 5 48
439 295.000 0.556 2.234 1 5 49
440 280.000 0.611 2.297 1 5 50
441 240.000 0.562 1.201 1 5 51
442 264.000 0.586 2.069 1 5 52
443 256.000 0.589 1.039 1 5 53
444 272.000 0.599 0.938 1 5 54
445 272.000 0.576 2.724 1 5 55
446 279.000 0.566 1.257 1 5 56
447 257.000 0.647 0.471 1 5 57
448 318.000 0.630 1.122 1 5 58
449 240.000 0.538 0.872 1 5 59
450 287.000 0.535 0.646 1 5 60
451 287.000 0.619 0.396 2 5 71
452 264.000 0.471 2.087 2 5 72
453 342.000 0.594 1.301 2 5 73
454 287.000 0.520 1.959 2 5 74
455 218.000 0.570 1.069 2 5 75
456 273.000 0.575 0.542 2 5 76
457 249.000 0.677 1.384 2 5 77
458 303.000 0.625 0.671 2 5 78
459 242.000 0.546 1.332 2 5 79
460 287.000 0.614 0.219 2 5 80
461 334.000 0.532 0.353 2 5 81
462 310.000 0.574 0.808 2 5 82
463 240.000 0.643 0.443 2 5 83
464 257.000 0.624 0.217 2 5 84
465 320.000 0.573 1.662 2 5 85
466 318.000 0.544 0.294 2 5 86
467 265.000 0.508 0.400 2 5 87
468 233.000 0.512 1.509 2 5 88
469 256.000 0.569 0.898 2 5 89
470 257.000 0.555 0.891 2 5 90
471 257.000 0.575 0.529 2 5 91
472 286.000 0.546 1.973 2 5 92
473 271.000 0.568 0.088 2 5 93
474 295.000 0.547 0.517 2 5 94
475 249.000 0.527 1.720 2 5 95
476 226.000 0.592 0.313 2 5 96
477 272.000 0.568 1.595 2 5 97
478 273.000 0.641 1.271 2 5 98
479 248.000 0.456 0.288 2 5 99
480 302.000 0.587 0.450 2 5 100
481 295.000 0.627 2.497 2 5 101
482 264.000 0.469 0.266 2 5 102
483 272.000 0.471 1.110 2 5 103
484 318.000 0.489 0.395 2 5 104
485 234.000 0.667 0.123 2 5 105
486 279.000 0.614 0.853 2 5 106
487 287.000 0.599 0.987 2 5 107
488 325.000 0.676 2.486 2 5 108
489 241.000 0.635 1.623 2 5 109
490 278.000 0.459 0.083 2 5 110
491 272.000 0.587 0.086 2 5 111
492 249.000 0.620 2.500 2 5 112
493 286.000 0.530 1.296 2 5 113
494 287.000 0.546 0.435 2 5 114
495 256.000 0.488 1.198 2 5 115
496 295.000 0.612 0.780 2 5 116
497 272.000 0.552 0.523 2 5 117
498 248.000 0.524 1.045 2 5 118
499 287.000 0.651 1.590 2 5 119
500 333.000 0.603 3.161 2 5 120
501 271.000 0.582 1.053 1 6 11
502 265.000 0.573 1.544 1 6 12
503 257.000 0.520 0.344 1 6 13
504 248.000 0.527 0.846 1 6 14
505 311.000 0.546 0.811 1 6 15
506 279.000 0.486 0.441 1 6 16
507 295.000 0.507 0.487 1 6 17
508 272.000 0.526 0.568 1 6 18
509 248.000 0.565 0.942 1 6 19
510 256.000 0.537 1.292 1 6 20
511 249.000 0.458 0.949 1 6 21
512 265.000 0.592 2.440 1 6 22
513 272.000 0.482 1.448 1 6 23
514 295.000 0.587 0.919 1 6 24
515 255.000 0.590 0.827 1 6 25
516 257.000 0.516 0.606 1 6 26
517 272.000 0.568 1.037 1 6 27
518 271.000 0.426 1.404 1 6 28
519 256.000 0.612 0.314 1 6 29
520 242.000 0.538 1.490 1 6 30
521 257.000 0.543 0.330 1 6 31
522 356.000 0.602 1.242 1 6 32
523 287.000 0.575 1.450 1 6 33
524 272.000 0.530 1.043 1 6 34
525 272.000 0.472 1.198 1 6 35
526 218.000 0.462 1.508 1 6 36
527 295.000 0.560 2.456 1 6 37
528 265.000 0.571 1.033 1 6 38
529 272.000 0.584 1.307 1 6 39
530 257.000 0.561 2.784 1 6 40
531 272.000 0.629 0.597 1 6 41
532 265.000 0.389 1.339 1 6 42
533 234.000 0.472 1.446 1 6 43
534 302.000 0.546 1.550 1 6 44
535 326.000 0.561 1.093 1 6 45
536 287.000 0.599 2.910 1 6 46
537 273.000 0.542 0.209 1 6 47
538 279.000 0.573 0.635 1 6 48
539 279.000 0.529 0.131 1 6 49
540 256.000 0.510 0.640 1 6 50
541 256.000 0.485 0.605 1 6 51
542 326.000 0.517 1.262 1 6 52
543 264.000 0.653 2.644 1 6 53
544 280.000 0.507 1.346 1 6 54
545 287.000 0.604 1.095 1 6 55
546 279.000 0.524 0.732 1 6 56
547 256.000 0.617 1.951 1 6 57
548 256.000 0.548 0.545 1 6 58
549 295.000 0.577 0.956 1 6 59
550 257.000 0.454 1.202 1 6 60
551 295.000 0.548 1.209 2 6 71
552 226.000 0.496 0.725 2 6 72
553 265.000 0.589 0.696 2 6 73
554 326.000 0.494 1.433 2 6 74
555 265.000 0.576 1.156 2 6 75
556 264.000 0.488 0.339 2 6 76
557 280.000 0.552 0.295 2 6 77
558 288.000 0.568 1.093 2 6 78
559 272.000 0.545 0.269 2 6 79
560 348.000 0.585 1.071 2 6 80
561 273.000 0.599 0.525 2 6 81
562 272.000 0.568 0.364 2 6 82
563 295.000 0.632 1.166 2 6 83
564 294.000 0.579 0.745 2 6 84
565 310.000 0.640 0.303 2 6 85
566 273.000 0.623 0.993 2 6 86
567 279.000 0.605 0.570 2 6 87
568 241.000 0.472 0.807 2 6 88
569 418.000 0.872 3.013 2 6 89
570 287.000 0.614 0.602 2 6 90
571 310.000 0.580 1.100 2 6 91
572 272.000 0.586 1.547 2 6 92
573 264.000 0.675 0.662 2 6 93
574 265.000 0.634 1.620 2 6 94
575 294.000 0.607 1.331 2 6 95
576 271.000 0.577 0.670 2 6 96
577 265.000 0.634 0.387 2 6 97
578 242.000 0.526 1.404 2 6 98
579 302.000 0.610 0.540 2 6 99
580 287.000 0.551 0.538 2 6 100
581 264.000 0.609 0.292 2 6 101
582 265.000 0.527 0.277 2 6 102
583 272.000 0.641 0.823 2 6 103
584 257.000 0.603 1.684 2 6 104
585 272.000 0.631 1.188 2 6 105
586 272.000 0.618 0.334 2 6 106
587 303.000 0.696 0.778 2 6 107
588 243.000 0.577 0.656 2 6 108
589 219.000 0.565 1.201 2 6 109
590 288.000 0.657 2.001 2 6 110
591 280.000 0.589 1.826 2 6 111
592 295.000 0.584 0.917 2 6 112
593 249.000 0.571 0.601 2 6 113
594 264.000 0.709 1.041 2 6 114
595 264.000 0.567 1.241 2 6 115
596 349.000 0.601 2.292 2 6 116
597 311.000 0.649 1.590 2 6 117
598 326.000 0.546 1.320 2 6 118
599 271.000 0.579 1.033 2 6 119
600 272.000 0.583 0.780 2 6 120
601 264.000 0.453 0.633 1 7 11
602 257.000 0.562 1.377 1 7 12
603 288.000 0.612 0.242 1 7 13
604 280.000 0.568 1.031 1 7 14
605 295.000 0.498 1.772 1 7 15
606 725.000 0.653 1.119 1 7 16
607 234.000 0.553 1.786 1 7 17
608 265.000 0.614 0.029 1 7 18
609 272.000 0.483 0.791 1 7 19
610 503.000 0.616 1.028 1 7 20
611 241.000 0.611 1.066 1 7 21
612 295.000 0.459 0.586 1 7 22
613 263.000 0.609 2.145 1 7 23
614 303.000 0.583 0.450 1 7 24
615 279.000 0.556 2.093 1 7 25
616 271.000 0.540 0.999 1 7 26
617 249.000 0.469 2.195 1 7 27
618 272.000 0.591 1.528 1 7 28
619 279.000 0.561 0.392 1 7 29
620 242.000 0.536 1.130 1 7 30
621 288.000 0.422 0.575 1 7 31
622 265.000 0.521 1.721 1 7 32
623 241.000 0.530 1.283 1 7 33
624 272.000 0.413 1.452 1 7 34
625 279.000 0.512 1.555 1 7 35
626 465.000 0.602 1.196 1 7 36
627 272.000 0.545 2.039 1 7 37
628 434.000 0.550 0.469 1 7 38
629 248.000 0.558 0.663 1 7 39
630 272.000 0.517 0.671 1 7 40
631 258.000 0.558 1.242 1 7 41
632 304.000 0.455 0.305 1 7 42
633 302.000 0.421 0.463 1 7 43
634 272.000 0.541 0.496 1 7 44
635 256.000 0.421 1.246 1 7 45
636 311.000 0.508 0.920 1 7 46
637 257.000 0.484 0.372 1 7 47
638 279.000 0.466 2.824 1 7 48
639 272.000 0.582 1.196 1 7 49
640 272.000 0.416 1.227 1 7 50
641 379.000 0.496 0.704 1 7 51
642 318.000 0.527 0.477 1 7 52
643 279.000 0.401 1.343 1 7 53
644 272.000 0.483 0.933 1 7 54
645 287.000 0.415 1.580 1 7 55
646 265.000 0.489 1.384 1 7 56
647 257.000 0.503 2.761 1 7 57
648 256.000 0.467 1.523 1 7 58
649 272.000 0.444 1.290 1 7 59
650 272.000 0.491 1.023 1 7 60
651 295.000 0.421 0.925 2 7 71
652 287.000 0.508 1.388 2 7 72
653 564.000 0.606 1.322 2 7 73
654 272.000 0.544 0.649 2 7 74
655 280.000 0.533 1.457 2 7 75
656 325.000 0.520 0.597 2 7 76
657 271.000 0.535 2.539 2 7 77
658 279.000 0.507 0.290 2 7 78
659 264.000 0.462 1.340 2 7 79
660 409.000 0.403 0.337 2 7 80
661 249.000 0.482 0.992 2 7 81
662 272.000 0.515 1.816 2 7 82
663 271.000 0.541 3.383 2 7 83
664 418.000 0.671 2.586 2 7 84
665 341.000 0.452 0.804 2 7 85
666 257.000 0.494 1.593 2 7 86
667 264.000 0.505 0.802 2 7 87
668 310.000 0.408 0.321 2 7 88
669 257.000 0.591 0.508 2 7 89
670 271.000 0.566 1.694 2 7 90
671 371.000 0.348 2.783 2 7 91
672 264.000 0.460 0.790 2 7 92
673 257.000 0.611 2.927 2 7 93
674 280.000 0.505 0.156 2 7 94
675 287.000 0.485 0.252 2 7 95
676 248.000 0.500 0.558 2 7 96
677 402.000 0.617 0.828 2 7 97
678 296.000 0.534 0.267 2 7 98
679 303.000 0.561 0.334 2 7 99
680 280.000 0.519 1.025 2 7 100
681 463.000 0.565 2.634 2 7 101
682 318.000 0.483 0.410 2 7 102
683 287.000 0.574 0.868 2 7 103
684 257.000 0.488 0.940 2 7 104
685 280.000 0.548 0.337 2 7 105
686 272.000 0.491 1.403 2 7 106
687 287.000 0.502 0.988 2 7 107
688 395.000 0.517 0.391 2 7 108
689 256.000 0.534 0.530 2 7 109
690 265.000 0.525 0.130 2 7 110
691 303.000 0.539 0.853 2 7 111
692 272.000 0.484 1.748 2 7 112
693 295.000 0.474 1.021 2 7 113
694 295.000 0.541 1.843 2 7 114
695 309.000 0.468 0.267 2 7 115
696 272.000 0.483 0.523 2 7 116
697 226.000 0.521 0.632 2 7 117
698 295.000 0.433 0.206 2 7 118
699 272.000 0.535 0.487 2 7 119
700 295.000 0.472 0.536 2 7 120
701 295.000 0.585 1.478 1 8 11
702 357.000 0.524 0.433 1 8 12
703 349.000 0.498 1.272 1 8 13
704 310.000 0.356 0.535 1 8 14
705 288.000 0.428 1.475 1 8 15
706 279.000 0.409 0.972 1 8 16
707 303.000 0.391 0.950 1 8 17
708 272.000 0.518 0.842 1 8 18
709 303.000 0.509 1.594 1 8 19
710 280.000 0.367 1.492 1 8 20
711 334.000 0.429 1.020 1 8 21
712 311.000 0.367 0.769 1 8 22
713 279.000 0.571 1.059 1 8 23
714 318.000 0.427 2.594 1 8 24
715 325.000 0.472 2.025 1 8 25
716 303.000 0.354 1.665 1 8 26
717 309.000 0.511 1.132 1 8 27
718 302.000 0.466 2.582 1 8 28
719 356.000 0.505 1.092 1 8 29
720 286.000 0.479 0.243 1 8 30
721 309.000 0.587 0.194 1 8 31
722 295.000 0.453 1.587 1 8 32
723 325.000 0.604 0.052 1 8 33
724 334.000 0.469 0.865 1 8 34
725 318.000 0.460 1.442 1 8 35
726 495.000 0.457 1.337 1 8 36
727 310.000 0.636 1.229 1 8 37
728 341.000 0.550 0.987 1 8 38
729 310.000 0.559 0.144 1 8 39
730 325.000 0.453 0.786 1 8 40
731 280.000 0.490 0.205 1 8 41
732 333.000 0.470 2.333 1 8 42
733 311.000 0.504 1.048 1 8 43
734 318.000 0.482 1.680 1 8 44
735 341.000 0.432 0.704 1 8 45
736 289.000 0.543 0.873 1 8 46
737 318.000 0.498 1.670 1 8 47
738 365.000 0.450 1.552 1 8 48
739 319.000 0.584 3.788 1 8 49
740 302.000 0.481 0.745 1 8 50
741 318.000 0.452 2.676 1 8 51
742 342.000 0.523 0.739 1 8 52
743 318.000 0.475 1.669 1 8 53
744 334.000 0.406 0.999 1 8 54
745 287.000 0.415 1.562 1 8 55
746 401.000 0.481 0.236 1 8 56
747 302.000 0.423 0.429 1 8 57
748 280.000 0.486 0.681 1 8 58
749 273.000 0.534 1.219 1 8 59
750 303.000 0.499 0.593 1 8 60
751 288.000 0.465 0.418 2 8 71
752 326.000 0.494 0.438 2 8 72
753 311.000 0.445 1.053 2 8 73
754 380.000 0.537 1.440 2 8 74
755 271.000 0.471 0.677 2 8 75
756 302.000 0.547 1.597 2 8 76
757 303.000 0.543 0.331 2 8 77
758 310.000 0.574 0.171 2 8 78
759 257.000 0.616 1.891 2 8 79
760 318.000 0.581 1.532 2 8 80
761 348.000 0.601 0.956 2 8 81
762 311.000 0.534 0.966 2 8 82
763 334.000 0.572 1.662 2 8 83
764 356.000 0.536 1.218 2 8 84
765 349.000 0.604 0.187 2 8 85
766 325.000 0.486 1.722 2 8 86
767 265.000 0.466 0.683 2 8 87
768 280.000 0.589 0.117 2 8 88
769 279.000 0.519 0.624 2 8 89
770 271.000 0.698 0.630 2 8 90
771 302.000 0.595 1.028 2 8 91
772 310.000 0.573 1.119 2 8 92
773 280.000 0.558 0.511 2 8 93
774 309.000 0.552 2.575 2 8 94
775 356.000 0.566 1.297 2 8 95
776 295.000 0.520 0.915 2 8 96
777 347.000 0.591 1.612 2 8 97
778 288.000 0.686 0.927 2 8 98
779 272.000 0.624 2.882 2 8 99
780 326.000 0.574 1.653 2 8 100
781 327.000 0.613 0.708 2 8 101
782 287.000 0.591 0.634 2 8 102
783 302.000 0.548 0.700 2 8 103
784 303.000 0.564 0.434 2 8 104
785 303.000 0.562 0.233 2 8 105
786 287.000 0.472 0.904 2 8 106
787 340.000 0.626 1.371 2 8 107
788 295.000 0.560 0.702 2 8 108
789 286.000 0.514 0.973 2 8 109
790 295.000 0.576 0.094 2 8 110
791 304.000 0.444 2.321 2 8 111
792 287.000 0.508 0.308 2 8 112
793 287.000 0.568 1.536 2 8 113
794 295.000 0.541 0.590 2 8 114
795 263.000 0.564 1.440 2 8 115
796 271.000 0.532 0.422 2 8 116
797 349.000 0.512 1.246 2 8 117
798 255.000 0.557 1.584 2 8 118
799 364.000 0.617 2.245 2 8 119
800 272.000 0.612 1.714 2 8 120
801 263.000 0.477 0.209 1 9 11
802 341.000 0.456 0.817 1 9 12
803 288.000 0.484 2.084 1 9 13
804 295.000 0.591 1.182 1 9 14
805 279.000 0.425 0.208 1 9 15
806 281.000 0.592 0.593 1 9 16
807 373.000 0.499 1.323 1 9 17
808 264.000 0.624 0.906 1 9 18
809 272.000 0.480 1.349 1 9 19
810 264.000 0.446 0.694 1 9 20
811 295.000 0.503 1.179 1 9 21
812 302.000 0.488 1.373 1 9 22
813 309.000 0.476 0.818 1 9 23
814 249.000 0.648 0.938 1 9 24
815 318.000 0.532 2.020 1 9 25
816 273.000 0.519 0.777 1 9 26
817 287.000 0.454 0.808 1 9 27
818 327.000 0.528 0.459 1 9 28
819 272.000 0.449 0.801 1 9 29
820 264.000 0.549 0.855 1 9 30
821 303.000 0.498 1.027 1 9 31
822 303.000 0.389 0.402 1 9 32
823 310.000 0.529 1.401 1 9 33
824 287.000 0.512 1.043 1 9 34
825 280.000 0.488 1.487 1 9 35
826 225.000 0.519 0.135 1 9 36
827 333.000 0.593 0.885 1 9 37
828 295.000 0.534 1.069 1 9 38
829 279.000 0.496 0.344 1 9 39
830 303.000 0.507 0.805 1 9 40
831 334.000 0.492 1.076 1 9 41
832 295.000 0.406 0.162 1 9 42
833 241.000 0.636 1.304 1 9 43
834 325.000 0.524 0.894 1 9 44
835 279.000 0.530 0.934 1 9 45
836 264.000 0.507 1.338 1 9 46
837 273.000 0.538 0.748 1 9 47
838 272.000 0.511 0.962 1 9 48
839 303.000 0.550 1.201 1 9 49
840 302.000 0.457 0.997 1 9 50
841 279.000 0.485 0.109 1 9 51
842 287.000 0.445 0.537 1 9 52
843 264.000 0.556 0.942 1 9 53
844 295.000 0.461 1.017 1 9 54
845 248.000 0.536 0.290 1 9 55
846 257.000 0.588 1.365 1 9 56
847 303.000 0.696 0.768 1 9 57
848 325.000 0.542 1.012 1 9 58
849 211.000 0.558 0.225 1 9 59
850 273.000 0.535 1.193 1 9 60
851 341.000 0.553 1.438 2 9 71
852 280.000 0.764 1.280 2 9 72
853 257.000 0.594 0.455 2 9 73
854 318.000 0.634 1.153 2 9 74
855 333.000 0.720 0.265 2 9 75
856 287.000 0.565 1.129 2 9 76
857 326.000 0.683 1.772 2 9 77
858 287.000 0.632 0.497 2 9 78
859 279.000 0.521 1.807 2 9 79
860 287.000 0.776 0.531 2 9 80
861 358.000 0.629 2.577 2 9 81
862 302.000 0.583 0.282 2 9 82
863 287.000 0.913 2.794 2 9 83
864 263.000 0.603 0.897 2 9 84
865 256.000 0.691 1.969 2 9 85
866 311.000 0.612 2.063 2 9 86
867 287.000 0.689 0.786 2 9 87
868 271.000 0.535 0.179 2 9 88
869 334.000 0.708 1.326 2 9 89
870 287.000 0.619 0.847 2 9 90
871 287.000 0.591 2.315 2 9 91
872 302.000 0.675 1.097 2 9 92
873 241.000 0.673 1.488 2 9 93
874 295.000 0.812 1.556 2 9 94
875 357.000 0.513 1.147 2 9 95
876 287.000 0.584 0.631 2 9 96
877 248.000 0.665 0.380 2 9 97
878 341.000 0.656 1.515 2 9 98
879 302.000 0.734 1.428 2 9 99
880 272.000 0.518 0.451 2 9 100
881 280.000 0.484 0.534 2 9 101
882 379.000 0.507 0.706 2 9 102
883 311.000 0.547 0.549 2 9 103
884 302.000 0.754 1.309 2 9 104
885 279.000 0.607 0.664 2 9 105
886 310.000 0.667 1.247 2 9 106
887 303.000 0.600 1.087 2 9 107
888 234.000 0.646 1.091 2 9 108
889 288.000 0.670 0.882 2 9 109
890 287.000 0.616 1.822 2 9 110
891 257.000 0.476 1.036 2 9 111
892 310.000 0.480 1.313 2 9 112
893 326.000 0.505 0.162 2 9 113
894 248.000 0.617 1.705 2 9 114
895 310.000 0.627 0.838 2 9 115
896 333.000 0.606 0.471 2 9 116
897 319.000 0.616 2.460 2 9 117
898 310.000 0.478 0.932 2 9 118
899 272.000 0.615 1.192 2 9 119
900 279.000 0.645 1.008 2 9 120
901 225.000 0.694 0.282 1 10 11
902 196.000 0.596 2.010 1 10 12
903 234.000 0.681 0.544 1 10 13
904 213.000 0.632 0.526 1 10 14
905 218.000 0.560 0.288 1 10 15
906 210.000 0.587 0.670 1 10 16
907 195.000 0.648 0.377 1 10 17
908 179.000 0.708 0.763 1 10 18
909 203.000 0.589 0.420 1 10 19
910 218.000 0.695 1.023 1 10 20
911 195.000 0.743 0.527 1 10 21
912 241.000 0.587 0.864 1 10 22
913 226.000 0.609 1.050 1 10 23
914 210.000 0.824 0.663 1 10 24
915 219.000 0.550 0.916 1 10 25
916 201.000 0.740 1.336 1 10 26
917 180.000 0.652 1.902 1 10 27
918 195.000 0.532 0.958 1 10 28
919 241.000 0.619 0.304 1 10 29
920 195.000 0.688 0.640 1 10 30
921 234.000 0.625 0.771 1 10 31
922 202.000 0.607 1.243 1 10 32
923 195.000 0.721 0.384 1 10 33
924 217.000 0.540 0.420 1 10 34
925 241.000 0.607 0.703 1 10 35
926 233.000 0.711 1.452 1 10 36
927 241.000 0.636 0.598 1 10 37
928 201.000 0.684 0.314 1 10 38
929 219.000 0.572 1.307 1 10 39
930 195.000 0.718 0.884 1 10 40
931 195.000 0.573 0.980 1 10 41
932 242.000 0.563 0.467 1 10 42
933 179.000 0.681 1.202 1 10 43
934 210.000 0.798 0.613 1 10 44
935 187.000 0.530 0.264 1 10 45
936 172.000 0.559 0.765 1 10 46
937 202.000 0.680 0.862 1 10 47
938 179.000 0.578 0.581 1 10 48
939 187.000 0.629 0.506 1 10 49
940 210.000 0.569 1.608 1 10 50
941 195.000 0.584 0.563 1 10 51
942 188.000 0.599 1.038 1 10 52
943 210.000 0.580 0.579 1 10 53
944 226.000 0.631 0.622 1 10 54
945 233.000 0.521 1.187 1 10 55
946 234.000 0.537 1.223 1 10 56
947 187.000 0.714 1.180 1 10 57
948 211.000 0.455 0.335 1 10 58
949 211.000 0.625 1.649 1 10 59
950 202.000 0.491 0.619 1 10 60
951 310.000 0.465 0.686 2 10 71
952 241.000 0.652 0.174 2 10 72
953 241.000 0.636 0.539 2 10 73
954 295.000 0.485 0.523 2 10 74
955 234.000 0.568 0.448 2 10 75
956 242.000 0.550 0.927 2 10 76
957 241.000 0.600 0.694 2 10 77
958 234.000 0.625 2.454 2 10 78
959 233.000 0.533 1.035 2 10 79
960 203.000 0.639 0.256 2 10 80
961 241.000 0.542 0.223 2 10 81
962 225.000 0.638 0.037 2 10 82
963 211.000 0.659 0.136 2 10 83
964 250.000 0.670 0.965 2 10 84
965 248.000 0.619 0.409 2 10 85
966 256.000 0.536 1.151 2 10 86
967 226.000 0.573 0.651 2 10 87
968 234.000 0.568 0.587 2 10 88
969 257.000 0.709 0.175 2 10 89
970 257.000 0.607 0.854 2 10 90
971 248.000 0.576 1.112 2 10 91
972 249.000 0.565 0.748 2 10 92
973 233.000 0.612 2.683 2 10 93
974 226.000 0.617 0.591 2 10 94
975 257.000 0.506 1.140 2 10 95
976 248.000 0.569 0.230 2 10 96
977 219.000 0.578 0.795 2 10 97
978 241.000 0.548 0.759 2 10 98
979 242.000 0.692 0.879 2 10 99
980 241.000 0.482 0.605 2 10 100
981 210.000 0.598 0.488 2 10 101
982 294.000 0.518 1.164 2 10 102
983 234.000 0.539 1.880 2 10 103
984 233.000 0.724 0.597 2 10 104
985 249.000 0.513 0.358 2 10 105
986 225.000 0.602 1.180 2 10 106
987 241.000 0.437 0.977 2 10 107
988 226.000 0.651 0.528 2 10 108
989 218.000 0.574 0.920 2 10 109
990 249.000 0.535 0.886 2 10 110
991 249.000 0.512 1.245 2 10 111
992 257.000 0.499 0.799 2 10 112
993 249.000 0.495 0.165 2 10 113
994 203.000 0.588 0.382 2 10 114
995 234.000 0.589 0.512 2 10 115
996 225.000 0.510 1.272 2 10 116
997 234.000 0.513 0.896 2 10 117
998 250.000 0.527 1.184 2 10 118
999 218.000 0.666 1.791 2 10 119
1000 217.000 0.628 1.176 2 10 120
