# Supplementary material for: Reaction times can reflect habits rather than computations
Source: eLife. 2017 Jul 28;6:e28075. doi: 10.7554/eLife.28075 (PMC5582865; doi:10.7554/eLife.28075)
Supplement: Figure 2—source data 1. — These data were also used to fit mixed-effects models for computing statistics. The file contains the RT for each trial in each group (order, cued-first = 0, uncued-first = 1) and condition (cued = 0, uncued = 1). Additionally, there is a factor representing the barrier configuration (TB), which is assigned an arbitrary numbering from 0 to 63, which is used in the mixed-effects modeling analysis. [file elife-28075-fig2-data1.txt]

"Subject" "Group" "Condition" "TB" "TrialNum" "Trial" "RT"
"1" "1" "1" "1" "14" "1" "1" 302.692
"2" "1" "1" "1" "4" "1" "2" 418.077
"3" "1" "1" "1" "22" "1" "3" 341.154
"4" "1" "1" "1" "0" "1" "4" 348.846
"5" "1" "1" "1" "54" "1" "5" 371.923
"6" "1" "1" "1" "1" "1" "6" 364.231
"7" "1" "1" "1" "58" "1" "7" 333.462
"8" "1" "1" "1" "8" "1" "8" 333.462
"9" "1" "1" "1" "49" "1" "9" 379.615
"10" "1" "1" "1" "5" "1" "10" NA
"11" "1" "1" "1" "5" "2" "11" NA
"12" "1" "1" "1" "2" "1" "12" 379.615
"13" "1" "1" "1" "5" "3" "13" 302.692
"14" "1" "1" "1" "2" "2" "14" 287.308
"15" "1" "1" "1" "62" "1" "15" 395.000
"16" "1" "1" "1" "50" "1" "16" 302.692
"17" "1" "1" "1" "4" "2" "17" 264.231
"18" "1" "1" "1" "19" "1" "18" 364.231
"19" "1" "1" "1" "48" "1" "19" 333.462
"20" "1" "1" "1" "18" "1" "20" 302.692
"21" "1" "1" "1" "15" "1" "21" 418.077
"22" "1" "1" "1" "63" "1" "22" 348.846
"23" "1" "1" "1" "61" "1" "23" 333.462
"24" "1" "1" "1" "62" "2" "24" 341.154
"25" "1" "1" "1" "15" "2" "25" 333.462
"26" "1" "1" "1" "23" "1" "26" 318.077
"27" "1" "1" "1" "16" "1" "27" 310.385
"28" "1" "1" "1" "3" "1" "28" 371.923
"29" "1" "1" "1" "3" "2" "29" 341.154
"30" "1" "1" "1" "12" "1" "30" 348.846
"31" "1" "1" "1" "1" "2" "31" 333.462
"32" "1" "1" "1" "3" "3" "32" 387.308
"33" "1" "1" "1" "9" "1" "33" 318.077
"34" "1" "1" "1" "2" "3" "34" 379.615
"35" "1" "1" "1" "6" "1" "35" 364.231
"36" "1" "1" "1" "51" "1" "36" 310.385
"37" "1" "1" "1" "56" "1" "37" 318.077
"38" "1" "1" "1" "0" "2" "38" 325.769
"39" "1" "1" "1" "4" "3" "39" 479.615
"40" "1" "1" "1" "52" "1" "40" 295.000
"41" "1" "1" "1" "10" "1" "41" 279.615
"42" "1" "1" "1" "6" "2" "42" 256.538
"43" "1" "1" "1" "20" "1" "43" 533.462
"44" "1" "1" "1" "21" "1" "44" 279.615
"45" "1" "1" "1" "9" "2" "45" NA
"46" "1" "1" "1" "1" "3" "46" 356.538
"47" "1" "1" "1" "60" "1" "47" 318.077
"48" "1" "1" "1" "55" "1" "48" 325.769
"49" "1" "1" "1" "59" "1" "49" NA
"50" "1" "1" "1" "57" "1" "50" 356.538
"51" "1" "1" "1" "13" "1" "51" 341.154
"52" "1" "1" "1" "58" "2" "52" 302.692
"53" "1" "1" "1" "7" "1" "53" 325.769
"54" "1" "1" "1" "7" "2" "54" 502.692
"55" "1" "1" "1" "11" "1" "55" 341.154
"56" "1" "1" "1" "60" "2" "56" 379.615
"57" "1" "1" "1" "53" "1" "57" NA
"58" "1" "1" "1" "56" "2" "58" 264.231
"59" "1" "1" "1" "6" "3" "59" 318.077
"60" "1" "1" "1" "13" "2" "60" 433.462
"61" "1" "1" "1" "17" "1" "61" 318.077
"62" "1" "1" "1" "11" "2" "62" 356.538
"63" "1" "1" "1" "7" "3" "63" 364.231
"64" "1" "1" "1" "0" "3" "64" 448.846
"65" "1" "1" "1" "59" "2" "65" 310.385
"66" "1" "1" "1" "50" "2" "66" 287.308
"67" "1" "1" "1" "5" "4" "67" 287.308
"68" "1" "1" "1" "11" "3" "68" 356.538
"69" "1" "1" "1" "58" "3" "69" 395.000
"70" "1" "1" "1" "4" "4" "70" 333.462
"71" "1" "1" "1" "13" "3" "71" 364.231
"72" "1" "1" "1" "7" "4" "72" 387.308
"73" "1" "1" "1" "8" "2" "73" 325.769
"74" "1" "1" "1" "7" "5" "74" 310.385
"75" "1" "1" "1" "1" "4" "75" 371.923
"76" "1" "1" "1" "4" "5" "76" 302.692
"77" "1" "1" "1" "1" "5" "77" 364.231
"78" "1" "1" "1" "3" "4" "78" 387.308
"79" "1" "1" "1" "7" "6" "79" 402.692
"80" "1" "1" "1" "62" "3" "80" 356.538
"81" "1" "1" "1" "15" "3" "81" 341.154
"82" "1" "1" "1" "13" "4" "82" 325.769
"83" "1" "1" "1" "15" "4" "83" 379.615
"84" "1" "1" "1" "3" "5" "84" 348.846
"85" "1" "1" "1" "23" "2" "85" 295.000
"86" "1" "1" "1" "63" "2" "86" 348.846
"87" "1" "1" "1" "60" "3" "87" 318.077
"88" "1" "1" "1" "11" "4" "88" 295.000
"89" "1" "1" "1" "48" "2" "89" 318.077
"90" "1" "1" "1" "18" "2" "90" 287.308
"91" "1" "1" "1" "9" "3" "91" 371.923
"92" "1" "1" "1" "6" "4" "92" 341.154
"93" "1" "1" "1" "2" "4" "93" 333.462
"94" "1" "1" "1" "14" "2" "94" 356.538
"95" "1" "1" "1" "54" "2" "95" 318.077
"96" "1" "1" "1" "22" "2" "96" 318.077
"97" "1" "1" "1" "5" "5" "97" 348.846
"98" "1" "1" "1" "2" "5" "98" 341.154
"99" "1" "1" "1" "3" "6" "99" 348.846
"100" "1" "1" "1" "16" "2" "100" 325.769
"101" "1" "1" "1" "52" "2" "101" 371.923
"102" "1" "1" "1" "61" "2" "102" 433.462
"103" "1" "1" "1" "57" "2" "103" 341.154
"104" "1" "1" "1" "21" "2" "104" 310.385
"105" "1" "1" "1" "6" "5" "105" 395.000
"106" "1" "1" "1" "0" "4" "106" 418.077
"107" "1" "1" "1" "10" "2" "107" 425.769
"108" "1" "1" "1" "12" "2" "108" 395.000
"109" "1" "1" "1" "6" "6" "109" 348.846
"110" "1" "1" "1" "0" "5" "110" 379.615
"111" "1" "1" "1" "17" "2" "111" 371.923
"112" "1" "1" "1" "49" "2" "112" 325.769
"113" "1" "1" "1" "4" "6" "113" 356.538
"114" "1" "1" "1" "5" "6" "114" 379.615
"115" "1" "1" "1" "9" "4" "115" 295.000
"116" "1" "1" "1" "51" "2" "116" 364.231
"117" "1" "1" "1" "56" "3" "117" 302.692
"118" "1" "1" "1" "56" "4" "118" 325.769
"119" "1" "1" "1" "20" "2" "119" 371.923
"120" "1" "1" "1" "60" "4" "120" 333.462
"121" "1" "1" "1" "1" "6" "121" 410.385
"122" "1" "1" "1" "0" "6" "122" 387.308
"123" "1" "1" "1" "62" "4" "123" 379.615
"124" "1" "1" "1" "2" "6" "124" 333.462
"125" "1" "1" "1" "58" "4" "125" 387.308
"126" "1" "1" "1" "53" "2" "126" 310.385
"127" "1" "1" "1" "19" "2" "127" 325.769
"128" "1" "1" "1" "55" "2" "128" 325.769
"129" "1" "1" "0" "48" "1" "1" 387.308
"130" "1" "1" "0" "8" "1" "2" 487.308
"131" "1" "1" "0" "21" "1" "3" 364.231
"132" "1" "1" "0" "12" "1" "4" 333.462
"133" "1" "1" "0" "51" "1" "5" 356.538
"134" "1" "1" "0" "9" "1" "6" 287.308
"135" "1" "1" "0" "4" "1" "7" 325.769
"136" "1" "1" "0" "11" "1" "8" 348.846
"137" "1" "1" "0" "63" "1" "9" 210.385
"138" "1" "1" "0" "9" "2" "10" 310.385
"139" "1" "1" "0" "1" "1" "11" 302.692
"140" "1" "1" "0" "3" "1" "12" 325.769
"141" "1" "1" "0" "54" "1" "13" NA
"142" "1" "1" "0" "61" "1" "14" 356.538
"143" "1" "1" "0" "5" "1" "15" 348.846
"144" "1" "1" "0" "1" "2" "16" 333.462
"145" "1" "1" "0" "52" "1" "17" 341.154
"146" "1" "1" "0" "18" "1" "18" 295.000
"147" "1" "1" "0" "10" "1" "19" 318.077
"148" "1" "1" "0" "14" "1" "20" 310.385
"149" "1" "1" "0" "60" "1" "21" 371.923
"150" "1" "1" "0" "3" "2" "22" 295.000
"151" "1" "1" "0" "7" "1" "23" 379.615
"152" "1" "1" "0" "11" "2" "24" 325.769
"153" "1" "1" "0" "15" "1" "25" 318.077
"154" "1" "1" "0" "2" "1" "26" 318.077
"155" "1" "1" "0" "1" "3" "27" 341.154
"156" "1" "1" "0" "23" "1" "28" 287.308
"157" "1" "1" "0" "56" "1" "29" 364.231
"158" "1" "1" "0" "7" "2" "30" 402.692
"159" "1" "1" "0" "16" "1" "31" 325.769
"160" "1" "1" "0" "4" "2" "32" 348.846
"161" "1" "1" "0" "20" "1" "33" 356.538
"162" "1" "1" "0" "49" "1" "34" 310.385
"163" "1" "1" "0" "19" "1" "35" 325.769
"164" "1" "1" "0" "13" "1" "36" 310.385
"165" "1" "1" "0" "17" "1" "37" 295.000
"166" "1" "1" "0" "50" "1" "38" 348.846
"167" "1" "1" "0" "15" "2" "39" 379.615
"168" "1" "1" "0" "60" "2" "40" 371.923
"169" "1" "1" "0" "59" "1" "41" 387.308
"170" "1" "1" "0" "5" "2" "42" 295.000
"171" "1" "1" "0" "6" "1" "43" 371.923
"172" "1" "1" "0" "5" "3" "44" 433.462
"173" "1" "1" "0" "4" "3" "45" 402.692
"174" "1" "1" "0" "62" "1" "46" 441.154
"175" "1" "1" "0" "0" "1" "47" 325.769
"176" "1" "1" "0" "6" "2" "48" 264.231
"177" "1" "1" "0" "57" "1" "49" 302.692
"178" "1" "1" "0" "55" "1" "50" 333.462
"179" "1" "1" "0" "62" "2" "51" 364.231
"180" "1" "1" "0" "13" "2" "52" 318.077
"181" "1" "1" "0" "3" "3" "53" 325.769
"182" "1" "1" "0" "2" "2" "54" 418.077
"183" "1" "1" "0" "0" "2" "55" 341.154
"184" "1" "1" "0" "56" "2" "56" 302.692
"185" "1" "1" "0" "22" "1" "57" 333.462
"186" "1" "1" "0" "58" "1" "58" 318.077
"187" "1" "1" "0" "7" "3" "59" 333.462
"188" "1" "1" "0" "2" "3" "60" 348.846
"189" "1" "1" "0" "58" "2" "61" 379.615
"190" "1" "1" "0" "6" "3" "62" 333.462
"191" "1" "1" "0" "53" "1" "63" 318.077
"192" "1" "1" "0" "0" "3" "64" 371.923
"193" "1" "1" "0" "8" "2" "65" 318.077
"194" "1" "1" "0" "2" "4" "66" 356.538
"195" "1" "1" "0" "0" "4" "67" 364.231
"196" "1" "1" "0" "48" "2" "68" 310.385
"197" "1" "1" "0" "7" "4" "69" 318.077
"198" "1" "1" "0" "1" "4" "70" 302.692
"199" "1" "1" "0" "56" "3" "71" 318.077
"200" "1" "1" "0" "16" "2" "72" 341.154
"201" "1" "1" "0" "6" "4" "73" 310.385
"202" "1" "1" "0" "6" "5" "74" 410.385
"203" "1" "1" "0" "49" "2" "75" 318.077
"204" "1" "1" "0" "6" "6" "76" 364.231
"205" "1" "1" "0" "4" "4" "77" 364.231
"206" "1" "1" "0" "60" "3" "78" 348.846
"207" "1" "1" "0" "1" "5" "79" 295.000
"208" "1" "1" "0" "4" "5" "80" 310.385
"209" "1" "1" "0" "54" "2" "81" 318.077
"210" "1" "1" "0" "15" "3" "82" 341.154
"211" "1" "1" "0" "9" "3" "83" 302.692
"212" "1" "1" "0" "11" "3" "84" 310.385
"213" "1" "1" "0" "61" "2" "85" 333.462
"214" "1" "1" "0" "53" "2" "86" 318.077
"215" "1" "1" "0" "63" "2" "87" 264.231
"216" "1" "1" "0" "58" "3" "88" 302.692
"217" "1" "1" "0" "5" "4" "89" 364.231
"218" "1" "1" "0" "62" "3" "90" 341.154
"219" "1" "1" "0" "3" "4" "91" 348.846
"220" "1" "1" "0" "7" "5" "92" 402.692
"221" "1" "1" "0" "23" "2" "93" 364.231
"222" "1" "1" "0" "12" "2" "94" 348.846
"223" "1" "1" "0" "14" "2" "95" 341.154
"224" "1" "1" "0" "11" "4" "96" 556.538
"225" "1" "1" "0" "0" "5" "97" 356.538
"226" "1" "1" "0" "22" "2" "98" 348.846
"227" "1" "1" "0" "57" "2" "99" 371.923
"228" "1" "1" "0" "52" "2" "100" 333.462
"229" "1" "1" "0" "9" "4" "101" 341.154
"230" "1" "1" "0" "13" "3" "102" 325.769
"231" "1" "1" "0" "56" "4" "103" 318.077
"232" "1" "1" "0" "5" "5" "104" 318.077
"233" "1" "1" "0" "2" "5" "105" 379.615
"234" "1" "1" "0" "3" "5" "106" 295.000
"235" "1" "1" "0" "5" "6" "107" 395.000
"236" "1" "1" "0" "20" "2" "108" 356.538
"237" "1" "1" "0" "4" "6" "109" 371.923
"238" "1" "1" "0" "1" "6" "110" 479.615
"239" "1" "1" "0" "18" "2" "111" NA
"240" "1" "1" "0" "51" "2" "112" 356.538
"241" "1" "1" "0" "50" "2" "113" 318.077
"242" "1" "1" "0" "58" "4" "114" 387.308
"243" "1" "1" "0" "21" "2" "115" 379.615
"244" "1" "1" "0" "59" "2" "116" 341.154
"245" "1" "1" "0" "3" "6" "117" 348.846
"246" "1" "1" "0" "62" "4" "118" 364.231
"247" "1" "1" "0" "19" "2" "119" 318.077
"248" "1" "1" "0" "17" "2" "120" 264.231
"249" "1" "1" "0" "0" "6" "121" 302.692
"250" "1" "1" "0" "13" "4" "122" 279.615
"251" "1" "1" "0" "15" "4" "123" 325.769
"252" "1" "1" "0" "60" "4" "124" 325.769
"253" "1" "1" "0" "7" "6" "125" 287.308
"254" "1" "1" "0" "10" "2" "126" 341.154
"255" "1" "1" "0" "55" "2" "127" 356.538
"256" "1" "1" "0" "2" "6" "128" 348.846
"257" "2" "1" "1" "60" "1" "1" 425.769
"258" "2" "1" "1" "11" "1" "2" 410.385
"259" "2" "1" "1" "12" "1" "3" 325.769
"260" "2" "1" "1" "7" "1" "4" 325.769
"261" "2" "1" "1" "2" "1" "5" 410.385
"262" "2" "1" "1" "7" "2" "6" 356.538
"263" "2" "1" "1" "22" "1" "7" 418.077
"264" "2" "1" "1" "8" "1" "8" 341.154
"265" "2" "1" "1" "0" "1" "9" 371.923
"266" "2" "1" "1" "13" "1" "10" 356.538
"267" "2" "1" "1" "56" "1" "11" 410.385
"268" "2" "1" "1" "17" "1" "12" 341.154
"269" "2" "1" "1" "51" "1" "13" 387.308
"270" "2" "1" "1" "61" "1" "14" 371.923
"271" "2" "1" "1" "59" "1" "15" 364.231
"272" "2" "1" "1" "18" "1" "16" 356.538
"273" "2" "1" "1" "15" "1" "17" 279.615
"274" "2" "1" "1" "62" "1" "18" 441.154
"275" "2" "1" "1" "50" "1" "19" 425.769
"276" "2" "1" "1" "11" "2" "20" NA
"277" "2" "1" "1" "52" "1" "21" 348.846
"278" "2" "1" "1" "23" "1" "22" 341.154
"279" "2" "1" "1" "53" "1" "23" 371.923
"280" "2" "1" "1" "57" "1" "24" 441.154
"281" "2" "1" "1" "3" "1" "25" 371.923
"282" "2" "1" "1" "2" "2" "26" 379.615
"283" "2" "1" "1" "63" "1" "27" 387.308
"284" "2" "1" "1" "2" "3" "28" 464.231
"285" "2" "1" "1" "4" "1" "29" 410.385
"286" "2" "1" "1" "5" "1" "30" 464.231
"287" "2" "1" "1" "9" "1" "31" 425.769
"288" "2" "1" "1" "58" "1" "32" 371.923
"289" "2" "1" "1" "49" "1" "33" 395.000
"290" "2" "1" "1" "6" "1" "34" 387.308
"291" "2" "1" "1" "62" "2" "35" 295.000
"292" "2" "1" "1" "60" "2" "36" 525.769
"293" "2" "1" "1" "3" "2" "37" 318.077
"294" "2" "1" "1" "1" "1" "38" 402.692
"295" "2" "1" "1" "6" "2" "39" 356.538
"296" "2" "1" "1" "9" "2" "40" 371.923
"297" "2" "1" "1" "58" "2" "41" 356.538
"298" "2" "1" "1" "10" "1" "42" NA
"299" "2" "1" "1" "1" "2" "43" 310.385
"300" "2" "1" "1" "5" "2" "44" 356.538
"301" "2" "1" "1" "7" "3" "45" 379.615
"302" "2" "1" "1" "1" "3" "46" 318.077
"303" "2" "1" "1" "5" "3" "47" 295.000
"304" "2" "1" "1" "6" "3" "48" 441.154
"305" "2" "1" "1" "4" "2" "49" 341.154
"306" "2" "1" "1" "4" "3" "50" 410.385
"307" "2" "1" "1" "20" "1" "51" 464.231
"308" "2" "1" "1" "13" "2" "52" 333.462
"309" "2" "1" "1" "55" "1" "53" 471.923
"310" "2" "1" "1" "14" "1" "54" 395.000
"311" "2" "1" "1" "19" "1" "55" NA
"312" "2" "1" "1" "0" "2" "56" 479.615
"313" "2" "1" "1" "0" "3" "57" NA
"314" "2" "1" "1" "56" "2" "58" 433.462
"315" "2" "1" "1" "3" "3" "59" 318.077
"316" "2" "1" "1" "48" "1" "60" 395.000
"317" "2" "1" "1" "21" "1" "61" 441.154
"318" "2" "1" "1" "16" "1" "62" 348.846
"319" "2" "1" "1" "54" "1" "63" 433.462
"320" "2" "1" "1" "15" "2" "64" 487.308
"321" "2" "1" "1" "9" "3" "65" 348.846
"322" "2" "1" "1" "7" "4" "66" 410.385
"323" "2" "1" "1" "2" "4" "67" 425.769
"324" "2" "1" "1" "5" "4" "68" 425.769
"325" "2" "1" "1" "59" "2" "69" 533.462
"326" "2" "1" "1" "6" "4" "70" 410.385
"327" "2" "1" "1" "6" "5" "71" 425.769
"328" "2" "1" "1" "8" "2" "72" 318.077
"329" "2" "1" "1" "53" "2" "73" NA
"330" "2" "1" "1" "21" "2" "74" 433.462
"331" "2" "1" "1" "48" "2" "75" 395.000
"332" "2" "1" "1" "3" "4" "76" 441.154
"333" "2" "1" "1" "4" "4" "77" 379.615
"334" "2" "1" "1" "19" "2" "78" NA
"335" "2" "1" "1" "13" "3" "79" 395.000
"336" "2" "1" "1" "56" "3" "80" 441.154
"337" "2" "1" "1" "52" "2" "81" NA
"338" "2" "1" "1" "0" "4" "82" 425.769
"339" "2" "1" "1" "57" "2" "83" 348.846
"340" "2" "1" "1" "11" "3" "84" 348.846
"341" "2" "1" "1" "5" "5" "85" 379.615
"342" "2" "1" "1" "1" "4" "86" 348.846
"343" "2" "1" "1" "51" "2" "87" 387.308
"344" "2" "1" "1" "15" "3" "88" 395.000
"345" "2" "1" "1" "10" "2" "89" NA
"346" "2" "1" "1" "62" "3" "90" 379.615
"347" "2" "1" "1" "62" "4" "91" 387.308
"348" "2" "1" "1" "12" "2" "92" 364.231
"349" "2" "1" "1" "55" "2" "93" 371.923
"350" "2" "1" "1" "3" "5" "94" 395.000
"351" "2" "1" "1" "7" "5" "95" 433.462
"352" "2" "1" "1" "50" "2" "96" 425.769
"353" "2" "1" "1" "11" "4" "97" 356.538
"354" "2" "1" "1" "20" "2" "98" 402.692
"355" "2" "1" "1" "13" "4" "99" 348.846
"356" "2" "1" "1" "0" "5" "100" 371.923
"357" "2" "1" "1" "60" "3" "101" 448.846
"358" "2" "1" "1" "9" "4" "102" 364.231
"359" "2" "1" "1" "60" "4" "103" 356.538
"360" "2" "1" "1" "58" "3" "104" 356.538
"361" "2" "1" "1" "4" "5" "105" 541.154
"362" "2" "1" "1" "0" "6" "106" NA
"363" "2" "1" "1" "3" "6" "107" 364.231
"364" "2" "1" "1" "4" "6" "108" 341.154
"365" "2" "1" "1" "15" "4" "109" 364.231
"366" "2" "1" "1" "23" "2" "110" 402.692
"367" "2" "1" "1" "18" "2" "111" 510.385
"368" "2" "1" "1" "2" "5" "112" 295.000
"369" "2" "1" "1" "49" "2" "113" 410.385
"370" "2" "1" "1" "1" "5" "114" 318.077
"371" "2" "1" "1" "61" "2" "115" 418.077
"372" "2" "1" "1" "22" "2" "116" 379.615
"373" "2" "1" "1" "56" "4" "117" 410.385
"374" "2" "1" "1" "2" "6" "118" 487.308
"375" "2" "1" "1" "1" "6" "119" 395.000
"376" "2" "1" "1" "5" "6" "120" 356.538
"377" "2" "1" "1" "63" "2" "121" 395.000
"378" "2" "1" "1" "14" "2" "122" 395.000
"379" "2" "1" "1" "16" "2" "123" 410.385
"380" "2" "1" "1" "54" "2" "124" 418.077
"381" "2" "1" "1" "58" "4" "125" 387.308
"382" "2" "1" "1" "17" "2" "126" 464.231
"383" "2" "1" "1" "6" "6" "127" 433.462
"384" "2" "1" "1" "7" "6" "128" 387.308
"385" "2" "1" "0" "49" "1" "1" 464.231
"386" "2" "1" "0" "4" "1" "2" 387.308
"387" "2" "1" "0" "12" "1" "3" 456.538
"388" "2" "1" "0" "16" "1" "4" 402.692
"389" "2" "1" "0" "60" "1" "5" 433.462
"390" "2" "1" "0" "11" "1" "6" 402.692
"391" "2" "1" "0" "13" "1" "7" 341.154
"392" "2" "1" "0" "3" "1" "8" 325.769
"393" "2" "1" "0" "15" "1" "9" 356.538
"394" "2" "1" "0" "54" "1" "10" 387.308
"395" "2" "1" "0" "23" "1" "11" 387.308
"396" "2" "1" "0" "1" "1" "12" 410.385
"397" "2" "1" "0" "13" "2" "13" 410.385
"398" "2" "1" "0" "52" "1" "14" 448.846
"399" "2" "1" "0" "58" "1" "15" 371.923
"400" "2" "1" "0" "58" "2" "16" 441.154
"401" "2" "1" "0" "6" "1" "17" 379.615
"402" "2" "1" "0" "51" "1" "18" 402.692
"403" "2" "1" "0" "5" "1" "19" 356.538
"404" "2" "1" "0" "7" "1" "20" 395.000
"405" "2" "1" "0" "50" "1" "21" 364.231
"406" "2" "1" "0" "4" "2" "22" 371.923
"407" "2" "1" "0" "48" "1" "23" 325.769
"408" "2" "1" "0" "2" "1" "24" 302.692
"409" "2" "1" "0" "20" "1" "25" 348.846
"410" "2" "1" "0" "18" "1" "26" 295.000
"411" "2" "1" "0" "0" "1" "27" 387.308
"412" "2" "1" "0" "5" "2" "28" 371.923
"413" "2" "1" "0" "4" "3" "29" 379.615
"414" "2" "1" "0" "14" "1" "30" 379.615
"415" "2" "1" "0" "5" "3" "31" NA
"416" "2" "1" "0" "17" "1" "32" 348.846
"417" "2" "1" "0" "1" "2" "33" 433.462
"418" "2" "1" "0" "9" "1" "34" 325.769
"419" "2" "1" "0" "1" "3" "35" 379.615
"420" "2" "1" "0" "2" "2" "36" 341.154
"421" "2" "1" "0" "22" "1" "37" 333.462
"422" "2" "1" "0" "7" "2" "38" 310.385
"423" "2" "1" "0" "8" "1" "39" 318.077
"424" "2" "1" "0" "9" "2" "40" 325.769
"425" "2" "1" "0" "62" "1" "41" NA
"426" "2" "1" "0" "15" "2" "42" 241.154
"427" "2" "1" "0" "11" "2" "43" 310.385
"428" "2" "1" "0" "3" "2" "44" 271.923
"429" "2" "1" "0" "7" "3" "45" 371.923
"430" "2" "1" "0" "61" "1" "46" 425.769
"431" "2" "1" "0" "55" "1" "47" 379.615
"432" "2" "1" "0" "56" "1" "48" 371.923
"433" "2" "1" "0" "0" "2" "49" 341.154
"434" "2" "1" "0" "57" "1" "50" 318.077
"435" "2" "1" "0" "6" "2" "51" 371.923
"436" "2" "1" "0" "6" "3" "52" 379.615
"437" "2" "1" "0" "63" "1" "53" 348.846
"438" "2" "1" "0" "10" "1" "54" NA
"439" "2" "1" "0" "59" "1" "55" 333.462
"440" "2" "1" "0" "60" "2" "56" 356.538
"441" "2" "1" "0" "0" "3" "57" 364.231
"442" "2" "1" "0" "3" "3" "58" 348.846
"443" "2" "1" "0" "19" "1" "59" 387.308
"444" "2" "1" "0" "53" "1" "60" 387.308
"445" "2" "1" "0" "56" "2" "61" 379.615
"446" "2" "1" "0" "62" "2" "62" 318.077
"447" "2" "1" "0" "2" "3" "63" 333.462
"448" "2" "1" "0" "21" "1" "64" 325.769
"449" "2" "1" "0" "14" "2" "65" 325.769
"450" "2" "1" "0" "4" "4" "66" 387.308
"451" "2" "1" "0" "9" "3" "67" 379.615
"452" "2" "1" "0" "60" "3" "68" 341.154
"453" "2" "1" "0" "16" "2" "69" 318.077
"454" "2" "1" "0" "8" "2" "70" 356.538
"455" "2" "1" "0" "63" "2" "71" 387.308
"456" "2" "1" "0" "55" "2" "72" 333.462
"457" "2" "1" "0" "5" "4" "73" 295.000
"458" "2" "1" "0" "13" "3" "74" 279.615
"459" "2" "1" "0" "1" "4" "75" 356.538
"460" "2" "1" "0" "51" "2" "76" 341.154
"461" "2" "1" "0" "21" "2" "77" 356.538
"462" "2" "1" "0" "22" "2" "78" 256.538
"463" "2" "1" "0" "54" "2" "79" 402.692
"464" "2" "1" "0" "62" "3" "80" 371.923
"465" "2" "1" "0" "49" "2" "81" 364.231
"466" "2" "1" "0" "15" "3" "82" 348.846
"467" "2" "1" "0" "3" "4" "83" 295.000
"468" "2" "1" "0" "7" "4" "84" 356.538
"469" "2" "1" "0" "12" "2" "85" 341.154
"470" "2" "1" "0" "1" "5" "86" 302.692
"471" "2" "1" "0" "7" "5" "87" 341.154
"472" "2" "1" "0" "5" "5" "88" 433.462
"473" "2" "1" "0" "50" "2" "89" 395.000
"474" "2" "1" "0" "11" "3" "90" 325.769
"475" "2" "1" "0" "60" "4" "91" 302.692
"476" "2" "1" "0" "59" "2" "92" 348.846
"477" "2" "1" "0" "61" "2" "93" 364.231
"478" "2" "1" "0" "62" "4" "94" 348.846
"479" "2" "1" "0" "6" "4" "95" 333.462
"480" "2" "1" "0" "6" "5" "96" 325.769
"481" "2" "1" "0" "3" "5" "97" 371.923
"482" "2" "1" "0" "3" "6" "98" 402.692
"483" "2" "1" "0" "23" "2" "99" 325.769
"484" "2" "1" "0" "9" "4" "100" 402.692
"485" "2" "1" "0" "20" "2" "101" 302.692
"486" "2" "1" "0" "48" "2" "102" 310.385
"487" "2" "1" "0" "0" "4" "103" 287.308
"488" "2" "1" "0" "53" "2" "104" 310.385
"489" "2" "1" "0" "17" "2" "105" 348.846
"490" "2" "1" "0" "13" "4" "106" 395.000
"491" "2" "1" "0" "18" "2" "107" 302.692
"492" "2" "1" "0" "1" "6" "108" 364.231
"493" "2" "1" "0" "52" "2" "109" 348.846
"494" "2" "1" "0" "10" "2" "110" 333.462
"495" "2" "1" "0" "56" "3" "111" 318.077
"496" "2" "1" "0" "4" "5" "112" 325.769
"497" "2" "1" "0" "19" "2" "113" 425.769
"498" "2" "1" "0" "4" "6" "114" 402.692
"499" "2" "1" "0" "57" "2" "115" 410.385
"500" "2" "1" "0" "11" "4" "116" 325.769
"501" "2" "1" "0" "56" "4" "117" 410.385
"502" "2" "1" "0" "15" "4" "118" 287.308
"503" "2" "1" "0" "5" "6" "119" 379.615
"504" "2" "1" "0" "58" "3" "120" 287.308
"505" "2" "1" "0" "2" "4" "121" 387.308
"506" "2" "1" "0" "2" "5" "122" 318.077
"507" "2" "1" "0" "2" "6" "123" 325.769
"508" "2" "1" "0" "6" "6" "124" 418.077
"509" "2" "1" "0" "0" "5" "125" 425.769
"510" "2" "1" "0" "7" "6" "126" 333.462
"511" "2" "1" "0" "58" "4" "127" 387.308
"512" "2" "1" "0" "0" "6" "128" 387.308
"513" "3" "1" "1" "4" "1" "1" 333.462
"514" "3" "1" "1" "50" "1" "2" 341.154
"515" "3" "1" "1" "9" "1" "3" 402.692
"516" "3" "1" "1" "5" "1" "4" 418.077
"517" "3" "1" "1" "0" "1" "5" 448.846
"518" "3" "1" "1" "49" "1" "6" 410.385
"519" "3" "1" "1" "4" "2" "7" 318.077
"520" "3" "1" "1" "11" "1" "8" 348.846
"521" "3" "1" "1" "7" "1" "9" 410.385
"522" "3" "1" "1" "6" "1" "10" 379.615
"523" "3" "1" "1" "59" "1" "11" 402.692
"524" "3" "1" "1" "52" "1" "12" 410.385
"525" "3" "1" "1" "15" "1" "13" 356.538
"526" "3" "1" "1" "58" "1" "14" 371.923
"527" "3" "1" "1" "57" "1" "15" 410.385
"528" "3" "1" "1" "5" "2" "16" 433.462
"529" "3" "1" "1" "20" "1" "17" 379.615
"530" "3" "1" "1" "8" "1" "18" 348.846
"531" "3" "1" "1" "1" "1" "19" 341.154
"532" "3" "1" "1" "2" "1" "20" 333.462
"533" "3" "1" "1" "2" "2" "21" 371.923
"534" "3" "1" "1" "60" "1" "22" 364.231
"535" "3" "1" "1" "54" "1" "23" 333.462
"536" "3" "1" "1" "14" "1" "24" 341.154
"537" "3" "1" "1" "13" "1" "25" 356.538
"538" "3" "1" "1" "7" "2" "26" 402.692
"539" "3" "1" "1" "56" "1" "27" 348.846
"540" "3" "1" "1" "0" "2" "28" 495.000
"541" "3" "1" "1" "7" "3" "29" 456.538
"542" "3" "1" "1" "58" "2" "30" 318.077
"543" "3" "1" "1" "16" "1" "31" 356.538
"544" "3" "1" "1" "1" "2" "32" 364.231
"545" "3" "1" "1" "3" "1" "33" 348.846
"546" "3" "1" "1" "55" "1" "34" 425.769
"547" "3" "1" "1" "15" "2" "35" 371.923
"548" "3" "1" "1" "2" "3" "36" 395.000
"549" "3" "1" "1" "56" "2" "37" 348.846
"550" "3" "1" "1" "23" "1" "38" 333.462
"551" "3" "1" "1" "10" "1" "39" NA
"552" "3" "1" "1" "18" "1" "40" 364.231
"553" "3" "1" "1" "6" "2" "41" 379.615
"554" "3" "1" "1" "19" "1" "42" NA
"555" "3" "1" "1" "9" "2" "43" 471.923
"556" "3" "1" "1" "6" "3" "44" 341.154
"557" "3" "1" "1" "0" "3" "45" 341.154
"558" "3" "1" "1" "12" "1" "46" 348.846
"559" "3" "1" "1" "4" "3" "47" 295.000
"560" "3" "1" "1" "13" "2" "48" 333.462
"561" "3" "1" "1" "3" "2" "49" 318.077
"562" "3" "1" "1" "61" "1" "50" 348.846
"563" "3" "1" "1" "62" "1" "51" 371.923
"564" "3" "1" "1" "17" "1" "52" 356.538
"565" "3" "1" "1" "53" "1" "53" NA
"566" "3" "1" "1" "60" "2" "54" 364.231
"567" "3" "1" "1" "21" "1" "55" 356.538
"568" "3" "1" "1" "48" "1" "56" 348.846
"569" "3" "1" "1" "22" "1" "57" 325.769
"570" "3" "1" "1" "3" "3" "58" 356.538
"571" "3" "1" "1" "11" "2" "59" 295.000
"572" "3" "1" "1" "5" "3" "60" 364.231
"573" "3" "1" "1" "63" "1" "61" 279.615
"574" "3" "1" "1" "62" "2" "62" 295.000
"575" "3" "1" "1" "1" "3" "63" 341.154
"576" "3" "1" "1" "51" "1" "64" 325.769
"577" "3" "1" "1" "13" "3" "65" 333.462
"578" "3" "1" "1" "59" "2" "66" 318.077
"579" "3" "1" "1" "13" "4" "67" 348.846
"580" "3" "1" "1" "2" "4" "68" 333.462
"581" "3" "1" "1" "6" "4" "69" 264.231
"582" "3" "1" "1" "8" "2" "70" 395.000
"583" "3" "1" "1" "19" "2" "71" NA
"584" "3" "1" "1" "21" "2" "72" 325.769
"585" "3" "1" "1" "5" "4" "73" 356.538
"586" "3" "1" "1" "1" "4" "74" 333.462
"587" "3" "1" "1" "3" "4" "75" 333.462
"588" "3" "1" "1" "57" "2" "76" 341.154
"589" "3" "1" "1" "2" "5" "77" 418.077
"590" "3" "1" "1" "49" "2" "78" 348.846
"591" "3" "1" "1" "52" "2" "79" 333.462
"592" "3" "1" "1" "23" "2" "80" 348.846
"593" "3" "1" "1" "7" "4" "81" 348.846
"594" "3" "1" "1" "0" "4" "82" 387.308
"595" "3" "1" "1" "12" "2" "83" 348.846
"596" "3" "1" "1" "18" "2" "84" 348.846
"597" "3" "1" "1" "60" "3" "85" 364.231
"598" "3" "1" "1" "6" "5" "86" 371.923
"599" "3" "1" "1" "62" "3" "87" 333.462
"600" "3" "1" "1" "3" "5" "88" 318.077
"601" "3" "1" "1" "58" "3" "89" 387.308
"602" "3" "1" "1" "4" "4" "90" 333.462
"603" "3" "1" "1" "55" "2" "91" 379.615
"604" "3" "1" "1" "2" "6" "92" 379.615
"605" "3" "1" "1" "54" "2" "93" 341.154
"606" "3" "1" "1" "0" "5" "94" 379.615
"607" "3" "1" "1" "3" "6" "95" 402.692
"608" "3" "1" "1" "9" "3" "96" NA
"609" "3" "1" "1" "50" "2" "97" 333.462
"610" "3" "1" "1" "17" "2" "98" 341.154
"611" "3" "1" "1" "11" "3" "99" 348.846
"612" "3" "1" "1" "63" "2" "100" 341.154
"613" "3" "1" "1" "61" "2" "101" 302.692
"614" "3" "1" "1" "48" "2" "102" 318.077
"615" "3" "1" "1" "51" "2" "103" 341.154
"616" "3" "1" "1" "15" "3" "104" 387.308
"617" "3" "1" "1" "22" "2" "105" 333.462
"618" "3" "1" "1" "62" "4" "106" 348.846
"619" "3" "1" "1" "1" "5" "107" 418.077
"620" "3" "1" "1" "14" "2" "108" 325.769
"621" "3" "1" "1" "15" "4" "109" 364.231
"622" "3" "1" "1" "7" "5" "110" 295.000
"623" "3" "1" "1" "56" "3" "111" 310.385
"624" "3" "1" "1" "10" "2" "112" 318.077
"625" "3" "1" "1" "4" "5" "113" 325.769
"626" "3" "1" "1" "4" "6" "114" 341.154
"627" "3" "1" "1" "58" "4" "115" 356.538
"628" "3" "1" "1" "20" "2" "116" 325.769
"629" "3" "1" "1" "11" "4" "117" 364.231
"630" "3" "1" "1" "6" "6" "118" 548.846
"631" "3" "1" "1" "0" "6" "119" 348.846
"632" "3" "1" "1" "1" "6" "120" 371.923
"633" "3" "1" "1" "56" "4" "121" 325.769
"634" "3" "1" "1" "5" "5" "122" 348.846
"635" "3" "1" "1" "16" "2" "123" 318.077
"636" "3" "1" "1" "5" "6" "124" 364.231
"637" "3" "1" "1" "9" "4" "125" NA
"638" "3" "1" "1" "60" "4" "126" 356.538
"639" "3" "1" "1" "53" "2" "127" 356.538
"640" "3" "1" "1" "7" "6" "128" 318.077
"641" "3" "1" "0" "62" "1" "1" 495.000
"642" "3" "1" "0" "6" "1" "2" 387.308
"643" "3" "1" "0" "59" "1" "3" 348.846
"644" "3" "1" "0" "5" "1" "4" 341.154
"645" "3" "1" "0" "8" "1" "5" 356.538
"646" "3" "1" "0" "56" "1" "6" 364.231
"647" "3" "1" "0" "11" "1" "7" 356.538
"648" "3" "1" "0" "6" "2" "8" 479.615
"649" "3" "1" "0" "16" "1" "9" 364.231
"650" "3" "1" "0" "18" "1" "10" 325.769
"651" "3" "1" "0" "17" "1" "11" 364.231
"652" "3" "1" "0" "0" "1" "12" 456.538
"653" "3" "1" "0" "50" "1" "13" 364.231
"654" "3" "1" "0" "23" "1" "14" 348.846
"655" "3" "1" "0" "5" "2" "15" 395.000
"656" "3" "1" "0" "9" "1" "16" 333.462
"657" "3" "1" "0" "56" "2" "17" 364.231
"658" "3" "1" "0" "3" "1" "18" 341.154
"659" "3" "1" "0" "7" "1" "19" 364.231
"660" "3" "1" "0" "4" "1" "20" 433.462
"661" "3" "1" "0" "13" "1" "21" 356.538
"662" "3" "1" "0" "60" "1" "22" 387.308
"663" "3" "1" "0" "51" "1" "23" 418.077
"664" "3" "1" "0" "57" "1" "24" 341.154
"665" "3" "1" "0" "19" "1" "25" 379.615
"666" "3" "1" "0" "14" "1" "26" 379.615
"667" "3" "1" "0" "7" "2" "27" 325.769
"668" "3" "1" "0" "49" "1" "28" 348.846
"669" "3" "1" "0" "20" "1" "29" 333.462
"670" "3" "1" "0" "0" "2" "30" 279.615
"671" "3" "1" "0" "1" "1" "31" 348.846
"672" "3" "1" "0" "6" "3" "32" 271.923
"673" "3" "1" "0" "58" "1" "33" 325.769
"674" "3" "1" "0" "63" "1" "34" 356.538
"675" "3" "1" "0" "61" "1" "35" 364.231
"676" "3" "1" "0" "10" "1" "36" 295.000
"677" "3" "1" "0" "52" "1" "37" 295.000
"678" "3" "1" "0" "21" "1" "38" 395.000
"679" "3" "1" "0" "9" "2" "39" 325.769
"680" "3" "1" "0" "7" "3" "40" 318.077
"681" "3" "1" "0" "13" "2" "41" 295.000
"682" "3" "1" "0" "54" "1" "42" 387.308
"683" "3" "1" "0" "62" "2" "43" 348.846
"684" "3" "1" "0" "5" "3" "44" 387.308
"685" "3" "1" "0" "22" "1" "45" 341.154
"686" "3" "1" "0" "55" "1" "46" 318.077
"687" "3" "1" "0" "15" "1" "47" 325.769
"688" "3" "1" "0" "60" "2" "48" 356.538
"689" "3" "1" "0" "53" "1" "49" 356.538
"690" "3" "1" "0" "3" "2" "50" 371.923
"691" "3" "1" "0" "4" "2" "51" 341.154
"692" "3" "1" "0" "4" "3" "52" 348.846
"693" "3" "1" "0" "1" "2" "53" 348.846
"694" "3" "1" "0" "15" "2" "54" 325.769
"695" "3" "1" "0" "58" "2" "55" 241.154
"696" "3" "1" "0" "48" "1" "56" 341.154
"697" "3" "1" "0" "2" "1" "57" 333.462
"698" "3" "1" "0" "12" "1" "58" 364.231
"699" "3" "1" "0" "3" "3" "59" 333.462
"700" "3" "1" "0" "11" "2" "60" 310.385
"701" "3" "1" "0" "2" "2" "61" 395.000
"702" "3" "1" "0" "0" "3" "62" 279.615
"703" "3" "1" "0" "2" "3" "63" 295.000
"704" "3" "1" "0" "1" "3" "64" 333.462
"705" "3" "1" "0" "4" "4" "65" 325.769
"706" "3" "1" "0" "0" "4" "66" 333.462
"707" "3" "1" "0" "4" "5" "67" 310.385
"708" "3" "1" "0" "56" "3" "68" 318.077
"709" "3" "1" "0" "18" "2" "69" 318.077
"710" "3" "1" "0" "4" "6" "70" 295.000
"711" "3" "1" "0" "6" "4" "71" 333.462
"712" "3" "1" "0" "13" "3" "72" 318.077
"713" "3" "1" "0" "60" "3" "73" 318.077
"714" "3" "1" "0" "5" "4" "74" 341.154
"715" "3" "1" "0" "62" "3" "75" 341.154
"716" "3" "1" "0" "12" "2" "76" 402.692
"717" "3" "1" "0" "16" "2" "77" 310.385
"718" "3" "1" "0" "10" "2" "78" 356.538
"719" "3" "1" "0" "20" "2" "79" 325.769
"720" "3" "1" "0" "58" "3" "80" 341.154
"721" "3" "1" "0" "3" "4" "81" 325.769
"722" "3" "1" "0" "2" "4" "82" 364.231
"723" "3" "1" "0" "2" "5" "83" 333.462
"724" "3" "1" "0" "22" "2" "84" 287.308
"725" "3" "1" "0" "54" "2" "85" 379.615
"726" "3" "1" "0" "53" "2" "86" 287.308
"727" "3" "1" "0" "15" "3" "87" 387.308
"728" "3" "1" "0" "8" "2" "88" 364.231
"729" "3" "1" "0" "1" "4" "89" 402.692
"730" "3" "1" "0" "48" "2" "90" 325.769
"731" "3" "1" "0" "0" "5" "91" 302.692
"732" "3" "1" "0" "11" "3" "92" 295.000
"733" "3" "1" "0" "52" "2" "93" 418.077
"734" "3" "1" "0" "56" "4" "94" 341.154
"735" "3" "1" "0" "19" "2" "95" 371.923
"736" "3" "1" "0" "23" "2" "96" 325.769
"737" "3" "1" "0" "9" "3" "97" 287.308
"738" "3" "1" "0" "3" "5" "98" 395.000
"739" "3" "1" "0" "9" "4" "99" 295.000
"740" "3" "1" "0" "58" "4" "100" 302.692
"741" "3" "1" "0" "13" "4" "101" 341.154
"742" "3" "1" "0" "3" "6" "102" 302.692
"743" "3" "1" "0" "57" "2" "103" 318.077
"744" "3" "1" "0" "14" "2" "104" 271.923
"745" "3" "1" "0" "1" "5" "105" 341.154
"746" "3" "1" "0" "62" "4" "106" 310.385
"747" "3" "1" "0" "15" "4" "107" 333.462
"748" "3" "1" "0" "63" "2" "108" 302.692
"749" "3" "1" "0" "49" "2" "109" 348.846
"750" "3" "1" "0" "60" "4" "110" 348.846
"751" "3" "1" "0" "7" "4" "111" 348.846
"752" "3" "1" "0" "1" "6" "112" 302.692
"753" "3" "1" "0" "0" "6" "113" 356.538
"754" "3" "1" "0" "2" "6" "114" 341.154
"755" "3" "1" "0" "61" "2" "115" 341.154
"756" "3" "1" "0" "55" "2" "116" 333.462
"757" "3" "1" "0" "17" "2" "117" 333.462
"758" "3" "1" "0" "6" "5" "118" 341.154
"759" "3" "1" "0" "51" "2" "119" 333.462
"760" "3" "1" "0" "11" "4" "120" 387.308
"761" "3" "1" "0" "21" "2" "121" 333.462
"762" "3" "1" "0" "7" "5" "122" 302.692
"763" "3" "1" "0" "50" "2" "123" 333.462
"764" "3" "1" "0" "7" "6" "124" 287.308
"765" "3" "1" "0" "59" "2" "125" 333.462
"766" "3" "1" "0" "5" "5" "126" 333.462
"767" "3" "1" "0" "5" "6" "127" 348.846
"768" "3" "1" "0" "6" "6" "128" 341.154
"769" "4" "1" "1" "54" "1" "1" 318.077
"770" "4" "1" "1" "13" "1" "2" 395.000
"771" "4" "1" "1" "6" "1" "3" 379.615
"772" "4" "1" "1" "3" "1" "4" 310.385
"773" "4" "1" "1" "0" "1" "5" NA
"774" "4" "1" "1" "15" "1" "6" 310.385
"775" "4" "1" "1" "23" "1" "7" 295.000
"776" "4" "1" "1" "5" "1" "8" 325.769
"777" "4" "1" "1" "20" "1" "9" NA
"778" "4" "1" "1" "56" "1" "10" 356.538
"779" "4" "1" "1" "7" "1" "11" 356.538
"780" "4" "1" "1" "4" "1" "12" 264.231
"781" "4" "1" "1" "17" "1" "13" 310.385
"782" "4" "1" "1" "6" "2" "14" 356.538
"783" "4" "1" "1" "5" "2" "15" 325.769
"784" "4" "1" "1" "0" "2" "16" 371.923
"785" "4" "1" "1" "55" "1" "17" 302.692
"786" "4" "1" "1" "1" "1" "18" 356.538
"787" "4" "1" "1" "62" "1" "19" 295.000
"788" "4" "1" "1" "59" "1" "20" 248.846
"789" "4" "1" "1" "63" "1" "21" 295.000
"790" "4" "1" "1" "9" "1" "22" NA
"791" "4" "1" "1" "10" "1" "23" 348.846
"792" "4" "1" "1" "62" "2" "24" 287.308
"793" "4" "1" "1" "61" "1" "25" 341.154
"794" "4" "1" "1" "16" "1" "26" 318.077
"795" "4" "1" "1" "57" "1" "27" 325.769
"796" "4" "1" "1" "3" "2" "28" 333.462
"797" "4" "1" "1" "53" "1" "29" NA
"798" "4" "1" "1" "21" "1" "30" 387.308
"799" "4" "1" "1" "7" "2" "31" 318.077
"800" "4" "1" "1" "3" "3" "32" 371.923
"801" "4" "1" "1" "18" "1" "33" 348.846
"802" "4" "1" "1" "11" "1" "34" 356.538
"803" "4" "1" "1" "5" "3" "35" 333.462
"804" "4" "1" "1" "60" "1" "36" 318.077
"805" "4" "1" "1" "52" "1" "37" NA
"806" "4" "1" "1" "14" "1" "38" 348.846
"807" "4" "1" "1" "8" "1" "39" 379.615
"808" "4" "1" "1" "51" "1" "40" 318.077
"809" "4" "1" "1" "4" "2" "41" 310.385
"810" "4" "1" "1" "19" "1" "42" NA
"811" "4" "1" "1" "4" "3" "43" 325.769
"812" "4" "1" "1" "60" "2" "44" 387.308
"813" "4" "1" "1" "9" "2" "45" 387.308
"814" "4" "1" "1" "22" "1" "46" 395.000
"815" "4" "1" "1" "58" "1" "47" 318.077
"816" "4" "1" "1" "0" "3" "48" 441.154
"817" "4" "1" "1" "50" "1" "49" 379.615
"818" "4" "1" "1" "49" "1" "50" 325.769
"819" "4" "1" "1" "13" "2" "51" 433.462
"820" "4" "1" "1" "12" "1" "52" 348.846
"821" "4" "1" "1" "7" "3" "53" 395.000
"822" "4" "1" "1" "1" "2" "54" 318.077
"823" "4" "1" "1" "48" "1" "55" 341.154
"824" "4" "1" "1" "56" "2" "56" 348.846
"825" "4" "1" "1" "2" "1" "57" 333.462
"826" "4" "1" "1" "1" "3" "58" 295.000
"827" "4" "1" "1" "2" "2" "59" 348.846
"828" "4" "1" "1" "6" "3" "60" 356.538
"829" "4" "1" "1" "11" "2" "61" 325.769
"830" "4" "1" "1" "58" "2" "62" 387.308
"831" "4" "1" "1" "2" "3" "63" 418.077
"832" "4" "1" "1" "15" "2" "64" 341.154
"833" "4" "1" "1" "5" "4" "65" 356.538
"834" "4" "1" "1" "1" "4" "66" 333.462
"835" "4" "1" "1" "13" "3" "67" 333.462
"836" "4" "1" "1" "57" "2" "68" 341.154
"837" "4" "1" "1" "3" "4" "69" 348.846
"838" "4" "1" "1" "8" "2" "70" 410.385
"839" "4" "1" "1" "53" "2" "71" NA
"840" "4" "1" "1" "2" "4" "72" 302.692
"841" "4" "1" "1" "10" "2" "73" 371.923
"842" "4" "1" "1" "2" "5" "74" 364.231
"843" "4" "1" "1" "12" "2" "75" 379.615
"844" "4" "1" "1" "1" "5" "76" 371.923
"845" "4" "1" "1" "62" "3" "77" 333.462
"846" "4" "1" "1" "62" "4" "78" 387.308
"847" "4" "1" "1" "3" "5" "79" 395.000
"848" "4" "1" "1" "19" "2" "80" 348.846
"849" "4" "1" "1" "14" "2" "81" 418.077
"850" "4" "1" "1" "1" "6" "82" 379.615
"851" "4" "1" "1" "17" "2" "83" 379.615
"852" "4" "1" "1" "23" "2" "84" 364.231
"853" "4" "1" "1" "7" "4" "85" 379.615
"854" "4" "1" "1" "54" "2" "86" 325.769
"855" "4" "1" "1" "56" "3" "87" 379.615
"856" "4" "1" "1" "3" "6" "88" 395.000
"857" "4" "1" "1" "7" "5" "89" 402.692
"858" "4" "1" "1" "0" "4" "90" 379.615
"859" "4" "1" "1" "22" "2" "91" 364.231
"860" "4" "1" "1" "16" "2" "92" 325.769
"861" "4" "1" "1" "20" "2" "93" NA
"862" "4" "1" "1" "0" "5" "94" 364.231
"863" "4" "1" "1" "4" "4" "95" 402.692
"864" "4" "1" "1" "11" "3" "96" 387.308
"865" "4" "1" "1" "5" "5" "97" 318.077
"866" "4" "1" "1" "18" "2" "98" NA
"867" "4" "1" "1" "6" "4" "99" 333.462
"868" "4" "1" "1" "15" "3" "100" 356.538
"869" "4" "1" "1" "7" "6" "101" 356.538
"870" "4" "1" "1" "51" "2" "102" 348.846
"871" "4" "1" "1" "15" "4" "103" 341.154
"872" "4" "1" "1" "52" "2" "104" 302.692
"873" "4" "1" "1" "60" "3" "105" 302.692
"874" "4" "1" "1" "6" "5" "106" 348.846
"875" "4" "1" "1" "4" "5" "107" 348.846
"876" "4" "1" "1" "61" "2" "108" 333.462
"877" "4" "1" "1" "0" "6" "109" NA
"878" "4" "1" "1" "49" "2" "110" 318.077
"879" "4" "1" "1" "13" "4" "111" 371.923
"880" "4" "1" "1" "6" "6" "112" 302.692
"881" "4" "1" "1" "2" "6" "113" 333.462
"882" "4" "1" "1" "59" "2" "114" 371.923
"883" "4" "1" "1" "4" "6" "115" 341.154
"884" "4" "1" "1" "11" "4" "116" 341.154
"885" "4" "1" "1" "58" "3" "117" 287.308
"886" "4" "1" "1" "48" "2" "118" 295.000
"887" "4" "1" "1" "50" "2" "119" 287.308
"888" "4" "1" "1" "9" "3" "120" 348.846
"889" "4" "1" "1" "60" "4" "121" 364.231
"890" "4" "1" "1" "56" "4" "122" 356.538
"891" "4" "1" "1" "58" "4" "123" 371.923
"892" "4" "1" "1" "63" "2" "124" 364.231
"893" "4" "1" "1" "9" "4" "125" 333.462
"894" "4" "1" "1" "21" "2" "126" 364.231
"895" "4" "1" "1" "5" "6" "127" 356.538
"896" "4" "1" "1" "55" "2" "128" 371.923
"897" "4" "1" "0" "13" "1" "1" 441.154
"898" "4" "1" "0" "7" "1" "2" 387.308
"899" "4" "1" "0" "19" "1" "3" 325.769
"900" "4" "1" "0" "58" "1" "4" 364.231
"901" "4" "1" "0" "9" "1" "5" 341.154
"902" "4" "1" "0" "0" "1" "6" 364.231
"903" "4" "1" "0" "12" "1" "7" 341.154
"904" "4" "1" "0" "2" "1" "8" 271.923
"905" "4" "1" "0" "58" "2" "9" 318.077
"906" "4" "1" "0" "5" "1" "10" 295.000
"907" "4" "1" "0" "4" "1" "11" 318.077
"908" "4" "1" "0" "11" "1" "12" 302.692
"909" "4" "1" "0" "5" "2" "13" 264.231
"910" "4" "1" "0" "59" "1" "14" 318.077
"911" "4" "1" "0" "49" "1" "15" 333.462
"912" "4" "1" "0" "1" "1" "16" 295.000
"913" "4" "1" "0" "52" "1" "17" 325.769
"914" "4" "1" "0" "50" "1" "18" 325.769
"915" "4" "1" "0" "62" "1" "19" 310.385
"916" "4" "1" "0" "2" "2" "20" 271.923
"917" "4" "1" "0" "6" "1" "21" 318.077
"918" "4" "1" "0" "56" "1" "22" 295.000
"919" "4" "1" "0" "15" "1" "23" 341.154
"920" "4" "1" "0" "51" "1" "24" 256.538
"921" "4" "1" "0" "9" "2" "25" 233.462
"922" "4" "1" "0" "15" "2" "26" 295.000
"923" "4" "1" "0" "4" "2" "27" 264.231
"924" "4" "1" "0" "3" "1" "28" 356.538
"925" "4" "1" "0" "54" "1" "29" NA
"926" "4" "1" "0" "63" "1" "30" 341.154
"927" "4" "1" "0" "3" "2" "31" 325.769
"928" "4" "1" "0" "53" "1" "32" NA
"929" "4" "1" "0" "16" "1" "33" 295.000
"930" "4" "1" "0" "5" "3" "34" 295.000
"931" "4" "1" "0" "1" "2" "35" 379.615
"932" "4" "1" "0" "7" "2" "36" 348.846
"933" "4" "1" "0" "61" "1" "37" 325.769
"934" "4" "1" "0" "18" "1" "38" 264.231
"935" "4" "1" "0" "14" "1" "39" 318.077
"936" "4" "1" "0" "2" "3" "40" 287.308
"937" "4" "1" "0" "20" "1" "41" 348.846
"938" "4" "1" "0" "7" "3" "42" 287.308
"939" "4" "1" "0" "6" "2" "43" 241.154
"940" "4" "1" "0" "17" "1" "44" 287.308
"941" "4" "1" "0" "13" "2" "45" 333.462
"942" "4" "1" "0" "48" "1" "46" 287.308
"943" "4" "1" "0" "56" "2" "47" 256.538
"944" "4" "1" "0" "0" "2" "48" 318.077
"945" "4" "1" "0" "55" "1" "49" 333.462
"946" "4" "1" "0" "60" "1" "50" 248.846
"947" "4" "1" "0" "57" "1" "51" 248.846
"948" "4" "1" "0" "4" "3" "52" 287.308
"949" "4" "1" "0" "3" "3" "53" 287.308
"950" "4" "1" "0" "60" "2" "54" 348.846
"951" "4" "1" "0" "21" "1" "55" 356.538
"952" "4" "1" "0" "1" "3" "56" 295.000
"953" "4" "1" "0" "23" "1" "57" 333.462
"954" "4" "1" "0" "0" "3" "58" 302.692
"955" "4" "1" "0" "11" "2" "59" 356.538
"956" "4" "1" "0" "22" "1" "60" 310.385
"957" "4" "1" "0" "6" "3" "61" 325.769
"958" "4" "1" "0" "10" "1" "62" 295.000
"959" "4" "1" "0" "8" "1" "63" 279.615
"960" "4" "1" "0" "62" "2" "64" 325.769
"961" "4" "1" "0" "20" "2" "65" 302.692
"962" "4" "1" "0" "18" "2" "66" 310.385
"963" "4" "1" "0" "3" "4" "67" 287.308
"964" "4" "1" "0" "51" "2" "68" 325.769
"965" "4" "1" "0" "56" "3" "69" 271.923
"966" "4" "1" "0" "50" "2" "70" 333.462
"967" "4" "1" "0" "2" "4" "71" 318.077
"968" "4" "1" "0" "4" "4" "72" 271.923
"969" "4" "1" "0" "19" "2" "73" 333.462
"970" "4" "1" "0" "15" "3" "74" 310.385
"971" "4" "1" "0" "53" "2" "75" 356.538
"972" "4" "1" "0" "6" "4" "76" 271.923
"973" "4" "1" "0" "9" "3" "77" 302.692
"974" "4" "1" "0" "7" "4" "78" 310.385
"975" "4" "1" "0" "7" "5" "79" 287.308
"976" "4" "1" "0" "57" "2" "80" 333.462
"977" "4" "1" "0" "11" "3" "81" 333.462
"978" "4" "1" "0" "21" "2" "82" 341.154
"979" "4" "1" "0" "22" "2" "83" 264.231
"980" "4" "1" "0" "62" "3" "84" 287.308
"981" "4" "1" "0" "17" "2" "85" 310.385
"982" "4" "1" "0" "9" "4" "86" 302.692
"983" "4" "1" "0" "60" "3" "87" 348.846
"984" "4" "1" "0" "14" "2" "88" 348.846
"985" "4" "1" "0" "10" "2" "89" 318.077
"986" "4" "1" "0" "6" "5" "90" 287.308
"987" "4" "1" "0" "5" "4" "91" 287.308
"988" "4" "1" "0" "1" "4" "92" 264.231
"989" "4" "1" "0" "0" "4" "93" 279.615
"990" "4" "1" "0" "5" "5" "94" 287.308
"991" "4" "1" "0" "61" "2" "95" 325.769
"992" "4" "1" "0" "23" "2" "96" 318.077
"993" "4" "1" "0" "4" "5" "97" 287.308
"994" "4" "1" "0" "2" "5" "98" 333.462
"995" "4" "1" "0" "5" "6" "99" 310.385
"996" "4" "1" "0" "6" "6" "100" 310.385
"997" "4" "1" "0" "3" "5" "101" 256.538
"998" "4" "1" "0" "0" "5" "102" 264.231
"999" "4" "1" "0" "58" "3" "103" 318.077
"1000" "4" "1" "0" "4" "6" "104" 279.615
"1001" "4" "1" "0" "8" "2" "105" 279.615
"1002" "4" "1" "0" "16" "2" "106" 264.231
"1003" "4" "1" "0" "0" "6" "107" 271.923
"1004" "4" "1" "0" "60" "4" "108" 356.538
"1005" "4" "1" "0" "54" "2" "109" 279.615
"1006" "4" "1" "0" "55" "2" "110" 264.231
"1007" "4" "1" "0" "59" "2" "111" 256.538
"1008" "4" "1" "0" "48" "2" "112" 225.769
"1009" "4" "1" "0" "13" "3" "113" 264.231
"1010" "4" "1" "0" "49" "2" "114" 302.692
"1011" "4" "1" "0" "12" "2" "115" 256.538
"1012" "4" "1" "0" "1" "5" "116" 295.000
"1013" "4" "1" "0" "63" "2" "117" 325.769
"1014" "4" "1" "0" "15" "4" "118" 279.615
"1015" "4" "1" "0" "7" "6" "119" 325.769
"1016" "4" "1" "0" "56" "4" "120" 341.154
"1017" "4" "1" "0" "11" "4" "121" 271.923
"1018" "4" "1" "0" "52" "2" "122" 333.462
"1019" "4" "1" "0" "2" "6" "123" 287.308
"1020" "4" "1" "0" "62" "4" "124" 333.462
"1021" "4" "1" "0" "1" "6" "125" 310.385
"1022" "4" "1" "0" "13" "4" "126" 279.615
"1023" "4" "1" "0" "58" "4" "127" 287.308
"1024" "4" "1" "0" "3" "6" "128" 287.308
"1025" "5" "1" "1" "11" "1" "1" 379.615
"1026" "5" "1" "1" "0" "1" "2" 333.462
"1027" "5" "1" "1" "5" "1" "3" 325.769
"1028" "5" "1" "1" "3" "1" "4" 264.231
"1029" "5" "1" "1" "16" "1" "5" 333.462
"1030" "5" "1" "1" "21" "1" "6" 271.923
"1031" "5" "1" "1" "53" "1" "7" NA
"1032" "5" "1" "1" "59" "1" "8" 371.923
"1033" "5" "1" "1" "9" "1" "9" 348.846
"1034" "5" "1" "1" "14" "1" "10" 302.692
"1035" "5" "1" "1" "61" "1" "11" 379.615
"1036" "5" "1" "1" "55" "1" "12" 333.462
"1037" "5" "1" "1" "56" "1" "13" 302.692
"1038" "5" "1" "1" "54" "1" "14" 364.231
"1039" "5" "1" "1" "10" "1" "15" 341.154
"1040" "5" "1" "1" "4" "1" "16" 395.000
"1041" "5" "1" "1" "7" "1" "17" 410.385
"1042" "5" "1" "1" "1" "1" "18" 333.462
"1043" "5" "1" "1" "4" "2" "19" 287.308
"1044" "5" "1" "1" "12" "1" "20" 318.077
"1045" "5" "1" "1" "3" "2" "21" 287.308
"1046" "5" "1" "1" "50" "1" "22" 318.077
"1047" "5" "1" "1" "51" "1" "23" 341.154
"1048" "5" "1" "1" "2" "1" "24" 441.154
"1049" "5" "1" "1" "17" "1" "25" 279.615
"1050" "5" "1" "1" "9" "2" "26" NA
"1051" "5" "1" "1" "57" "1" "27" 356.538
"1052" "5" "1" "1" "62" "1" "28" 295.000
"1053" "5" "1" "1" "0" "2" "29" 364.231
"1054" "5" "1" "1" "63" "1" "30" NA
"1055" "5" "1" "1" "20" "1" "31" 302.692
"1056" "5" "1" "1" "60" "1" "32" 364.231
"1057" "5" "1" "1" "2" "2" "33" 364.231
"1058" "5" "1" "1" "52" "1" "34" 302.692
"1059" "5" "1" "1" "19" "1" "35" 371.923
"1060" "5" "1" "1" "3" "3" "36" 333.462
"1061" "5" "1" "1" "0" "3" "37" 371.923
"1062" "5" "1" "1" "7" "2" "38" 318.077
"1063" "5" "1" "1" "48" "1" "39" 364.231
"1064" "5" "1" "1" "62" "2" "40" 348.846
"1065" "5" "1" "1" "15" "1" "41" 356.538
"1066" "5" "1" "1" "56" "2" "42" 364.231
"1067" "5" "1" "1" "58" "1" "43" 310.385
"1068" "5" "1" "1" "1" "2" "44" 364.231
"1069" "5" "1" "1" "4" "3" "45" 325.769
"1070" "5" "1" "1" "5" "2" "46" 387.308
"1071" "5" "1" "1" "7" "3" "47" 279.615
"1072" "5" "1" "1" "8" "1" "48" 271.923
"1073" "5" "1" "1" "2" "3" "49" 310.385
"1074" "5" "1" "1" "23" "1" "50" 295.000
"1075" "5" "1" "1" "13" "1" "51" 264.231
"1076" "5" "1" "1" "22" "1" "52" 210.385
"1077" "5" "1" "1" "6" "1" "53" 295.000
"1078" "5" "1" "1" "11" "2" "54" 279.615
"1079" "5" "1" "1" "6" "2" "55" 271.923
"1080" "5" "1" "1" "15" "2" "56" 256.538
"1081" "5" "1" "1" "1" "3" "57" 325.769
"1082" "5" "1" "1" "6" "3" "58" 295.000
"1083" "5" "1" "1" "58" "2" "59" 287.308
"1084" "5" "1" "1" "18" "1" "60" NA
"1085" "5" "1" "1" "60" "2" "61" 364.231
"1086" "5" "1" "1" "13" "2" "62" 341.154
"1087" "5" "1" "1" "5" "3" "63" 325.769
"1088" "5" "1" "1" "49" "1" "64" 302.692
"1089" "5" "1" "1" "9" "3" "65" 325.769
"1090" "5" "1" "1" "15" "3" "66" 287.308
"1091" "5" "1" "1" "9" "4" "67" NA
"1092" "5" "1" "1" "3" "4" "68" 325.769
"1093" "5" "1" "1" "56" "3" "69" 295.000
"1094" "5" "1" "1" "15" "4" "70" 287.308
"1095" "5" "1" "1" "13" "3" "71" 271.923
"1096" "5" "1" "1" "23" "2" "72" 302.692
"1097" "5" "1" "1" "14" "2" "73" 264.231
"1098" "5" "1" "1" "16" "2" "74" 256.538
"1099" "5" "1" "1" "48" "2" "75" 310.385
"1100" "5" "1" "1" "2" "4" "76" 387.308
"1101" "5" "1" "1" "62" "3" "77" 279.615
"1102" "5" "1" "1" "1" "4" "78" 318.077
"1103" "5" "1" "1" "2" "5" "79" 348.846
"1104" "5" "1" "1" "1" "5" "80" 310.385
"1105" "5" "1" "1" "57" "2" "81" 302.692
"1106" "5" "1" "1" "56" "4" "82" 302.692
"1107" "5" "1" "1" "7" "4" "83" 233.462
"1108" "5" "1" "1" "13" "4" "84" 333.462
"1109" "5" "1" "1" "2" "6" "85" 318.077
"1110" "5" "1" "1" "52" "2" "86" 302.692
"1111" "5" "1" "1" "51" "2" "87" 448.846
"1112" "5" "1" "1" "18" "2" "88" NA
"1113" "5" "1" "1" "49" "2" "89" 279.615
"1114" "5" "1" "1" "11" "3" "90" 271.923
"1115" "5" "1" "1" "55" "2" "91" 302.692
"1116" "5" "1" "1" "60" "3" "92" NA
"1117" "5" "1" "1" "0" "4" "93" NA
"1118" "5" "1" "1" "4" "4" "94" 310.385
"1119" "5" "1" "1" "53" "2" "95" 333.462
"1120" "5" "1" "1" "6" "4" "96" 387.308
"1121" "5" "1" "1" "4" "5" "97" 310.385
"1122" "5" "1" "1" "21" "2" "98" 341.154
"1123" "5" "1" "1" "62" "4" "99" 241.154
"1124" "5" "1" "1" "50" "2" "100" 302.692
"1125" "5" "1" "1" "5" "4" "101" 302.692
"1126" "5" "1" "1" "8" "2" "102" 279.615
"1127" "5" "1" "1" "10" "2" "103" 310.385
"1128" "5" "1" "1" "4" "6" "104" 341.154
"1129" "5" "1" "1" "11" "4" "105" 271.923
"1130" "5" "1" "1" "3" "5" "106" 264.231
"1131" "5" "1" "1" "0" "5" "107" 248.846
"1132" "5" "1" "1" "7" "5" "108" 271.923
"1133" "5" "1" "1" "60" "4" "109" 302.692
"1134" "5" "1" "1" "3" "6" "110" 256.538
"1135" "5" "1" "1" "58" "3" "111" 271.923
"1136" "5" "1" "1" "6" "5" "112" 295.000
"1137" "5" "1" "1" "12" "2" "113" 379.615
"1138" "5" "1" "1" "17" "2" "114" NA
"1139" "5" "1" "1" "22" "2" "115" 356.538
"1140" "5" "1" "1" "59" "2" "116" 348.846
"1141" "5" "1" "1" "63" "2" "117" NA
"1142" "5" "1" "1" "5" "5" "118" 410.385
"1143" "5" "1" "1" "5" "6" "119" 271.923
"1144" "5" "1" "1" "20" "2" "120" NA
"1145" "5" "1" "1" "54" "2" "121" NA
"1146" "5" "1" "1" "19" "2" "122" 295.000
"1147" "5" "1" "1" "1" "6" "123" NA
"1148" "5" "1" "1" "61" "2" "124" 356.538
"1149" "5" "1" "1" "0" "6" "125" 256.538
"1150" "5" "1" "1" "7" "6" "126" 341.154
"1151" "5" "1" "1" "58" "4" "127" 233.462
"1152" "5" "1" "1" "6" "6" "128" 325.769
"1153" "5" "1" "0" "9" "1" "1" 441.154
"1154" "5" "1" "0" "52" "1" "2" 402.692
"1155" "5" "1" "0" "20" "1" "3" 341.154
"1156" "5" "1" "0" "3" "1" "4" 371.923
"1157" "5" "1" "0" "6" "1" "5" 325.769
"1158" "5" "1" "0" "0" "1" "6" 302.692
"1159" "5" "1" "0" "11" "1" "7" 379.615
"1160" "5" "1" "0" "2" "1" "8" 356.538
"1161" "5" "1" "0" "0" "2" "9" 371.923
"1162" "5" "1" "0" "48" "1" "10" 295.000
"1163" "5" "1" "0" "56" "1" "11" 356.538
"1164" "5" "1" "0" "62" "1" "12" 395.000
"1165" "5" "1" "0" "54" "1" "13" 318.077
"1166" "5" "1" "0" "12" "1" "14" 371.923
"1167" "5" "1" "0" "19" "1" "15" 341.154
"1168" "5" "1" "0" "61" "1" "16" 341.154
"1169" "5" "1" "0" "11" "2" "17" 341.154
"1170" "5" "1" "0" "9" "2" "18" 325.769
"1171" "5" "1" "0" "0" "3" "19" 302.692
"1172" "5" "1" "0" "17" "1" "20" 387.308
"1173" "5" "1" "0" "58" "1" "21" 356.538
"1174" "5" "1" "0" "13" "1" "22" 379.615
"1175" "5" "1" "0" "5" "1" "23" 364.231
"1176" "5" "1" "0" "22" "1" "24" 356.538
"1177" "5" "1" "0" "5" "2" "25" 264.231
"1178" "5" "1" "0" "1" "1" "26" 356.538
"1179" "5" "1" "0" "53" "1" "27" 333.462
"1180" "5" "1" "0" "8" "1" "28" 325.769
"1181" "5" "1" "0" "3" "2" "29" 310.385
"1182" "5" "1" "0" "4" "1" "30" 348.846
"1183" "5" "1" "0" "50" "1" "31" 371.923
"1184" "5" "1" "0" "1" "2" "32" 333.462
"1185" "5" "1" "0" "14" "1" "33" 379.615
"1186" "5" "1" "0" "21" "1" "34" 356.538
"1187" "5" "1" "0" "5" "3" "35" 264.231
"1188" "5" "1" "0" "6" "2" "36" 295.000
"1189" "5" "1" "0" "15" "1" "37" 333.462
"1190" "5" "1" "0" "49" "1" "38" 302.692
"1191" "5" "1" "0" "6" "3" "39" 364.231
"1192" "5" "1" "0" "2" "2" "40" 295.000
"1193" "5" "1" "0" "13" "2" "41" 325.769
"1194" "5" "1" "0" "63" "1" "42" 410.385
"1195" "5" "1" "0" "58" "2" "43" 248.846
"1196" "5" "1" "0" "23" "1" "44" 348.846
"1197" "5" "1" "0" "57" "1" "45" 325.769
"1198" "5" "1" "0" "16" "1" "46" 310.385
"1199" "5" "1" "0" "59" "1" "47" 333.462
"1200" "5" "1" "0" "55" "1" "48" 341.154
"1201" "5" "1" "0" "10" "1" "49" 371.923
"1202" "5" "1" "0" "4" "2" "50" 333.462
"1203" "5" "1" "0" "3" "3" "51" 348.846
"1204" "5" "1" "0" "2" "3" "52" 310.385
"1205" "5" "1" "0" "56" "2" "53" 310.385
"1206" "5" "1" "0" "7" "1" "54" 325.769
"1207" "5" "1" "0" "60" "1" "55" 325.769
"1208" "5" "1" "0" "51" "1" "56" 333.462
"1209" "5" "1" "0" "15" "2" "57" 333.462
"1210" "5" "1" "0" "7" "2" "58" 279.615
"1211" "5" "1" "0" "1" "3" "59" 325.769
"1212" "5" "1" "0" "62" "2" "60" 248.846
"1213" "5" "1" "0" "4" "3" "61" 371.923
"1214" "5" "1" "0" "60" "2" "62" 310.385
"1215" "5" "1" "0" "7" "3" "63" 333.462
"1216" "5" "1" "0" "18" "1" "64" 333.462
"1217" "5" "1" "0" "7" "4" "65" 302.692
"1218" "5" "1" "0" "62" "3" "66" 387.308
"1219" "5" "1" "0" "51" "2" "67" 341.154
"1220" "5" "1" "0" "1" "4" "68" 348.846
"1221" "5" "1" "0" "19" "2" "69" 302.692
"1222" "5" "1" "0" "56" "3" "70" 318.077
"1223" "5" "1" "0" "15" "3" "71" 325.769
"1224" "5" "1" "0" "13" "3" "72" 341.154
"1225" "5" "1" "0" "4" "4" "73" 318.077
"1226" "5" "1" "0" "8" "2" "74" 287.308
"1227" "5" "1" "0" "61" "2" "75" 333.462
"1228" "5" "1" "0" "22" "2" "76" 341.154
"1229" "5" "1" "0" "54" "2" "77" 379.615
"1230" "5" "1" "0" "62" "4" "78" 287.308
"1231" "5" "1" "0" "50" "2" "79" 264.231
"1232" "5" "1" "0" "2" "4" "80" NA
"1233" "5" "1" "0" "23" "2" "81" 395.000
"1234" "5" "1" "0" "9" "3" "82" 333.462
"1235" "5" "1" "0" "4" "5" "83" 295.000
"1236" "5" "1" "0" "0" "4" "84" 364.231
"1237" "5" "1" "0" "11" "3" "85" 348.846
"1238" "5" "1" "0" "12" "2" "86" 364.231
"1239" "5" "1" "0" "57" "2" "87" 410.385
"1240" "5" "1" "0" "13" "4" "88" 371.923
"1241" "5" "1" "0" "18" "2" "89" 295.000
"1242" "5" "1" "0" "63" "2" "90" 287.308
"1243" "5" "1" "0" "0" "5" "91" 356.538
"1244" "5" "1" "0" "15" "4" "92" 348.846
"1245" "5" "1" "0" "14" "2" "93" 318.077
"1246" "5" "1" "0" "2" "5" "94" 341.154
"1247" "5" "1" "0" "20" "2" "95" 410.385
"1248" "5" "1" "0" "1" "5" "96" 425.769
"1249" "5" "1" "0" "58" "3" "97" 341.154
"1250" "5" "1" "0" "58" "4" "98" 333.462
"1251" "5" "1" "0" "16" "2" "99" 356.538
"1252" "5" "1" "0" "5" "4" "100" 356.538
"1253" "5" "1" "0" "48" "2" "101" 364.231
"1254" "5" "1" "0" "9" "4" "102" 364.231
"1255" "5" "1" "0" "10" "2" "103" 341.154
"1256" "5" "1" "0" "17" "2" "104" 318.077
"1257" "5" "1" "0" "6" "4" "105" 364.231
"1258" "5" "1" "0" "11" "4" "106" 348.846
"1259" "5" "1" "0" "6" "5" "107" 271.923
"1260" "5" "1" "0" "7" "5" "108" 264.231
"1261" "5" "1" "0" "53" "2" "109" 364.231
"1262" "5" "1" "0" "56" "4" "110" 202.692
"1263" "5" "1" "0" "60" "3" "111" 310.385
"1264" "5" "1" "0" "3" "4" "112" 295.000
"1265" "5" "1" "0" "5" "5" "113" 271.923
"1266" "5" "1" "0" "4" "6" "114" 325.769
"1267" "5" "1" "0" "3" "5" "115" 333.462
"1268" "5" "1" "0" "21" "2" "116" 425.769
"1269" "5" "1" "0" "49" "2" "117" 348.846
"1270" "5" "1" "0" "60" "4" "118" 341.154
"1271" "5" "1" "0" "7" "6" "119" 456.538
"1272" "5" "1" "0" "59" "2" "120" 371.923
"1273" "5" "1" "0" "1" "6" "121" 310.385
"1274" "5" "1" "0" "0" "6" "122" 348.846
"1275" "5" "1" "0" "52" "2" "123" 348.846
"1276" "5" "1" "0" "3" "6" "124" 279.615
"1277" "5" "1" "0" "5" "6" "125" 333.462
"1278" "5" "1" "0" "6" "6" "126" 310.385
"1279" "5" "1" "0" "2" "6" "127" 325.769
"1280" "5" "1" "0" "55" "2" "128" 318.077
"1281" "6" "1" "1" "54" "1" "1" 333.462
"1282" "6" "1" "1" "13" "1" "2" 356.538
"1283" "6" "1" "1" "6" "1" "3" 418.077
"1284" "6" "1" "1" "3" "1" "4" 410.385
"1285" "6" "1" "1" "0" "1" "5" 295.000
"1286" "6" "1" "1" "15" "1" "6" 318.077
"1287" "6" "1" "1" "23" "1" "7" 287.308
"1288" "6" "1" "1" "5" "1" "8" 310.385
"1289" "6" "1" "1" "20" "1" "9" 279.615
"1290" "6" "1" "1" "56" "1" "10" 325.769
"1291" "6" "1" "1" "7" "1" "11" NA
"1292" "6" "1" "1" "4" "1" "12" 348.846
"1293" "6" "1" "1" "17" "1" "13" 356.538
"1294" "6" "1" "1" "6" "2" "14" 348.846
"1295" "6" "1" "1" "5" "2" "15" 295.000
"1296" "6" "1" "1" "0" "2" "16" 248.846
"1297" "6" "1" "1" "55" "1" "17" 333.462
"1298" "6" "1" "1" "1" "1" "18" NA
"1299" "6" "1" "1" "62" "1" "19" 333.462
"1300" "6" "1" "1" "59" "1" "20" 341.154
"1301" "6" "1" "1" "63" "1" "21" 325.769
"1302" "6" "1" "1" "9" "1" "22" 387.308
"1303" "6" "1" "1" "10" "1" "23" NA
"1304" "6" "1" "1" "62" "2" "24" 379.615
"1305" "6" "1" "1" "61" "1" "25" 356.538
"1306" "6" "1" "1" "16" "1" "26" 333.462
"1307" "6" "1" "1" "57" "1" "27" 341.154
"1308" "6" "1" "1" "3" "2" "28" 364.231
"1309" "6" "1" "1" "53" "1" "29" NA
"1310" "6" "1" "1" "21" "1" "30" 371.923
"1311" "6" "1" "1" "7" "2" "31" 325.769
"1312" "6" "1" "1" "3" "3" "32" 318.077
"1313" "6" "1" "1" "18" "1" "33" 341.154
"1314" "6" "1" "1" "11" "1" "34" 310.385
"1315" "6" "1" "1" "5" "3" "35" 341.154
"1316" "6" "1" "1" "60" "1" "36" 341.154
"1317" "6" "1" "1" "52" "1" "37" 279.615
"1318" "6" "1" "1" "14" "1" "38" 364.231
"1319" "6" "1" "1" "8" "1" "39" 295.000
"1320" "6" "1" "1" "51" "1" "40" 395.000
"1321" "6" "1" "1" "4" "2" "41" 325.769
"1322" "6" "1" "1" "19" "1" "42" NA
"1323" "6" "1" "1" "4" "3" "43" 348.846
"1324" "6" "1" "1" "60" "2" "44" 371.923
"1325" "6" "1" "1" "9" "2" "45" 356.538
"1326" "6" "1" "1" "22" "1" "46" 402.692
"1327" "6" "1" "1" "58" "1" "47" 318.077
"1328" "6" "1" "1" "0" "3" "48" 471.923
"1329" "6" "1" "1" "50" "1" "49" 348.846
"1330" "6" "1" "1" "49" "1" "50" 325.769
"1331" "6" "1" "1" "13" "2" "51" 379.615
"1332" "6" "1" "1" "12" "1" "52" 410.385
"1333" "6" "1" "1" "7" "3" "53" 318.077
"1334" "6" "1" "1" "1" "2" "54" 325.769
"1335" "6" "1" "1" "48" "1" "55" 318.077
"1336" "6" "1" "1" "56" "2" "56" 302.692
"1337" "6" "1" "1" "2" "1" "57" 402.692
"1338" "6" "1" "1" "1" "3" "58" 318.077
"1339" "6" "1" "1" "2" "2" "59" 333.462
"1340" "6" "1" "1" "6" "3" "60" 333.462
"1341" "6" "1" "1" "11" "2" "61" 318.077
"1342" "6" "1" "1" "58" "2" "62" 325.769
"1343" "6" "1" "1" "2" "3" "63" 341.154
"1344" "6" "1" "1" "15" "2" "64" 348.846
"1345" "6" "1" "1" "5" "4" "65" 287.308
"1346" "6" "1" "1" "1" "4" "66" 356.538
"1347" "6" "1" "1" "13" "3" "67" 371.923
"1348" "6" "1" "1" "57" "2" "68" 310.385
"1349" "6" "1" "1" "3" "4" "69" 302.692
"1350" "6" "1" "1" "8" "2" "70" 318.077
"1351" "6" "1" "1" "53" "2" "71" 318.077
"1352" "6" "1" "1" "2" "4" "72" 356.538
"1353" "6" "1" "1" "10" "2" "73" 333.462
"1354" "6" "1" "1" "2" "5" "74" 279.615
"1355" "6" "1" "1" "12" "2" "75" 348.846
"1356" "6" "1" "1" "1" "5" "76" 318.077
"1357" "6" "1" "1" "62" "3" "77" NA
"1358" "6" "1" "1" "62" "4" "78" 318.077
"1359" "6" "1" "1" "3" "5" "79" 310.385
"1360" "6" "1" "1" "19" "2" "80" 325.769
"1361" "6" "1" "1" "14" "2" "81" 318.077
"1362" "6" "1" "1" "1" "6" "82" 310.385
"1363" "6" "1" "1" "17" "2" "83" 302.692
"1364" "6" "1" "1" "23" "2" "84" 271.923
"1365" "6" "1" "1" "7" "4" "85" 341.154
"1366" "6" "1" "1" "54" "2" "86" 341.154
"1367" "6" "1" "1" "56" "3" "87" 287.308
"1368" "6" "1" "1" "3" "6" "88" 341.154
"1369" "6" "1" "1" "7" "5" "89" 302.692
"1370" "6" "1" "1" "0" "4" "90" 302.692
"1371" "6" "1" "1" "22" "2" "91" 325.769
"1372" "6" "1" "1" "16" "2" "92" 264.231
"1373" "6" "1" "1" "20" "2" "93" 310.385
"1374" "6" "1" "1" "0" "5" "94" 325.769
"1375" "6" "1" "1" "4" "4" "95" 264.231
"1376" "6" "1" "1" "11" "3" "96" 318.077
"1377" "6" "1" "1" "5" "5" "97" 271.923
"1378" "6" "1" "1" "18" "2" "98" 341.154
"1379" "6" "1" "1" "6" "4" "99" 371.923
"1380" "6" "1" "1" "15" "3" "100" 387.308
"1381" "6" "1" "1" "7" "6" "101" 325.769
"1382" "6" "1" "1" "51" "2" "102" 364.231
"1383" "6" "1" "1" "15" "4" "103" 279.615
"1384" "6" "1" "1" "52" "2" "104" 333.462
"1385" "6" "1" "1" "60" "3" "105" 310.385
"1386" "6" "1" "1" "6" "5" "106" 395.000
"1387" "6" "1" "1" "4" "5" "107" 302.692
"1388" "6" "1" "1" "61" "2" "108" 310.385
"1389" "6" "1" "1" "0" "6" "109" 264.231
"1390" "6" "1" "1" "49" "2" "110" 287.308
"1391" "6" "1" "1" "13" "4" "111" 302.692
"1392" "6" "1" "1" "6" "6" "112" 287.308
"1393" "6" "1" "1" "2" "6" "113" 295.000
"1394" "6" "1" "1" "59" "2" "114" 310.385
"1395" "6" "1" "1" "4" "6" "115" 271.923
"1396" "6" "1" "1" "11" "4" "116" 310.385
"1397" "6" "1" "1" "58" "3" "117" 264.231
"1398" "6" "1" "1" "48" "2" "118" 364.231
"1399" "6" "1" "1" "50" "2" "119" 295.000
"1400" "6" "1" "1" "9" "3" "120" 295.000
"1401" "6" "1" "1" "60" "4" "121" 325.769
"1402" "6" "1" "1" "56" "4" "122" 310.385
"1403" "6" "1" "1" "58" "4" "123" 279.615
"1404" "6" "1" "1" "63" "2" "124" 325.769
"1405" "6" "1" "1" "9" "4" "125" 310.385
"1406" "6" "1" "1" "21" "2" "126" 302.692
"1407" "6" "1" "1" "5" "6" "127" 310.385
"1408" "6" "1" "1" "55" "2" "128" 371.923
"1409" "6" "1" "0" "13" "1" "1" 441.154
"1410" "6" "1" "0" "7" "1" "2" 302.692
"1411" "6" "1" "0" "19" "1" "3" 333.462
"1412" "6" "1" "0" "58" "1" "4" 418.077
"1413" "6" "1" "0" "9" "1" "5" 287.308
"1414" "6" "1" "0" "0" "1" "6" NA
"1415" "6" "1" "0" "12" "1" "7" 356.538
"1416" "6" "1" "0" "2" "1" "8" 379.615
"1417" "6" "1" "0" "58" "2" "9" 302.692
"1418" "6" "1" "0" "5" "1" "10" 310.385
"1419" "6" "1" "0" "4" "1" "11" 302.692
"1420" "6" "1" "0" "11" "1" "12" 564.231
"1421" "6" "1" "0" "5" "2" "13" 310.385
"1422" "6" "1" "0" "59" "1" "14" 356.538
"1423" "6" "1" "0" "49" "1" "15" 302.692
"1424" "6" "1" "0" "1" "1" "16" 464.231
"1425" "6" "1" "0" "52" "1" "17" NA
"1426" "6" "1" "0" "50" "1" "18" 264.231
"1427" "6" "1" "0" "62" "1" "19" 256.538
"1428" "6" "1" "0" "2" "2" "20" 279.615
"1429" "6" "1" "0" "6" "1" "21" 302.692
"1430" "6" "1" "0" "56" "1" "22" 318.077
"1431" "6" "1" "0" "15" "1" "23" 287.308
"1432" "6" "1" "0" "51" "1" "24" NA
"1433" "6" "1" "0" "9" "2" "25" 264.231
"1434" "6" "1" "0" "15" "2" "26" 279.615
"1435" "6" "1" "0" "4" "2" "27" 287.308
"1436" "6" "1" "0" "3" "1" "28" 287.308
"1437" "6" "1" "0" "54" "1" "29" 310.385
"1438" "6" "1" "0" "63" "1" "30" 318.077
"1439" "6" "1" "0" "3" "2" "31" 271.923
"1440" "6" "1" "0" "53" "1" "32" NA
"1441" "6" "1" "0" "16" "1" "33" 341.154
"1442" "6" "1" "0" "5" "3" "34" 348.846
"1443" "6" "1" "0" "1" "2" "35" 371.923
"1444" "6" "1" "0" "7" "2" "36" 295.000
"1445" "6" "1" "0" "61" "1" "37" NA
"1446" "6" "1" "0" "18" "1" "38" 302.692
"1447" "6" "1" "0" "14" "1" "39" 348.846
"1448" "6" "1" "0" "2" "3" "40" 302.692
"1449" "6" "1" "0" "20" "1" "41" 271.923
"1450" "6" "1" "0" "7" "3" "42" 325.769
"1451" "6" "1" "0" "6" "2" "43" 248.846
"1452" "6" "1" "0" "17" "1" "44" 310.385
"1453" "6" "1" "0" "13" "2" "45" 325.769
"1454" "6" "1" "0" "48" "1" "46" 310.385
"1455" "6" "1" "0" "56" "2" "47" 248.846
"1456" "6" "1" "0" "0" "2" "48" 302.692
"1457" "6" "1" "0" "55" "1" "49" 410.385
"1458" "6" "1" "0" "60" "1" "50" 248.846
"1459" "6" "1" "0" "57" "1" "51" 256.538
"1460" "6" "1" "0" "4" "3" "52" 279.615
"1461" "6" "1" "0" "3" "3" "53" 233.462
"1462" "6" "1" "0" "60" "2" "54" 302.692
"1463" "6" "1" "0" "21" "1" "55" NA
"1464" "6" "1" "0" "1" "3" "56" 287.308
"1465" "6" "1" "0" "23" "1" "57" 318.077
"1466" "6" "1" "0" "0" "3" "58" 310.385
"1467" "6" "1" "0" "11" "2" "59" 341.154
"1468" "6" "1" "0" "22" "1" "60" 333.462
"1469" "6" "1" "0" "6" "3" "61" 333.462
"1470" "6" "1" "0" "10" "1" "62" 325.769
"1471" "6" "1" "0" "8" "1" "63" 295.000
"1472" "6" "1" "0" "62" "2" "64" 271.923
"1473" "6" "1" "0" "20" "2" "65" 295.000
"1474" "6" "1" "0" "18" "2" "66" 233.462
"1475" "6" "1" "0" "3" "4" "67" 279.615
"1476" "6" "1" "0" "51" "2" "68" 387.308
"1477" "6" "1" "0" "56" "3" "69" 287.308
"1478" "6" "1" "0" "50" "2" "70" 271.923
"1479" "6" "1" "0" "2" "4" "71" 264.231
"1480" "6" "1" "0" "4" "4" "72" 271.923
"1481" "6" "1" "0" "19" "2" "73" NA
"1482" "6" "1" "0" "15" "3" "74" 264.231
"1483" "6" "1" "0" "53" "2" "75" NA
"1484" "6" "1" "0" "6" "4" "76" 241.154
"1485" "6" "1" "0" "9" "3" "77" 241.154
"1486" "6" "1" "0" "7" "4" "78" 264.231
"1487" "6" "1" "0" "7" "5" "79" 295.000
"1488" "6" "1" "0" "57" "2" "80" 333.462
"1489" "6" "1" "0" "11" "3" "81" 341.154
"1490" "6" "1" "0" "21" "2" "82" 241.154
"1491" "6" "1" "0" "22" "2" "83" 233.462
"1492" "6" "1" "0" "62" "3" "84" 287.308
"1493" "6" "1" "0" "17" "2" "85" 356.538
"1494" "6" "1" "0" "9" "4" "86" 256.538
"1495" "6" "1" "0" "60" "3" "87" 341.154
"1496" "6" "1" "0" "14" "2" "88" 379.615
"1497" "6" "1" "0" "10" "2" "89" 318.077
"1498" "6" "1" "0" "6" "5" "90" 295.000
"1499" "6" "1" "0" "5" "4" "91" 287.308
"1500" "6" "1" "0" "1" "4" "92" 248.846
"1501" "6" "1" "0" "0" "4" "93" 341.154
"1502" "6" "1" "0" "5" "5" "94" 271.923
"1503" "6" "1" "0" "61" "2" "95" 241.154
"1504" "6" "1" "0" "23" "2" "96" 287.308
"1505" "6" "1" "0" "4" "5" "97" 225.769
"1506" "6" "1" "0" "2" "5" "98" 302.692
"1507" "6" "1" "0" "5" "6" "99" 295.000
"1508" "6" "1" "0" "6" "6" "100" 325.769
"1509" "6" "1" "0" "3" "5" "101" 295.000
"1510" "6" "1" "0" "0" "5" "102" 248.846
"1511" "6" "1" "0" "58" "3" "103" 356.538
"1512" "6" "1" "0" "4" "6" "104" 271.923
"1513" "6" "1" "0" "8" "2" "105" 241.154
"1514" "6" "1" "0" "16" "2" "106" 302.692
"1515" "6" "1" "0" "0" "6" "107" 233.462
"1516" "6" "1" "0" "60" "4" "108" 248.846
"1517" "6" "1" "0" "54" "2" "109" 264.231
"1518" "6" "1" "0" "55" "2" "110" 302.692
"1519" "6" "1" "0" "59" "2" "111" 264.231
"1520" "6" "1" "0" "48" "2" "112" 248.846
"1521" "6" "1" "0" "13" "3" "113" 302.692
"1522" "6" "1" "0" "49" "2" "114" 256.538
"1523" "6" "1" "0" "12" "2" "115" 225.769
"1524" "6" "1" "0" "1" "5" "116" 264.231
"1525" "6" "1" "0" "63" "2" "117" 325.769
"1526" "6" "1" "0" "15" "4" "118" 325.769
"1527" "6" "1" "0" "7" "6" "119" 271.923
"1528" "6" "1" "0" "56" "4" "120" 271.923
"1529" "6" "1" "0" "11" "4" "121" 395.000
"1530" "6" "1" "0" "52" "2" "122" NA
"1531" "6" "1" "0" "2" "6" "123" 302.692
"1532" "6" "1" "0" "62" "4" "124" 256.538
"1533" "6" "1" "0" "1" "6" "125" 256.538
"1534" "6" "1" "0" "13" "4" "126" 310.385
"1535" "6" "1" "0" "58" "4" "127" 287.308
"1536" "6" "1" "0" "3" "6" "128" 310.385
"1537" "7" "1" "1" "2" "1" "1" 302.692
"1538" "7" "1" "1" "1" "1" "2" 310.385
"1539" "7" "1" "1" "13" "1" "3" 356.538
"1540" "7" "1" "1" "5" "1" "4" 287.308
"1541" "7" "1" "1" "15" "1" "5" 318.077
"1542" "7" "1" "1" "59" "1" "6" 295.000
"1543" "7" "1" "1" "3" "1" "7" 325.769
"1544" "7" "1" "1" "2" "2" "8" 264.231
"1545" "7" "1" "1" "17" "1" "9" NA
"1546" "7" "1" "1" "0" "1" "10" 271.923
"1547" "7" "1" "1" "52" "1" "11" NA
"1548" "7" "1" "1" "60" "1" "12" 248.846
"1549" "7" "1" "1" "63" "1" "13" 279.615
"1550" "7" "1" "1" "62" "1" "14" 341.154
"1551" "7" "1" "1" "3" "2" "15" 279.615
"1552" "7" "1" "1" "1" "2" "16" 295.000
"1553" "7" "1" "1" "3" "3" "17" 348.846
"1554" "7" "1" "1" "19" "1" "18" NA
"1555" "7" "1" "1" "58" "1" "19" 271.923
"1556" "7" "1" "1" "21" "1" "20" 371.923
"1557" "7" "1" "1" "4" "1" "21" 287.308
"1558" "7" "1" "1" "56" "1" "22" 410.385
"1559" "7" "1" "1" "2" "3" "23" 356.538
"1560" "7" "1" "1" "0" "2" "24" 233.462
"1561" "7" "1" "1" "23" "1" "25" 256.538
"1562" "7" "1" "1" "11" "1" "26" 271.923
"1563" "7" "1" "1" "18" "1" "27" NA
"1564" "7" "1" "1" "62" "2" "28" NA
"1565" "7" "1" "1" "13" "2" "29" 318.077
"1566" "7" "1" "1" "61" "1" "30" 248.846
"1567" "7" "1" "1" "11" "2" "31" 256.538
"1568" "7" "1" "1" "6" "1" "32" 325.769
"1569" "7" "1" "1" "6" "2" "33" 371.923
"1570" "7" "1" "1" "8" "1" "34" 318.077
"1571" "7" "1" "1" "7" "1" "35" 295.000
"1572" "7" "1" "1" "15" "2" "36" 248.846
"1573" "7" "1" "1" "54" "1" "37" 348.846
"1574" "7" "1" "1" "12" "1" "38" 348.846
"1575" "7" "1" "1" "49" "1" "39" 318.077
"1576" "7" "1" "1" "22" "1" "40" 333.462
"1577" "7" "1" "1" "57" "1" "41" 318.077
"1578" "7" "1" "1" "60" "2" "42" 333.462
"1579" "7" "1" "1" "51" "1" "43" 310.385
"1580" "7" "1" "1" "53" "1" "44" 279.615
"1581" "7" "1" "1" "5" "2" "45" 218.077
"1582" "7" "1" "1" "14" "1" "46" 264.231
"1583" "7" "1" "1" "50" "1" "47" 271.923
"1584" "7" "1" "1" "1" "3" "48" 348.846
"1585" "7" "1" "1" "0" "3" "49" 295.000
"1586" "7" "1" "1" "4" "2" "50" 233.462
"1587" "7" "1" "1" "9" "1" "51" 295.000
"1588" "7" "1" "1" "16" "1" "52" 287.308
"1589" "7" "1" "1" "4" "3" "53" 341.154
"1590" "7" "1" "1" "20" "1" "54" 302.692
"1591" "7" "1" "1" "9" "2" "55" 356.538
"1592" "7" "1" "1" "58" "2" "56" 295.000
"1593" "7" "1" "1" "7" "2" "57" 287.308
"1594" "7" "1" "1" "55" "1" "58" 318.077
"1595" "7" "1" "1" "7" "3" "59" 333.462
"1596" "7" "1" "1" "48" "1" "60" 295.000
"1597" "7" "1" "1" "6" "3" "61" 295.000
"1598" "7" "1" "1" "5" "3" "62" 295.000
"1599" "7" "1" "1" "10" "1" "63" 295.000
"1600" "7" "1" "1" "56" "2" "64" 318.077
"1601" "7" "1" "1" "51" "2" "65" 325.769
"1602" "7" "1" "1" "52" "2" "66" 264.231
"1603" "7" "1" "1" "54" "2" "67" NA
"1604" "7" "1" "1" "0" "4" "68" NA
"1605" "7" "1" "1" "59" "2" "69" 318.077
"1606" "7" "1" "1" "4" "4" "70" 341.154
"1607" "7" "1" "1" "7" "4" "71" 302.692
"1608" "7" "1" "1" "56" "3" "72" 333.462
"1609" "7" "1" "1" "58" "3" "73" 302.692
"1610" "7" "1" "1" "19" "2" "74" 348.846
"1611" "7" "1" "1" "60" "3" "75" 295.000
"1612" "7" "1" "1" "17" "2" "76" NA
"1613" "7" "1" "1" "3" "4" "77" 325.769
"1614" "7" "1" "1" "57" "2" "78" 264.231
"1615" "7" "1" "1" "22" "2" "79" 364.231
"1616" "7" "1" "1" "23" "2" "80" 241.154
"1617" "7" "1" "1" "21" "2" "81" 248.846
"1618" "7" "1" "1" "53" "2" "82" 371.923
"1619" "7" "1" "1" "5" "4" "83" 225.769
"1620" "7" "1" "1" "16" "2" "84" 271.923
"1621" "7" "1" "1" "63" "2" "85" NA
"1622" "7" "1" "1" "15" "3" "86" 302.692
"1623" "7" "1" "1" "5" "5" "87" 310.385
"1624" "7" "1" "1" "4" "5" "88" 310.385
"1625" "7" "1" "1" "11" "3" "89" 264.231
"1626" "7" "1" "1" "62" "3" "90" 271.923
"1627" "7" "1" "1" "8" "2" "91" 264.231
"1628" "7" "1" "1" "3" "5" "92" 264.231
"1629" "7" "1" "1" "11" "4" "93" 248.846
"1630" "7" "1" "1" "5" "6" "94" 279.615
"1631" "7" "1" "1" "2" "4" "95" 325.769
"1632" "7" "1" "1" "0" "5" "96" 271.923
"1633" "7" "1" "1" "7" "5" "97" 241.154
"1634" "7" "1" "1" "48" "2" "98" 271.923
"1635" "7" "1" "1" "50" "2" "99" 241.154
"1636" "7" "1" "1" "10" "2" "100" 310.385
"1637" "7" "1" "1" "12" "2" "101" 264.231
"1638" "7" "1" "1" "3" "6" "102" 325.769
"1639" "7" "1" "1" "58" "4" "103" 410.385
"1640" "7" "1" "1" "2" "5" "104" 295.000
"1641" "7" "1" "1" "20" "2" "105" 371.923
"1642" "7" "1" "1" "1" "4" "106" 318.077
"1643" "7" "1" "1" "49" "2" "107" 333.462
"1644" "7" "1" "1" "13" "3" "108" 264.231
"1645" "7" "1" "1" "9" "3" "109" NA
"1646" "7" "1" "1" "14" "2" "110" 295.000
"1647" "7" "1" "1" "1" "5" "111" 287.308
"1648" "7" "1" "1" "6" "4" "112" 295.000
"1649" "7" "1" "1" "6" "5" "113" 318.077
"1650" "7" "1" "1" "2" "6" "114" 295.000
"1651" "7" "1" "1" "1" "6" "115" 271.923
"1652" "7" "1" "1" "4" "6" "116" 264.231
"1653" "7" "1" "1" "6" "6" "117" 287.308
"1654" "7" "1" "1" "15" "4" "118" 264.231
"1655" "7" "1" "1" "18" "2" "119" 248.846
"1656" "7" "1" "1" "9" "4" "120" NA
"1657" "7" "1" "1" "0" "6" "121" 356.538
"1658" "7" "1" "1" "13" "4" "122" 279.615
"1659" "7" "1" "1" "62" "4" "123" 356.538
"1660" "7" "1" "1" "60" "4" "124" 387.308
"1661" "7" "1" "1" "56" "4" "125" 302.692
"1662" "7" "1" "1" "7" "6" "126" 256.538
"1663" "7" "1" "1" "55" "2" "127" 325.769
"1664" "7" "1" "1" "61" "2" "128" 310.385
"1665" "7" "1" "0" "7" "1" "1" 402.692
"1666" "7" "1" "0" "21" "1" "2" 310.385
"1667" "7" "1" "0" "49" "1" "3" 295.000
"1668" "7" "1" "0" "12" "1" "4" 287.308
"1669" "7" "1" "0" "23" "1" "5" 248.846
"1670" "7" "1" "0" "20" "1" "6" 295.000
"1671" "7" "1" "0" "55" "1" "7" 318.077
"1672" "7" "1" "0" "52" "1" "8" 295.000
"1673" "7" "1" "0" "63" "1" "9" 248.846
"1674" "7" "1" "0" "15" "1" "10" 295.000
"1675" "7" "1" "0" "4" "1" "11" 310.385
"1676" "7" "1" "0" "60" "1" "12" 295.000
"1677" "7" "1" "0" "0" "1" "13" 256.538
"1678" "7" "1" "0" "7" "2" "14" 264.231
"1679" "7" "1" "0" "1" "1" "15" 264.231
"1680" "7" "1" "0" "9" "1" "16" 295.000
"1681" "7" "1" "0" "19" "1" "17" NA
"1682" "7" "1" "0" "5" "1" "18" 241.154
"1683" "7" "1" "0" "61" "1" "19" 310.385
"1684" "7" "1" "0" "6" "1" "20" 287.308
"1685" "7" "1" "0" "60" "2" "21" 295.000
"1686" "7" "1" "0" "1" "2" "22" 271.923
"1687" "7" "1" "0" "3" "1" "23" 333.462
"1688" "7" "1" "0" "58" "1" "24" 356.538
"1689" "7" "1" "0" "8" "1" "25" 325.769
"1690" "7" "1" "0" "2" "1" "26" 271.923
"1691" "7" "1" "0" "53" "1" "27" NA
"1692" "7" "1" "0" "0" "2" "28" 310.385
"1693" "7" "1" "0" "11" "1" "29" 279.615
"1694" "7" "1" "0" "10" "1" "30" 287.308
"1695" "7" "1" "0" "3" "2" "31" 333.462
"1696" "7" "1" "0" "3" "3" "32" 302.692
"1697" "7" "1" "0" "18" "1" "33" 325.769
"1698" "7" "1" "0" "5" "2" "34" 333.462
"1699" "7" "1" "0" "14" "1" "35" 279.615
"1700" "7" "1" "0" "16" "1" "36" 310.385
"1701" "7" "1" "0" "13" "1" "37" 325.769
"1702" "7" "1" "0" "17" "1" "38" 356.538
"1703" "7" "1" "0" "5" "3" "39" 310.385
"1704" "7" "1" "0" "48" "1" "40" 279.615
"1705" "7" "1" "0" "62" "1" "41" 279.615
"1706" "7" "1" "0" "57" "1" "42" 271.923
"1707" "7" "1" "0" "9" "2" "43" 318.077
"1708" "7" "1" "0" "7" "3" "44" 310.385
"1709" "7" "1" "0" "4" "2" "45" 318.077
"1710" "7" "1" "0" "58" "2" "46" 271.923
"1711" "7" "1" "0" "11" "2" "47" 325.769
"1712" "7" "1" "0" "54" "1" "48" 302.692
"1713" "7" "1" "0" "2" "2" "49" 233.462
"1714" "7" "1" "0" "50" "1" "50" 333.462
"1715" "7" "1" "0" "15" "2" "51" 310.385
"1716" "7" "1" "0" "22" "1" "52" 287.308
"1717" "7" "1" "0" "51" "1" "53" 348.846
"1718" "7" "1" "0" "6" "2" "54" 264.231
"1719" "7" "1" "0" "13" "2" "55" 271.923
"1720" "7" "1" "0" "59" "1" "56" 310.385
"1721" "7" "1" "0" "1" "3" "57" 333.462
"1722" "7" "1" "0" "0" "3" "58" 287.308
"1723" "7" "1" "0" "56" "1" "59" 279.615
"1724" "7" "1" "0" "2" "3" "60" 302.692
"1725" "7" "1" "0" "62" "2" "61" 310.385
"1726" "7" "1" "0" "6" "3" "62" 287.308
"1727" "7" "1" "0" "56" "2" "63" 279.615
"1728" "7" "1" "0" "4" "3" "64" 318.077
"1729" "7" "1" "0" "15" "3" "65" 341.154
"1730" "7" "1" "0" "62" "3" "66" 318.077
"1731" "7" "1" "0" "5" "4" "67" 271.923
"1732" "7" "1" "0" "6" "4" "68" 410.385
"1733" "7" "1" "0" "0" "4" "69" 333.462
"1734" "7" "1" "0" "60" "3" "70" 295.000
"1735" "7" "1" "0" "18" "2" "71" 287.308
"1736" "7" "1" "0" "50" "2" "72" 295.000
"1737" "7" "1" "0" "11" "3" "73" 302.692
"1738" "7" "1" "0" "0" "5" "74" 241.154
"1739" "7" "1" "0" "12" "2" "75" 279.615
"1740" "7" "1" "0" "51" "2" "76" 295.000
"1741" "7" "1" "0" "1" "4" "77" 264.231
"1742" "7" "1" "0" "54" "2" "78" 295.000
"1743" "7" "1" "0" "2" "4" "79" 279.615
"1744" "7" "1" "0" "15" "4" "80" 356.538
"1745" "7" "1" "0" "60" "4" "81" 348.846
"1746" "7" "1" "0" "52" "2" "82" 333.462
"1747" "7" "1" "0" "21" "2" "83" 325.769
"1748" "7" "1" "0" "23" "2" "84" 279.615
"1749" "7" "1" "0" "5" "5" "85" 271.923
"1750" "7" "1" "0" "9" "3" "86" 287.308
"1751" "7" "1" "0" "11" "4" "87" 395.000
"1752" "7" "1" "0" "14" "2" "88" 379.615
"1753" "7" "1" "0" "7" "4" "89" 433.462
"1754" "7" "1" "0" "7" "5" "90" 348.846
"1755" "7" "1" "0" "53" "2" "91" NA
"1756" "7" "1" "0" "3" "4" "92" 325.769
"1757" "7" "1" "0" "22" "2" "93" 302.692
"1758" "7" "1" "0" "13" "3" "94" 364.231
"1759" "7" "1" "0" "56" "3" "95" 341.154
"1760" "7" "1" "0" "55" "2" "96" 318.077
"1761" "7" "1" "0" "0" "6" "97" 279.615
"1762" "7" "1" "0" "62" "4" "98" 379.615
"1763" "7" "1" "0" "56" "4" "99" 302.692
"1764" "7" "1" "0" "3" "5" "100" 325.769
"1765" "7" "1" "0" "4" "4" "101" 318.077
"1766" "7" "1" "0" "1" "5" "102" NA
"1767" "7" "1" "0" "10" "2" "103" 271.923
"1768" "7" "1" "0" "1" "6" "104" 302.692
"1769" "7" "1" "0" "59" "2" "105" 295.000
"1770" "7" "1" "0" "9" "4" "106" 287.308
"1771" "7" "1" "0" "58" "3" "107" 287.308
"1772" "7" "1" "0" "16" "2" "108" 295.000
"1773" "7" "1" "0" "57" "2" "109" 233.462
"1774" "7" "1" "0" "6" "5" "110" 295.000
"1775" "7" "1" "0" "6" "6" "111" 295.000
"1776" "7" "1" "0" "5" "6" "112" 264.231
"1777" "7" "1" "0" "58" "4" "113" 279.615
"1778" "7" "1" "0" "20" "2" "114" 318.077
"1779" "7" "1" "0" "19" "2" "115" NA
"1780" "7" "1" "0" "2" "5" "116" 348.846
"1781" "7" "1" "0" "2" "6" "117" 287.308
"1782" "7" "1" "0" "3" "6" "118" 279.615
"1783" "7" "1" "0" "13" "4" "119" 310.385
"1784" "7" "1" "0" "63" "2" "120" 264.231
"1785" "7" "1" "0" "4" "5" "121" 287.308
"1786" "7" "1" "0" "48" "2" "122" 341.154
"1787" "7" "1" "0" "61" "2" "123" 225.769
"1788" "7" "1" "0" "4" "6" "124" 225.769
"1789" "7" "1" "0" "7" "6" "125" 256.538
"1790" "7" "1" "0" "49" "2" "126" 241.154
"1791" "7" "1" "0" "8" "2" "127" 310.385
"1792" "7" "1" "0" "17" "2" "128" 256.538
"1793" "8" "1" "1" "22" "1" "1" 364.231
"1794" "8" "1" "1" "15" "1" "2" 441.154
"1795" "8" "1" "1" "2" "1" "3" 656.538
"1796" "8" "1" "1" "50" "1" "4" 356.538
"1797" "8" "1" "1" "63" "1" "5" 587.308
"1798" "8" "1" "1" "7" "1" "6" 525.769
"1799" "8" "1" "1" "9" "1" "7" 448.846
"1800" "8" "1" "1" "53" "1" "8" 587.308
"1801" "8" "1" "1" "52" "1" "9" 364.231
"1802" "8" "1" "1" "18" "1" "10" 371.923
"1803" "8" "1" "1" "6" "1" "11" 471.923
"1804" "8" "1" "1" "57" "1" "12" 356.538
"1805" "8" "1" "1" "10" "1" "13" 310.385
"1806" "8" "1" "1" "17" "1" "14" 387.308
"1807" "8" "1" "1" "48" "1" "15" 356.538
"1808" "8" "1" "1" "11" "1" "16" 356.538
"1809" "8" "1" "1" "62" "1" "17" 356.538
"1810" "8" "1" "1" "1" "1" "18" 510.385
"1811" "8" "1" "1" "19" "1" "19" NA
"1812" "8" "1" "1" "12" "1" "20" 341.154
"1813" "8" "1" "1" "7" "2" "21" 418.077
"1814" "8" "1" "1" "56" "1" "22" 356.538
"1815" "8" "1" "1" "4" "1" "23" 410.385
"1816" "8" "1" "1" "0" "1" "24" 441.154
"1817" "8" "1" "1" "59" "1" "25" 479.615
"1818" "8" "1" "1" "58" "1" "26" 441.154
"1819" "8" "1" "1" "13" "1" "27" 379.615
"1820" "8" "1" "1" "4" "2" "28" 302.692
"1821" "8" "1" "1" "14" "1" "29" 395.000
"1822" "8" "1" "1" "4" "3" "30" 456.538
"1823" "8" "1" "1" "13" "2" "31" 533.462
"1824" "8" "1" "1" "6" "2" "32" 310.385
"1825" "8" "1" "1" "23" "1" "33" 325.769
"1826" "8" "1" "1" "5" "1" "34" 325.769
"1827" "8" "1" "1" "62" "2" "35" 464.231
"1828" "8" "1" "1" "20" "1" "36" 371.923
"1829" "8" "1" "1" "54" "1" "37" 395.000
"1830" "8" "1" "1" "55" "1" "38" 348.846
"1831" "8" "1" "1" "3" "1" "39" 302.692
"1832" "8" "1" "1" "2" "2" "40" 310.385
"1833" "8" "1" "1" "58" "2" "41" 341.154
"1834" "8" "1" "1" "7" "3" "42" 433.462
"1835" "8" "1" "1" "5" "2" "43" 510.385
"1836" "8" "1" "1" "60" "1" "44" 318.077
"1837" "8" "1" "1" "51" "1" "45" 410.385
"1838" "8" "1" "1" "0" "2" "46" 510.385
"1839" "8" "1" "1" "15" "2" "47" 425.769
"1840" "8" "1" "1" "1" "2" "48" 456.538
"1841" "8" "1" "1" "49" "1" "49" 433.462
"1842" "8" "1" "1" "16" "1" "50" 410.385
"1843" "8" "1" "1" "9" "2" "51" 633.462
"1844" "8" "1" "1" "3" "2" "52" 533.462
"1845" "8" "1" "1" "6" "3" "53" 464.231
"1846" "8" "1" "1" "0" "3" "54" 571.923
"1847" "8" "1" "1" "8" "1" "55" 387.308
"1848" "8" "1" "1" "56" "2" "56" 364.231
"1849" "8" "1" "1" "5" "3" "57" 471.923
"1850" "8" "1" "1" "2" "3" "58" 471.923
"1851" "8" "1" "1" "21" "1" "59" 356.538
"1852" "8" "1" "1" "11" "2" "60" 318.077
"1853" "8" "1" "1" "3" "3" "61" 433.462
"1854" "8" "1" "1" "60" "2" "62" 433.462
"1855" "8" "1" "1" "1" "3" "63" 502.692
"1856" "8" "1" "1" "61" "1" "64" 395.000
"1857" "8" "1" "1" "21" "2" "65" 395.000
"1858" "8" "1" "1" "49" "2" "66" 387.308
"1859" "8" "1" "1" "11" "3" "67" 410.385
"1860" "8" "1" "1" "6" "4" "68" 425.769
"1861" "8" "1" "1" "15" "3" "69" 456.538
"1862" "8" "1" "1" "18" "2" "70" 325.769
"1863" "8" "1" "1" "12" "2" "71" 310.385
"1864" "8" "1" "1" "6" "5" "72" 418.077
"1865" "8" "1" "1" "11" "4" "73" 387.308
"1866" "8" "1" "1" "7" "4" "74" 302.692
"1867" "8" "1" "1" "16" "2" "75" 364.231
"1868" "8" "1" "1" "5" "4" "76" 425.769
"1869" "8" "1" "1" "52" "2" "77" 425.769
"1870" "8" "1" "1" "62" "3" "78" 333.462
"1871" "8" "1" "1" "50" "2" "79" 379.615
"1872" "8" "1" "1" "59" "2" "80" 387.308
"1873" "8" "1" "1" "6" "6" "81" 356.538
"1874" "8" "1" "1" "58" "3" "82" 364.231
"1875" "8" "1" "1" "1" "4" "83" 279.615
"1876" "8" "1" "1" "20" "2" "84" NA
"1877" "8" "1" "1" "4" "4" "85" 418.077
"1878" "8" "1" "1" "9" "3" "86" NA
"1879" "8" "1" "1" "61" "2" "87" 425.769
"1880" "8" "1" "1" "60" "3" "88" 371.923
"1881" "8" "1" "1" "19" "2" "89" NA
"1882" "8" "1" "1" "9" "4" "90" 387.308
"1883" "8" "1" "1" "7" "5" "91" 418.077
"1884" "8" "1" "1" "56" "3" "92" 333.462
"1885" "8" "1" "1" "48" "2" "93" 387.308
"1886" "8" "1" "1" "23" "2" "94" 364.231
"1887" "8" "1" "1" "4" "5" "95" 441.154
"1888" "8" "1" "1" "2" "4" "96" 325.769
"1889" "8" "1" "1" "13" "3" "97" 371.923
"1890" "8" "1" "1" "53" "2" "98" NA
"1891" "8" "1" "1" "54" "2" "99" 418.077
"1892" "8" "1" "1" "0" "4" "100" 518.077
"1893" "8" "1" "1" "8" "2" "101" 402.692
"1894" "8" "1" "1" "15" "4" "102" 387.308
"1895" "8" "1" "1" "0" "5" "103" 325.769
"1896" "8" "1" "1" "1" "5" "104" 402.692
"1897" "8" "1" "1" "7" "6" "105" 371.923
"1898" "8" "1" "1" "14" "2" "106" 448.846
"1899" "8" "1" "1" "51" "2" "107" 402.692
"1900" "8" "1" "1" "3" "4" "108" 487.308
"1901" "8" "1" "1" "3" "5" "109" 448.846
"1902" "8" "1" "1" "22" "2" "110" 456.538
"1903" "8" "1" "1" "56" "4" "111" 418.077
"1904" "8" "1" "1" "10" "2" "112" NA
"1905" "8" "1" "1" "13" "4" "113" 425.769
"1906" "8" "1" "1" "17" "2" "114" 402.692
"1907" "8" "1" "1" "2" "5" "115" 456.538
"1908" "8" "1" "1" "57" "2" "116" 387.308
"1909" "8" "1" "1" "5" "5" "117" 387.308
"1910" "8" "1" "1" "58" "4" "118" 441.154
"1911" "8" "1" "1" "5" "6" "119" 379.615
"1912" "8" "1" "1" "3" "6" "120" 410.385
"1913" "8" "1" "1" "60" "4" "121" 379.615
"1914" "8" "1" "1" "4" "6" "122" 471.923
"1915" "8" "1" "1" "0" "6" "123" 464.231
"1916" "8" "1" "1" "62" "4" "124" 379.615
"1917" "8" "1" "1" "2" "6" "125" 464.231
"1918" "8" "1" "1" "63" "2" "126" 487.308
"1919" "8" "1" "1" "55" "2" "127" 387.308
"1920" "8" "1" "1" "1" "6" "128" 402.692
"1921" "8" "1" "0" "1" "1" "1" 364.231
"1922" "8" "1" "0" "15" "1" "2" 456.538
"1923" "8" "1" "0" "50" "1" "3" 502.692
"1924" "8" "1" "0" "3" "1" "4" 564.231
"1925" "8" "1" "0" "2" "1" "5" 518.077
"1926" "8" "1" "0" "0" "1" "6" NA
"1927" "8" "1" "0" "15" "2" "7" 333.462
"1928" "8" "1" "0" "4" "1" "8" 341.154
"1929" "8" "1" "0" "11" "1" "9" 379.615
"1930" "8" "1" "0" "5" "1" "10" 510.385
"1931" "8" "1" "0" "2" "2" "11" 518.077
"1932" "8" "1" "0" "55" "1" "12" 487.308
"1933" "8" "1" "0" "48" "1" "13" 402.692
"1934" "8" "1" "0" "3" "2" "14" 364.231
"1935" "8" "1" "0" "7" "1" "15" NA
"1936" "8" "1" "0" "62" "1" "16" 318.077
"1937" "8" "1" "0" "5" "2" "17" 287.308
"1938" "8" "1" "0" "6" "1" "18" 395.000
"1939" "8" "1" "0" "17" "1" "19" 356.538
"1940" "8" "1" "0" "62" "2" "20" NA
"1941" "8" "1" "0" "6" "2" "21" 318.077
"1942" "8" "1" "0" "6" "3" "22" 371.923
"1943" "8" "1" "0" "1" "2" "23" 395.000
"1944" "8" "1" "0" "59" "1" "24" 371.923
"1945" "8" "1" "0" "20" "1" "25" 371.923
"1946" "8" "1" "0" "7" "2" "26" 425.769
"1947" "8" "1" "0" "63" "1" "27" 395.000
"1948" "8" "1" "0" "9" "1" "28" 348.846
"1949" "8" "1" "0" "53" "1" "29" NA
"1950" "8" "1" "0" "13" "1" "30" 402.692
"1951" "8" "1" "0" "2" "3" "31" 502.692
"1952" "8" "1" "0" "1" "3" "32" 487.308
"1953" "8" "1" "0" "13" "2" "33" 487.308
"1954" "8" "1" "0" "9" "2" "34" 433.462
"1955" "8" "1" "0" "8" "1" "35" 364.231
"1956" "8" "1" "0" "3" "3" "36" 371.923
"1957" "8" "1" "0" "21" "1" "37" 356.538
"1958" "8" "1" "0" "11" "2" "38" 256.538
"1959" "8" "1" "0" "16" "1" "39" 287.308
"1960" "8" "1" "0" "52" "1" "40" 379.615
"1961" "8" "1" "0" "58" "1" "41" 371.923
"1962" "8" "1" "0" "10" "1" "42" 364.231
"1963" "8" "1" "0" "14" "1" "43" 341.154
"1964" "8" "1" "0" "5" "3" "44" 387.308
"1965" "8" "1" "0" "22" "1" "45" 456.538
"1966" "8" "1" "0" "57" "1" "46" 364.231
"1967" "8" "1" "0" "54" "1" "47" 379.615
"1968" "8" "1" "0" "0" "2" "48" 371.923
"1969" "8" "1" "0" "49" "1" "49" 256.538
"1970" "8" "1" "0" "18" "1" "50" 433.462
"1971" "8" "1" "0" "51" "1" "51" NA
"1972" "8" "1" "0" "12" "1" "52" 441.154
"1973" "8" "1" "0" "4" "2" "53" 441.154
"1974" "8" "1" "0" "56" "1" "54" 425.769
"1975" "8" "1" "0" "60" "1" "55" 318.077
"1976" "8" "1" "0" "58" "2" "56" 387.308
"1977" "8" "1" "0" "56" "2" "57" 356.538
"1978" "8" "1" "0" "4" "3" "58" 318.077
"1979" "8" "1" "0" "19" "1" "59" NA
"1980" "8" "1" "0" "0" "3" "60" 410.385
"1981" "8" "1" "0" "60" "2" "61" 464.231
"1982" "8" "1" "0" "61" "1" "62" 471.923
"1983" "8" "1" "0" "23" "1" "63" 395.000
"1984" "8" "1" "0" "7" "3" "64" 464.231
"1985" "8" "1" "0" "1" "4" "65" 441.154
"1986" "8" "1" "0" "10" "2" "66" 356.538
"1987" "8" "1" "0" "18" "2" "67" 410.385
"1988" "8" "1" "0" "61" "2" "68" 418.077
"1989" "8" "1" "0" "0" "4" "69" 441.154
"1990" "8" "1" "0" "17" "2" "70" 341.154
"1991" "8" "1" "0" "58" "3" "71" 341.154
"1992" "8" "1" "0" "62" "3" "72" 410.385
"1993" "8" "1" "0" "6" "4" "73" NA
"1994" "8" "1" "0" "13" "3" "74" 341.154
"1995" "8" "1" "0" "57" "2" "75" 448.846
"1996" "8" "1" "0" "22" "2" "76" 371.923
"1997" "8" "1" "0" "0" "5" "77" 325.769
"1998" "8" "1" "0" "9" "3" "78" 387.308
"1999" "8" "1" "0" "2" "4" "79" 325.769
"2000" "8" "1" "0" "13" "4" "80" 348.846
"2001" "8" "1" "0" "15" "3" "81" 441.154
"2002" "8" "1" "0" "2" "5" "82" 318.077
"2003" "8" "1" "0" "5" "4" "83" 395.000
"2004" "8" "1" "0" "54" "2" "84" 402.692
"2005" "8" "1" "0" "15" "4" "85" 402.692
"2006" "8" "1" "0" "23" "2" "86" 402.692
"2007" "8" "1" "0" "12" "2" "87" 341.154
"2008" "8" "1" "0" "4" "4" "88" 448.846
"2009" "8" "1" "0" "55" "2" "89" 410.385
"2010" "8" "1" "0" "5" "5" "90" 402.692
"2011" "8" "1" "0" "49" "2" "91" 402.692
"2012" "8" "1" "0" "14" "2" "92" 487.308
"2013" "8" "1" "0" "7" "4" "93" 441.154
"2014" "8" "1" "0" "20" "2" "94" 456.538
"2015" "8" "1" "0" "53" "2" "95" NA
"2016" "8" "1" "0" "56" "3" "96" 448.846
"2017" "8" "1" "0" "6" "5" "97" 410.385
"2018" "8" "1" "0" "19" "2" "98" NA
"2019" "8" "1" "0" "48" "2" "99" 356.538
"2020" "8" "1" "0" "60" "3" "100" 348.846
"2021" "8" "1" "0" "51" "2" "101" 333.462
"2022" "8" "1" "0" "6" "6" "102" 356.538
"2023" "8" "1" "0" "11" "3" "103" 371.923
"2024" "8" "1" "0" "7" "5" "104" 418.077
"2025" "8" "1" "0" "1" "5" "105" 356.538
"2026" "8" "1" "0" "56" "4" "106" 348.846
"2027" "8" "1" "0" "62" "4" "107" 364.231
"2028" "8" "1" "0" "3" "4" "108" 318.077
"2029" "8" "1" "0" "16" "2" "109" 364.231
"2030" "8" "1" "0" "5" "6" "110" 456.538
"2031" "8" "1" "0" "1" "6" "111" 587.308
"2032" "8" "1" "0" "8" "2" "112" 433.462
"2033" "8" "1" "0" "0" "6" "113" 364.231
"2034" "8" "1" "0" "59" "2" "114" 333.462
"2035" "8" "1" "0" "58" "4" "115" 356.538
"2036" "8" "1" "0" "4" "5" "116" 371.923
"2037" "8" "1" "0" "4" "6" "117" 348.846
"2038" "8" "1" "0" "7" "6" "118" 579.615
"2039" "8" "1" "0" "3" "5" "119" 441.154
"2040" "8" "1" "0" "9" "4" "120" 395.000
"2041" "8" "1" "0" "11" "4" "121" 371.923
"2042" "8" "1" "0" "60" "4" "122" 410.385
"2043" "8" "1" "0" "2" "6" "123" 402.692
"2044" "8" "1" "0" "52" "2" "124" 341.154
"2045" "8" "1" "0" "50" "2" "125" 379.615
"2046" "8" "1" "0" "63" "2" "126" 387.308
"2047" "8" "1" "0" "21" "2" "127" 364.231
"2048" "8" "1" "0" "3" "6" "128" 441.154
"2049" "9" "1" "1" "4" "1" "1" 556.538
"2050" "9" "1" "1" "50" "1" "2" 364.231
"2051" "9" "1" "1" "9" "1" "3" NA
"2052" "9" "1" "1" "5" "1" "4" 310.385
"2053" "9" "1" "1" "0" "1" "5" 348.846
"2054" "9" "1" "1" "49" "1" "6" 348.846
"2055" "9" "1" "1" "4" "2" "7" 348.846
"2056" "9" "1" "1" "11" "1" "8" 364.231
"2057" "9" "1" "1" "7" "1" "9" 387.308
"2058" "9" "1" "1" "6" "1" "10" 402.692
"2059" "9" "1" "1" "59" "1" "11" 348.846
"2060" "9" "1" "1" "52" "1" "12" 348.846
"2061" "9" "1" "1" "15" "1" "13" 295.000
"2062" "9" "1" "1" "58" "1" "14" 295.000
"2063" "9" "1" "1" "57" "1" "15" 279.615
"2064" "9" "1" "1" "5" "2" "16" 364.231
"2065" "9" "1" "1" "20" "1" "17" 264.231
"2066" "9" "1" "1" "8" "1" "18" 364.231
"2067" "9" "1" "1" "1" "1" "19" 356.538
"2068" "9" "1" "1" "2" "1" "20" 379.615
"2069" "9" "1" "1" "2" "2" "21" 364.231
"2070" "9" "1" "1" "60" "1" "22" 348.846
"2071" "9" "1" "1" "54" "1" "23" 325.769
"2072" "9" "1" "1" "14" "1" "24" 341.154
"2073" "9" "1" "1" "13" "1" "25" 333.462
"2074" "9" "1" "1" "7" "2" "26" 425.769
"2075" "9" "1" "1" "56" "1" "27" 371.923
"2076" "9" "1" "1" "0" "2" "28" NA
"2077" "9" "1" "1" "7" "3" "29" 318.077
"2078" "9" "1" "1" "58" "2" "30" 302.692
"2079" "9" "1" "1" "16" "1" "31" NA
"2080" "9" "1" "1" "1" "2" "32" 425.769
"2081" "9" "1" "1" "3" "1" "33" 333.462
"2082" "9" "1" "1" "55" "1" "34" NA
"2083" "9" "1" "1" "15" "2" "35" 371.923
"2084" "9" "1" "1" "2" "3" "36" 325.769
"2085" "9" "1" "1" "56" "2" "37" 341.154
"2086" "9" "1" "1" "23" "1" "38" NA
"2087" "9" "1" "1" "10" "1" "39" NA
"2088" "9" "1" "1" "18" "1" "40" NA
"2089" "9" "1" "1" "6" "2" "41" 310.385
"2090" "9" "1" "1" "19" "1" "42" 333.462
"2091" "9" "1" "1" "9" "2" "43" NA
"2092" "9" "1" "1" "6" "3" "44" 348.846
"2093" "9" "1" "1" "0" "3" "45" 333.462
"2094" "9" "1" "1" "12" "1" "46" 479.615
"2095" "9" "1" "1" "4" "3" "47" 302.692
"2096" "9" "1" "1" "13" "2" "48" 295.000
"2097" "9" "1" "1" "3" "2" "49" 302.692
"2098" "9" "1" "1" "61" "1" "50" 402.692
"2099" "9" "1" "1" "62" "1" "51" 295.000
"2100" "9" "1" "1" "17" "1" "52" 310.385
"2101" "9" "1" "1" "53" "1" "53" 356.538
"2102" "9" "1" "1" "60" "2" "54" 295.000
"2103" "9" "1" "1" "21" "1" "55" 256.538
"2104" "9" "1" "1" "48" "1" "56" 364.231
"2105" "9" "1" "1" "22" "1" "57" 371.923
"2106" "9" "1" "1" "3" "3" "58" 387.308
"2107" "9" "1" "1" "11" "2" "59" 364.231
"2108" "9" "1" "1" "5" "3" "60" 348.846
"2109" "9" "1" "1" "63" "1" "61" 364.231
"2110" "9" "1" "1" "62" "2" "62" 418.077
"2111" "9" "1" "1" "1" "3" "63" 356.538
"2112" "9" "1" "1" "51" "1" "64" 495.000
"2113" "9" "1" "1" "13" "3" "65" 379.615
"2114" "9" "1" "1" "59" "2" "66" 333.462
"2115" "9" "1" "1" "13" "4" "67" 364.231
"2116" "9" "1" "1" "2" "4" "68" 333.462
"2117" "9" "1" "1" "6" "4" "69" 333.462
"2118" "9" "1" "1" "8" "2" "70" 410.385
"2119" "9" "1" "1" "19" "2" "71" 395.000
"2120" "9" "1" "1" "21" "2" "72" 271.923
"2121" "9" "1" "1" "5" "4" "73" 402.692
"2122" "9" "1" "1" "1" "4" "74" 310.385
"2123" "9" "1" "1" "3" "4" "75" 348.846
"2124" "9" "1" "1" "57" "2" "76" 387.308
"2125" "9" "1" "1" "2" "5" "77" 371.923
"2126" "9" "1" "1" "49" "2" "78" 433.462
"2127" "9" "1" "1" "52" "2" "79" 341.154
"2128" "9" "1" "1" "23" "2" "80" 395.000
"2129" "9" "1" "1" "7" "4" "81" 379.615
"2130" "9" "1" "1" "0" "4" "82" 410.385
"2131" "9" "1" "1" "12" "2" "83" 364.231
"2132" "9" "1" "1" "18" "2" "84" NA
"2133" "9" "1" "1" "60" "3" "85" 325.769
"2134" "9" "1" "1" "6" "5" "86" 264.231
"2135" "9" "1" "1" "62" "3" "87" NA
"2136" "9" "1" "1" "3" "5" "88" 310.385
"2137" "9" "1" "1" "58" "3" "89" 302.692
"2138" "9" "1" "1" "4" "4" "90" 325.769
"2139" "9" "1" "1" "55" "2" "91" 356.538
"2140" "9" "1" "1" "2" "6" "92" 387.308
"2141" "9" "1" "1" "54" "2" "93" NA
"2142" "9" "1" "1" "0" "5" "94" 441.154
"2143" "9" "1" "1" "3" "6" "95" 341.154
"2144" "9" "1" "1" "9" "3" "96" 325.769
"2145" "9" "1" "1" "50" "2" "97" 333.462
"2146" "9" "1" "1" "17" "2" "98" 348.846
"2147" "9" "1" "1" "11" "3" "99" 395.000
"2148" "9" "1" "1" "63" "2" "100" 387.308
"2149" "9" "1" "1" "61" "2" "101" 387.308
"2150" "9" "1" "1" "48" "2" "102" NA
"2151" "9" "1" "1" "51" "2" "103" 341.154
"2152" "9" "1" "1" "15" "3" "104" 379.615
"2153" "9" "1" "1" "22" "2" "105" 325.769
"2154" "9" "1" "1" "62" "4" "106" 371.923
"2155" "9" "1" "1" "1" "5" "107" 402.692
"2156" "9" "1" "1" "14" "2" "108" 348.846
"2157" "9" "1" "1" "15" "4" "109" 318.077
"2158" "9" "1" "1" "7" "5" "110" 371.923
"2159" "9" "1" "1" "56" "3" "111" 318.077
"2160" "9" "1" "1" "10" "2" "112" 371.923
"2161" "9" "1" "1" "4" "5" "113" NA
"2162" "9" "1" "1" "4" "6" "114" 325.769
"2163" "9" "1" "1" "58" "4" "115" 364.231
"2164" "9" "1" "1" "20" "2" "116" 387.308
"2165" "9" "1" "1" "11" "4" "117" 379.615
"2166" "9" "1" "1" "6" "6" "118" 418.077
"2167" "9" "1" "1" "0" "6" "119" 402.692
"2168" "9" "1" "1" "1" "6" "120" 448.846
"2169" "9" "1" "1" "56" "4" "121" 387.308
"2170" "9" "1" "1" "5" "5" "122" 387.308
"2171" "9" "1" "1" "16" "2" "123" 387.308
"2172" "9" "1" "1" "5" "6" "124" 356.538
"2173" "9" "1" "1" "9" "4" "125" 356.538
"2174" "9" "1" "1" "60" "4" "126" 433.462
"2175" "9" "1" "1" "53" "2" "127" 295.000
"2176" "9" "1" "1" "7" "6" "128" 379.615
"2177" "9" "1" "0" "62" "1" "1" 695.000
"2178" "9" "1" "0" "6" "1" "2" 479.615
"2179" "9" "1" "0" "59" "1" "3" 410.385
"2180" "9" "1" "0" "5" "1" "4" 395.000
"2181" "9" "1" "0" "8" "1" "5" 379.615
"2182" "9" "1" "0" "56" "1" "6" 425.769
"2183" "9" "1" "0" "11" "1" "7" 371.923
"2184" "9" "1" "0" "6" "2" "8" 410.385
"2185" "9" "1" "0" "16" "1" "9" 371.923
"2186" "9" "1" "0" "18" "1" "10" 333.462
"2187" "9" "1" "0" "17" "1" "11" 333.462
"2188" "9" "1" "0" "0" "1" "12" 364.231
"2189" "9" "1" "0" "50" "1" "13" 348.846
"2190" "9" "1" "0" "23" "1" "14" 387.308
"2191" "9" "1" "0" "5" "2" "15" 348.846
"2192" "9" "1" "0" "9" "1" "16" 471.923
"2193" "9" "1" "0" "56" "2" "17" 387.308
"2194" "9" "1" "0" "3" "1" "18" 387.308
"2195" "9" "1" "0" "7" "1" "19" 356.538
"2196" "9" "1" "0" "4" "1" "20" 379.615
"2197" "9" "1" "0" "13" "1" "21" 341.154
"2198" "9" "1" "0" "60" "1" "22" 356.538
"2199" "9" "1" "0" "51" "1" "23" 371.923
"2200" "9" "1" "0" "57" "1" "24" 364.231
"2201" "9" "1" "0" "19" "1" "25" 356.538
"2202" "9" "1" "0" "14" "1" "26" 302.692
"2203" "9" "1" "0" "7" "2" "27" 341.154
"2204" "9" "1" "0" "49" "1" "28" 418.077
"2205" "9" "1" "0" "20" "1" "29" 387.308
"2206" "9" "1" "0" "0" "2" "30" 325.769
"2207" "9" "1" "0" "1" "1" "31" 364.231
"2208" "9" "1" "0" "6" "3" "32" 371.923
"2209" "9" "1" "0" "58" "1" "33" 302.692
"2210" "9" "1" "0" "63" "1" "34" NA
"2211" "9" "1" "0" "61" "1" "35" 418.077
"2212" "9" "1" "0" "10" "1" "36" 433.462
"2213" "9" "1" "0" "52" "1" "37" 356.538
"2214" "9" "1" "0" "21" "1" "38" 379.615
"2215" "9" "1" "0" "9" "2" "39" 356.538
"2216" "9" "1" "0" "7" "3" "40" 441.154
"2217" "9" "1" "0" "13" "2" "41" 348.846
"2218" "9" "1" "0" "54" "1" "42" 471.923
"2219" "9" "1" "0" "62" "2" "43" 356.538
"2220" "9" "1" "0" "5" "3" "44" NA
"2221" "9" "1" "0" "22" "1" "45" 318.077
"2222" "9" "1" "0" "55" "1" "46" 410.385
"2223" "9" "1" "0" "15" "1" "47" 371.923
"2224" "9" "1" "0" "60" "2" "48" 387.308
"2225" "9" "1" "0" "53" "1" "49" 348.846
"2226" "9" "1" "0" "3" "2" "50" 364.231
"2227" "9" "1" "0" "4" "2" "51" 341.154
"2228" "9" "1" "0" "4" "3" "52" 325.769
"2229" "9" "1" "0" "1" "2" "53" 310.385
"2230" "9" "1" "0" "15" "2" "54" 395.000
"2231" "9" "1" "0" "58" "2" "55" 348.846
"2232" "9" "1" "0" "48" "1" "56" 302.692
"2233" "9" "1" "0" "2" "1" "57" 410.385
"2234" "9" "1" "0" "12" "1" "58" 395.000
"2235" "9" "1" "0" "3" "3" "59" 302.692
"2236" "9" "1" "0" "11" "2" "60" 387.308
"2237" "9" "1" "0" "2" "2" "61" 433.462
"2238" "9" "1" "0" "0" "3" "62" 356.538
"2239" "9" "1" "0" "2" "3" "63" 348.846
"2240" "9" "1" "0" "1" "3" "64" 341.154
"2241" "9" "1" "0" "4" "4" "65" 356.538
"2242" "9" "1" "0" "0" "4" "66" 387.308
"2243" "9" "1" "0" "4" "5" "67" 379.615
"2244" "9" "1" "0" "56" "3" "68" 371.923
"2245" "9" "1" "0" "18" "2" "69" 379.615
"2246" "9" "1" "0" "4" "6" "70" 302.692
"2247" "9" "1" "0" "6" "4" "71" 341.154
"2248" "9" "1" "0" "13" "3" "72" 356.538
"2249" "9" "1" "0" "60" "3" "73" 410.385
"2250" "9" "1" "0" "5" "4" "74" 256.538
"2251" "9" "1" "0" "62" "3" "75" 287.308
"2252" "9" "1" "0" "12" "2" "76" 387.308
"2253" "9" "1" "0" "16" "2" "77" 356.538
"2254" "9" "1" "0" "10" "2" "78" 325.769
"2255" "9" "1" "0" "20" "2" "79" 325.769
"2256" "9" "1" "0" "58" "3" "80" 348.846
"2257" "9" "1" "0" "3" "4" "81" 310.385
"2258" "9" "1" "0" "2" "4" "82" 341.154
"2259" "9" "1" "0" "2" "5" "83" 356.538
"2260" "9" "1" "0" "22" "2" "84" 348.846
"2261" "9" "1" "0" "54" "2" "85" 371.923
"2262" "9" "1" "0" "53" "2" "86" 387.308
"2263" "9" "1" "0" "15" "3" "87" 395.000
"2264" "9" "1" "0" "8" "2" "88" 348.846
"2265" "9" "1" "0" "1" "4" "89" 387.308
"2266" "9" "1" "0" "48" "2" "90" 402.692
"2267" "9" "1" "0" "0" "5" "91" 387.308
"2268" "9" "1" "0" "11" "3" "92" 371.923
"2269" "9" "1" "0" "52" "2" "93" 395.000
"2270" "9" "1" "0" "56" "4" "94" 318.077
"2271" "9" "1" "0" "19" "2" "95" NA
"2272" "9" "1" "0" "23" "2" "96" 356.538
"2273" "9" "1" "0" "9" "3" "97" 371.923
"2274" "9" "1" "0" "3" "5" "98" 402.692
"2275" "9" "1" "0" "9" "4" "99" 295.000
"2276" "9" "1" "0" "58" "4" "100" 341.154
"2277" "9" "1" "0" "13" "4" "101" 348.846
"2278" "9" "1" "0" "3" "6" "102" NA
"2279" "9" "1" "0" "57" "2" "103" 348.846
"2280" "9" "1" "0" "14" "2" "104" 341.154
"2281" "9" "1" "0" "1" "5" "105" 295.000
"2282" "9" "1" "0" "62" "4" "106" 364.231
"2283" "9" "1" "0" "15" "4" "107" 333.462
"2284" "9" "1" "0" "63" "2" "108" 302.692
"2285" "9" "1" "0" "49" "2" "109" 310.385
"2286" "9" "1" "0" "60" "4" "110" 325.769
"2287" "9" "1" "0" "7" "4" "111" 333.462
"2288" "9" "1" "0" "1" "6" "112" 356.538
"2289" "9" "1" "0" "0" "6" "113" 371.923
"2290" "9" "1" "0" "2" "6" "114" 379.615
"2291" "9" "1" "0" "61" "2" "115" 425.769
"2292" "9" "1" "0" "55" "2" "116" 302.692
"2293" "9" "1" "0" "17" "2" "117" 402.692
"2294" "9" "1" "0" "6" "5" "118" 348.846
"2295" "9" "1" "0" "51" "2" "119" 295.000
"2296" "9" "1" "0" "11" "4" "120" 348.846
"2297" "9" "1" "0" "21" "2" "121" 356.538
"2298" "9" "1" "0" "7" "5" "122" 325.769
"2299" "9" "1" "0" "50" "2" "123" 371.923
"2300" "9" "1" "0" "7" "6" "124" 325.769
"2301" "9" "1" "0" "59" "2" "125" 364.231
"2302" "9" "1" "0" "5" "5" "126" 348.846
"2303" "9" "1" "0" "5" "6" "127" 341.154
"2304" "9" "1" "0" "6" "6" "128" 387.308
"2305" "10" "1" "1" "22" "1" "1" 333.462
"2306" "10" "1" "1" "15" "1" "2" 287.308
"2307" "10" "1" "1" "2" "1" "3" 410.385
"2308" "10" "1" "1" "50" "1" "4" 364.231
"2309" "10" "1" "1" "63" "1" "5" 333.462
"2310" "10" "1" "1" "7" "1" "6" 333.462
"2311" "10" "1" "1" "9" "1" "7" 356.538
"2312" "10" "1" "1" "53" "1" "8" 579.615
"2313" "10" "1" "1" "52" "1" "9" 364.231
"2314" "10" "1" "1" "18" "1" "10" 371.923
"2315" "10" "1" "1" "6" "1" "11" 418.077
"2316" "10" "1" "1" "57" "1" "12" 356.538
"2317" "10" "1" "1" "10" "1" "13" 395.000
"2318" "10" "1" "1" "17" "1" "14" 402.692
"2319" "10" "1" "1" "48" "1" "15" 410.385
"2320" "10" "1" "1" "11" "1" "16" 425.769
"2321" "10" "1" "1" "62" "1" "17" 348.846
"2322" "10" "1" "1" "1" "1" "18" 456.538
"2323" "10" "1" "1" "19" "1" "19" NA
"2324" "10" "1" "1" "12" "1" "20" 333.462
"2325" "10" "1" "1" "7" "2" "21" 418.077
"2326" "10" "1" "1" "56" "1" "22" 364.231
"2327" "10" "1" "1" "4" "1" "23" 433.462
"2328" "10" "1" "1" "0" "1" "24" 341.154
"2329" "10" "1" "1" "59" "1" "25" 302.692
"2330" "10" "1" "1" "58" "1" "26" 348.846
"2331" "10" "1" "1" "13" "1" "27" 341.154
"2332" "10" "1" "1" "4" "2" "28" 318.077
"2333" "10" "1" "1" "14" "1" "29" 325.769
"2334" "10" "1" "1" "4" "3" "30" 325.769
"2335" "10" "1" "1" "13" "2" "31" 333.462
"2336" "10" "1" "1" "6" "2" "32" 325.769
"2337" "10" "1" "1" "23" "1" "33" 371.923
"2338" "10" "1" "1" "5" "1" "34" 341.154
"2339" "10" "1" "1" "62" "2" "35" 348.846
"2340" "10" "1" "1" "20" "1" "36" 364.231
"2341" "10" "1" "1" "54" "1" "37" 395.000
"2342" "10" "1" "1" "55" "1" "38" 302.692
"2343" "10" "1" "1" "3" "1" "39" 348.846
"2344" "10" "1" "1" "2" "2" "40" 325.769
"2345" "10" "1" "1" "58" "2" "41" 341.154
"2346" "10" "1" "1" "7" "3" "42" 356.538
"2347" "10" "1" "1" "5" "2" "43" 302.692
"2348" "10" "1" "1" "60" "1" "44" 371.923
"2349" "10" "1" "1" "51" "1" "45" 395.000
"2350" "10" "1" "1" "0" "2" "46" 387.308
"2351" "10" "1" "1" "15" "2" "47" 279.615
"2352" "10" "1" "1" "1" "2" "48" NA
"2353" "10" "1" "1" "49" "1" "49" 325.769
"2354" "10" "1" "1" "16" "1" "50" 310.385
"2355" "10" "1" "1" "9" "2" "51" 425.769
"2356" "10" "1" "1" "3" "2" "52" 341.154
"2357" "10" "1" "1" "6" "3" "53" 387.308
"2358" "10" "1" "1" "0" "3" "54" NA
"2359" "10" "1" "1" "8" "1" "55" 371.923
"2360" "10" "1" "1" "56" "2" "56" 302.692
"2361" "10" "1" "1" "5" "3" "57" 364.231
"2362" "10" "1" "1" "2" "3" "58" 318.077
"2363" "10" "1" "1" "21" "1" "59" 356.538
"2364" "10" "1" "1" "11" "2" "60" 279.615
"2365" "10" "1" "1" "3" "3" "61" 348.846
"2366" "10" "1" "1" "60" "2" "62" 364.231
"2367" "10" "1" "1" "1" "3" "63" 333.462
"2368" "10" "1" "1" "61" "1" "64" 302.692
"2369" "10" "1" "1" "21" "2" "65" 318.077
"2370" "10" "1" "1" "49" "2" "66" 333.462
"2371" "10" "1" "1" "11" "3" "67" 348.846
"2372" "10" "1" "1" "6" "4" "68" 341.154
"2373" "10" "1" "1" "15" "3" "69" 302.692
"2374" "10" "1" "1" "18" "2" "70" 348.846
"2375" "10" "1" "1" "12" "2" "71" 387.308
"2376" "10" "1" "1" "6" "5" "72" 295.000
"2377" "10" "1" "1" "11" "4" "73" 325.769
"2378" "10" "1" "1" "7" "4" "74" 341.154
"2379" "10" "1" "1" "16" "2" "75" 310.385
"2380" "10" "1" "1" "5" "4" "76" 348.846
"2381" "10" "1" "1" "52" "2" "77" 333.462
"2382" "10" "1" "1" "62" "3" "78" 348.846
"2383" "10" "1" "1" "50" "2" "79" 348.846
"2384" "10" "1" "1" "59" "2" "80" 333.462
"2385" "10" "1" "1" "6" "6" "81" 310.385
"2386" "10" "1" "1" "58" "3" "82" 302.692
"2387" "10" "1" "1" "1" "4" "83" 287.308
"2388" "10" "1" "1" "20" "2" "84" 356.538
"2389" "10" "1" "1" "4" "4" "85" 310.385
"2390" "10" "1" "1" "9" "3" "86" 341.154
"2391" "10" "1" "1" "61" "2" "87" 371.923
"2392" "10" "1" "1" "60" "3" "88" 348.846
"2393" "10" "1" "1" "19" "2" "89" 364.231
"2394" "10" "1" "1" "9" "4" "90" 402.692
"2395" "10" "1" "1" "7" "5" "91" 295.000
"2396" "10" "1" "1" "56" "3" "92" 318.077
"2397" "10" "1" "1" "48" "2" "93" 333.462
"2398" "10" "1" "1" "23" "2" "94" 341.154
"2399" "10" "1" "1" "4" "5" "95" 333.462
"2400" "10" "1" "1" "2" "4" "96" 356.538
"2401" "10" "1" "1" "13" "3" "97" 387.308
"2402" "10" "1" "1" "53" "2" "98" 371.923
"2403" "10" "1" "1" "54" "2" "99" 310.385
"2404" "10" "1" "1" "0" "4" "100" 318.077
"2405" "10" "1" "1" "8" "2" "101" 348.846
"2406" "10" "1" "1" "15" "4" "102" 341.154
"2407" "10" "1" "1" "0" "5" "103" 295.000
"2408" "10" "1" "1" "1" "5" "104" 341.154
"2409" "10" "1" "1" "7" "6" "105" 333.462
"2410" "10" "1" "1" "14" "2" "106" 364.231
"2411" "10" "1" "1" "51" "2" "107" 356.538
"2412" "10" "1" "1" "3" "4" "108" 371.923
"2413" "10" "1" "1" "3" "5" "109" 471.923
"2414" "10" "1" "1" "22" "2" "110" 379.615
"2415" "10" "1" "1" "56" "4" "111" 364.231
"2416" "10" "1" "1" "10" "2" "112" 341.154
"2417" "10" "1" "1" "13" "4" "113" 341.154
"2418" "10" "1" "1" "17" "2" "114" 356.538
"2419" "10" "1" "1" "2" "5" "115" 364.231
"2420" "10" "1" "1" "57" "2" "116" 364.231
"2421" "10" "1" "1" "5" "5" "117" 341.154
"2422" "10" "1" "1" "58" "4" "118" 318.077
"2423" "10" "1" "1" "5" "6" "119" 333.462
"2424" "10" "1" "1" "3" "6" "120" 356.538
"2425" "10" "1" "1" "60" "4" "121" 395.000
"2426" "10" "1" "1" "4" "6" "122" 379.615
"2427" "10" "1" "1" "0" "6" "123" NA
"2428" "10" "1" "1" "62" "4" "124" 348.846
"2429" "10" "1" "1" "2" "6" "125" 318.077
"2430" "10" "1" "1" "63" "2" "126" 302.692
"2431" "10" "1" "1" "55" "2" "127" 379.615
"2432" "10" "1" "1" "1" "6" "128" 341.154
"2433" "10" "1" "0" "1" "1" "1" 425.769
"2434" "10" "1" "0" "15" "1" "2" 387.308
"2435" "10" "1" "0" "50" "1" "3" 425.769
"2436" "10" "1" "0" "3" "1" "4" 402.692
"2437" "10" "1" "0" "2" "1" "5" 356.538
"2438" "10" "1" "0" "0" "1" "6" NA
"2439" "10" "1" "0" "15" "2" "7" 348.846
"2440" "10" "1" "0" "4" "1" "8" 402.692
"2441" "10" "1" "0" "11" "1" "9" 410.385
"2442" "10" "1" "0" "5" "1" "10" 341.154
"2443" "10" "1" "0" "2" "2" "11" 379.615
"2444" "10" "1" "0" "55" "1" "12" 364.231
"2445" "10" "1" "0" "48" "1" "13" 395.000
"2446" "10" "1" "0" "3" "2" "14" 356.538
"2447" "10" "1" "0" "7" "1" "15" NA
"2448" "10" "1" "0" "62" "1" "16" 325.769
"2449" "10" "1" "0" "5" "2" "17" 364.231
"2450" "10" "1" "0" "6" "1" "18" 295.000
"2451" "10" "1" "0" "17" "1" "19" 364.231
"2452" "10" "1" "0" "62" "2" "20" 341.154
"2453" "10" "1" "0" "6" "2" "21" 387.308
"2454" "10" "1" "0" "6" "3" "22" 325.769
"2455" "10" "1" "0" "1" "2" "23" 287.308
"2456" "10" "1" "0" "59" "1" "24" 310.385
"2457" "10" "1" "0" "20" "1" "25" 333.462
"2458" "10" "1" "0" "7" "2" "26" 295.000
"2459" "10" "1" "0" "63" "1" "27" 287.308
"2460" "10" "1" "0" "9" "1" "28" 348.846
"2461" "10" "1" "0" "53" "1" "29" NA
"2462" "10" "1" "0" "13" "1" "30" 333.462
"2463" "10" "1" "0" "2" "3" "31" 318.077
"2464" "10" "1" "0" "1" "3" "32" 310.385
"2465" "10" "1" "0" "13" "2" "33" 295.000
"2466" "10" "1" "0" "9" "2" "34" 279.615
"2467" "10" "1" "0" "8" "1" "35" 341.154
"2468" "10" "1" "0" "3" "3" "36" 364.231
"2469" "10" "1" "0" "21" "1" "37" 310.385
"2470" "10" "1" "0" "11" "2" "38" 318.077
"2471" "10" "1" "0" "16" "1" "39" 341.154
"2472" "10" "1" "0" "52" "1" "40" 356.538
"2473" "10" "1" "0" "58" "1" "41" 318.077
"2474" "10" "1" "0" "10" "1" "42" 356.538
"2475" "10" "1" "0" "14" "1" "43" 333.462
"2476" "10" "1" "0" "5" "3" "44" 341.154
"2477" "10" "1" "0" "22" "1" "45" 348.846
"2478" "10" "1" "0" "57" "1" "46" 333.462
"2479" "10" "1" "0" "54" "1" "47" 387.308
"2480" "10" "1" "0" "0" "2" "48" 287.308
"2481" "10" "1" "0" "49" "1" "49" 310.385
"2482" "10" "1" "0" "18" "1" "50" 310.385
"2483" "10" "1" "0" "51" "1" "51" 264.231
"2484" "10" "1" "0" "12" "1" "52" 279.615
"2485" "10" "1" "0" "4" "2" "53" 256.538
"2486" "10" "1" "0" "56" "1" "54" 302.692
"2487" "10" "1" "0" "60" "1" "55" 302.692
"2488" "10" "1" "0" "58" "2" "56" 356.538
"2489" "10" "1" "0" "56" "2" "57" 333.462
"2490" "10" "1" "0" "4" "3" "58" 295.000
"2491" "10" "1" "0" "19" "1" "59" 287.308
"2492" "10" "1" "0" "0" "3" "60" 256.538
"2493" "10" "1" "0" "60" "2" "61" 310.385
"2494" "10" "1" "0" "61" "1" "62" 279.615
"2495" "10" "1" "0" "23" "1" "63" 264.231
"2496" "10" "1" "0" "7" "3" "64" 333.462
"2497" "10" "1" "0" "1" "4" "65" 256.538
"2498" "10" "1" "0" "10" "2" "66" 333.462
"2499" "10" "1" "0" "18" "2" "67" 318.077
"2500" "10" "1" "0" "61" "2" "68" 310.385
"2501" "10" "1" "0" "0" "4" "69" 295.000
"2502" "10" "1" "0" "17" "2" "70" 333.462
"2503" "10" "1" "0" "58" "3" "71" 325.769
"2504" "10" "1" "0" "62" "3" "72" 356.538
"2505" "10" "1" "0" "6" "4" "73" 302.692
"2506" "10" "1" "0" "13" "3" "74" 287.308
"2507" "10" "1" "0" "57" "2" "75" 348.846
"2508" "10" "1" "0" "22" "2" "76" 302.692
"2509" "10" "1" "0" "0" "5" "77" 325.769
"2510" "10" "1" "0" "9" "3" "78" 310.385
"2511" "10" "1" "0" "2" "4" "79" 287.308
"2512" "10" "1" "0" "13" "4" "80" 387.308
"2513" "10" "1" "0" "15" "3" "81" 310.385
"2514" "10" "1" "0" "2" "5" "82" 333.462
"2515" "10" "1" "0" "5" "4" "83" 341.154
"2516" "10" "1" "0" "54" "2" "84" 310.385
"2517" "10" "1" "0" "15" "4" "85" 271.923
"2518" "10" "1" "0" "23" "2" "86" 287.308
"2519" "10" "1" "0" "12" "2" "87" 279.615
"2520" "10" "1" "0" "4" "4" "88" 264.231
"2521" "10" "1" "0" "55" "2" "89" 302.692
"2522" "10" "1" "0" "5" "5" "90" 325.769
"2523" "10" "1" "0" "49" "2" "91" 302.692
"2524" "10" "1" "0" "14" "2" "92" 333.462
"2525" "10" "1" "0" "7" "4" "93" 364.231
"2526" "10" "1" "0" "20" "2" "94" 302.692
"2527" "10" "1" "0" "53" "2" "95" 410.385
"2528" "10" "1" "0" "56" "3" "96" 356.538
"2529" "10" "1" "0" "6" "5" "97" 318.077
"2530" "10" "1" "0" "19" "2" "98" 310.385
"2531" "10" "1" "0" "48" "2" "99" 318.077
"2532" "10" "1" "0" "60" "3" "100" 271.923
"2533" "10" "1" "0" "51" "2" "101" 310.385
"2534" "10" "1" "0" "6" "6" "102" 348.846
"2535" "10" "1" "0" "11" "3" "103" 356.538
"2536" "10" "1" "0" "7" "5" "104" 271.923
"2537" "10" "1" "0" "1" "5" "105" 333.462
"2538" "10" "1" "0" "56" "4" "106" 287.308
"2539" "10" "1" "0" "62" "4" "107" 310.385
"2540" "10" "1" "0" "3" "4" "108" 271.923
"2541" "10" "1" "0" "16" "2" "109" 310.385
"2542" "10" "1" "0" "5" "6" "110" 341.154
"2543" "10" "1" "0" "1" "6" "111" 310.385
"2544" "10" "1" "0" "8" "2" "112" 356.538
"2545" "10" "1" "0" "0" "6" "113" 271.923
"2546" "10" "1" "0" "59" "2" "114" 302.692
"2547" "10" "1" "0" "58" "4" "115" 279.615
"2548" "10" "1" "0" "4" "5" "116" 310.385
"2549" "10" "1" "0" "4" "6" "117" 333.462
"2550" "10" "1" "0" "7" "6" "118" 318.077
"2551" "10" "1" "0" "3" "5" "119" 318.077
"2552" "10" "1" "0" "9" "4" "120" 295.000
"2553" "10" "1" "0" "11" "4" "121" 348.846
"2554" "10" "1" "0" "60" "4" "122" 310.385
"2555" "10" "1" "0" "2" "6" "123" 341.154
"2556" "10" "1" "0" "52" "2" "124" 356.538
"2557" "10" "1" "0" "50" "2" "125" 318.077
"2558" "10" "1" "0" "63" "2" "126" 333.462
"2559" "10" "1" "0" "21" "2" "127" 279.615
"2560" "10" "1" "0" "3" "6" "128" 287.308
"2561" "11" "1" "1" "14" "1" "1" 302.692
"2562" "11" "1" "1" "4" "1" "2" 271.923
"2563" "11" "1" "1" "22" "1" "3" 333.462
"2564" "11" "1" "1" "0" "1" "4" 325.769
"2565" "11" "1" "1" "54" "1" "5" 395.000
"2566" "11" "1" "1" "1" "1" "6" 333.462
"2567" "11" "1" "1" "58" "1" "7" 356.538
"2568" "11" "1" "1" "8" "1" "8" 318.077
"2569" "11" "1" "1" "49" "1" "9" 302.692
"2570" "11" "1" "1" "5" "1" "10" 233.462
"2571" "11" "1" "1" "5" "2" "11" 310.385
"2572" "11" "1" "1" "2" "1" "12" 287.308
"2573" "11" "1" "1" "5" "3" "13" 318.077
"2574" "11" "1" "1" "2" "2" "14" 287.308
"2575" "11" "1" "1" "62" "1" "15" NA
"2576" "11" "1" "1" "50" "1" "16" 364.231
"2577" "11" "1" "1" "4" "2" "17" 225.769
"2578" "11" "1" "1" "19" "1" "18" NA
"2579" "11" "1" "1" "48" "1" "19" 302.692
"2580" "11" "1" "1" "18" "1" "20" NA
"2581" "11" "1" "1" "15" "1" "21" 310.385
"2582" "11" "1" "1" "63" "1" "22" 371.923
"2583" "11" "1" "1" "61" "1" "23" 341.154
"2584" "11" "1" "1" "62" "2" "24" 364.231
"2585" "11" "1" "1" "15" "2" "25" 295.000
"2586" "11" "1" "1" "23" "1" "26" 310.385
"2587" "11" "1" "1" "16" "1" "27" 302.692
"2588" "11" "1" "1" "3" "1" "28" 341.154
"2589" "11" "1" "1" "3" "2" "29" 325.769
"2590" "11" "1" "1" "12" "1" "30" 356.538
"2591" "11" "1" "1" "1" "2" "31" 356.538
"2592" "11" "1" "1" "3" "3" "32" 387.308
"2593" "11" "1" "1" "9" "1" "33" NA
"2594" "11" "1" "1" "2" "3" "34" 318.077
"2595" "11" "1" "1" "6" "1" "35" 325.769
"2596" "11" "1" "1" "51" "1" "36" 287.308
"2597" "11" "1" "1" "56" "1" "37" 248.846
"2598" "11" "1" "1" "0" "2" "38" 256.538
"2599" "11" "1" "1" "4" "3" "39" 333.462
"2600" "11" "1" "1" "52" "1" "40" 310.385
"2601" "11" "1" "1" "10" "1" "41" 271.923
"2602" "11" "1" "1" "6" "2" "42" 310.385
"2603" "11" "1" "1" "20" "1" "43" 302.692
"2604" "11" "1" "1" "21" "1" "44" 302.692
"2605" "11" "1" "1" "9" "2" "45" NA
"2606" "11" "1" "1" "1" "3" "46" 302.692
"2607" "11" "1" "1" "60" "1" "47" 302.692
"2608" "11" "1" "1" "55" "1" "48" 318.077
"2609" "11" "1" "1" "59" "1" "49" 310.385
"2610" "11" "1" "1" "57" "1" "50" 325.769
"2611" "11" "1" "1" "13" "1" "51" 271.923
"2612" "11" "1" "1" "58" "2" "52" 279.615
"2613" "11" "1" "1" "7" "1" "53" 302.692
"2614" "11" "1" "1" "7" "2" "54" 279.615
"2615" "11" "1" "1" "11" "1" "55" NA
"2616" "11" "1" "1" "60" "2" "56" 318.077
"2617" "11" "1" "1" "53" "1" "57" NA
"2618" "11" "1" "1" "56" "2" "58" 318.077
"2619" "11" "1" "1" "6" "3" "59" 348.846
"2620" "11" "1" "1" "13" "2" "60" 395.000
"2621" "11" "1" "1" "17" "1" "61" 310.385
"2622" "11" "1" "1" "11" "2" "62" 333.462
"2623" "11" "1" "1" "7" "3" "63" 356.538
"2624" "11" "1" "1" "0" "3" "64" 302.692
"2625" "11" "1" "1" "59" "2" "65" 333.462
"2626" "11" "1" "1" "50" "2" "66" 333.462
"2627" "11" "1" "1" "5" "4" "67" 348.846
"2628" "11" "1" "1" "11" "3" "68" 279.615
"2629" "11" "1" "1" "58" "3" "69" 302.692
"2630" "11" "1" "1" "4" "4" "70" 279.615
"2631" "11" "1" "1" "13" "3" "71" 287.308
"2632" "11" "1" "1" "7" "4" "72" 348.846
"2633" "11" "1" "1" "8" "2" "73" 364.231
"2634" "11" "1" "1" "7" "5" "74" 256.538
"2635" "11" "1" "1" "1" "4" "75" 310.385
"2636" "11" "1" "1" "4" "5" "76" 333.462
"2637" "11" "1" "1" "1" "5" "77" 356.538
"2638" "11" "1" "1" "3" "4" "78" 348.846
"2639" "11" "1" "1" "7" "6" "79" 333.462
"2640" "11" "1" "1" "62" "3" "80" 302.692
"2641" "11" "1" "1" "15" "3" "81" 333.462
"2642" "11" "1" "1" "13" "4" "82" 279.615
"2643" "11" "1" "1" "15" "4" "83" 348.846
"2644" "11" "1" "1" "3" "5" "84" 356.538
"2645" "11" "1" "1" "23" "2" "85" 271.923
"2646" "11" "1" "1" "63" "2" "86" 248.846
"2647" "11" "1" "1" "60" "3" "87" 341.154
"2648" "11" "1" "1" "11" "4" "88" 295.000
"2649" "11" "1" "1" "48" "2" "89" 318.077
"2650" "11" "1" "1" "18" "2" "90" 371.923
"2651" "11" "1" "1" "9" "3" "91" 287.308
"2652" "11" "1" "1" "6" "4" "92" 310.385
"2653" "11" "1" "1" "2" "4" "93" 279.615
"2654" "11" "1" "1" "14" "2" "94" 325.769
"2655" "11" "1" "1" "54" "2" "95" 333.462
"2656" "11" "1" "1" "22" "2" "96" NA
"2657" "11" "1" "1" "5" "5" "97" 348.846
"2658" "11" "1" "1" "2" "5" "98" 402.692
"2659" "11" "1" "1" "3" "6" "99" 364.231
"2660" "11" "1" "1" "16" "2" "100" 348.846
"2661" "11" "1" "1" "52" "2" "101" 356.538
"2662" "11" "1" "1" "61" "2" "102" 341.154
"2663" "11" "1" "1" "57" "2" "103" 310.385
"2664" "11" "1" "1" "21" "2" "104" 356.538
"2665" "11" "1" "1" "6" "5" "105" 333.462
"2666" "11" "1" "1" "0" "4" "106" 287.308
"2667" "11" "1" "1" "10" "2" "107" 371.923
"2668" "11" "1" "1" "12" "2" "108" 295.000
"2669" "11" "1" "1" "6" "6" "109" 356.538
"2670" "11" "1" "1" "0" "5" "110" 295.000
"2671" "11" "1" "1" "17" "2" "111" 310.385
"2672" "11" "1" "1" "49" "2" "112" 364.231
"2673" "11" "1" "1" "4" "6" "113" 279.615
"2674" "11" "1" "1" "5" "6" "114" 318.077
"2675" "11" "1" "1" "9" "4" "115" 325.769
"2676" "11" "1" "1" "51" "2" "116" 318.077
"2677" "11" "1" "1" "56" "3" "117" 333.462
"2678" "11" "1" "1" "56" "4" "118" 325.769
"2679" "11" "1" "1" "20" "2" "119" 387.308
"2680" "11" "1" "1" "60" "4" "120" 333.462
"2681" "11" "1" "1" "1" "6" "121" 418.077
"2682" "11" "1" "1" "0" "6" "122" 318.077
"2683" "11" "1" "1" "62" "4" "123" 379.615
"2684" "11" "1" "1" "2" "6" "124" 310.385
"2685" "11" "1" "1" "58" "4" "125" 341.154
"2686" "11" "1" "1" "53" "2" "126" 264.231
"2687" "11" "1" "1" "19" "2" "127" 333.462
"2688" "11" "1" "1" "55" "2" "128" 348.846
"2689" "11" "1" "0" "48" "1" "1" 564.231
"2690" "11" "1" "0" "8" "1" "2" 333.462
"2691" "11" "1" "0" "21" "1" "3" NA
"2692" "11" "1" "0" "12" "1" "4" 341.154
"2693" "11" "1" "0" "51" "1" "5" 341.154
"2694" "11" "1" "0" "9" "1" "6" 395.000
"2695" "11" "1" "0" "4" "1" "7" 271.923
"2696" "11" "1" "0" "11" "1" "8" 348.846
"2697" "11" "1" "0" "63" "1" "9" 348.846
"2698" "11" "1" "0" "9" "2" "10" 318.077
"2699" "11" "1" "0" "1" "1" "11" 295.000
"2700" "11" "1" "0" "3" "1" "12" 348.846
"2701" "11" "1" "0" "54" "1" "13" 295.000
"2702" "11" "1" "0" "61" "1" "14" 325.769
"2703" "11" "1" "0" "5" "1" "15" 318.077
"2704" "11" "1" "0" "1" "2" "16" 402.692
"2705" "11" "1" "0" "52" "1" "17" 287.308
"2706" "11" "1" "0" "18" "1" "18" 395.000
"2707" "11" "1" "0" "10" "1" "19" 341.154
"2708" "11" "1" "0" "14" "1" "20" 302.692
"2709" "11" "1" "0" "60" "1" "21" 302.692
"2710" "11" "1" "0" "3" "2" "22" 310.385
"2711" "11" "1" "0" "7" "1" "23" 387.308
"2712" "11" "1" "0" "11" "2" "24" 302.692
"2713" "11" "1" "0" "15" "1" "25" 364.231
"2714" "11" "1" "0" "2" "1" "26" 256.538
"2715" "11" "1" "0" "1" "3" "27" 287.308
"2716" "11" "1" "0" "23" "1" "28" 295.000
"2717" "11" "1" "0" "56" "1" "29" 325.769
"2718" "11" "1" "0" "7" "2" "30" 302.692
"2719" "11" "1" "0" "16" "1" "31" 318.077
"2720" "11" "1" "0" "4" "2" "32" 302.692
"2721" "11" "1" "0" "20" "1" "33" 364.231
"2722" "11" "1" "0" "49" "1" "34" 379.615
"2723" "11" "1" "0" "19" "1" "35" NA
"2724" "11" "1" "0" "13" "1" "36" 279.615
"2725" "11" "1" "0" "17" "1" "37" 310.385
"2726" "11" "1" "0" "50" "1" "38" 295.000
"2727" "11" "1" "0" "15" "2" "39" 325.769
"2728" "11" "1" "0" "60" "2" "40" 325.769
"2729" "11" "1" "0" "59" "1" "41" 333.462
"2730" "11" "1" "0" "5" "2" "42" 348.846
"2731" "11" "1" "0" "6" "1" "43" 325.769
"2732" "11" "1" "0" "5" "3" "44" 310.385
"2733" "11" "1" "0" "4" "3" "45" 302.692
"2734" "11" "1" "0" "62" "1" "46" 310.385
"2735" "11" "1" "0" "0" "1" "47" 318.077
"2736" "11" "1" "0" "6" "2" "48" 318.077
"2737" "11" "1" "0" "57" "1" "49" 287.308
"2738" "11" "1" "0" "55" "1" "50" 225.769
"2739" "11" "1" "0" "62" "2" "51" NA
"2740" "11" "1" "0" "13" "2" "52" 318.077
"2741" "11" "1" "0" "3" "3" "53" 279.615
"2742" "11" "1" "0" "2" "2" "54" 341.154
"2743" "11" "1" "0" "0" "2" "55" NA
"2744" "11" "1" "0" "56" "2" "56" 248.846
"2745" "11" "1" "0" "22" "1" "57" 341.154
"2746" "11" "1" "0" "58" "1" "58" 287.308
"2747" "11" "1" "0" "7" "3" "59" 271.923
"2748" "11" "1" "0" "2" "3" "60" 310.385
"2749" "11" "1" "0" "58" "2" "61" 341.154
"2750" "11" "1" "0" "6" "3" "62" 279.615
"2751" "11" "1" "0" "53" "1" "63" NA
"2752" "11" "1" "0" "0" "3" "64" 333.462
"2753" "11" "1" "0" "8" "2" "65" 318.077
"2754" "11" "1" "0" "2" "4" "66" 364.231
"2755" "11" "1" "0" "0" "4" "67" 318.077
"2756" "11" "1" "0" "48" "2" "68" 348.846
"2757" "11" "1" "0" "7" "4" "69" 225.769
"2758" "11" "1" "0" "1" "4" "70" 348.846
"2759" "11" "1" "0" "56" "3" "71" 279.615
"2760" "11" "1" "0" "16" "2" "72" 371.923
"2761" "11" "1" "0" "6" "4" "73" 287.308
"2762" "11" "1" "0" "6" "5" "74" 325.769
"2763" "11" "1" "0" "49" "2" "75" 271.923
"2764" "11" "1" "0" "6" "6" "76" 318.077
"2765" "11" "1" "0" "4" "4" "77" 264.231
"2766" "11" "1" "0" "60" "3" "78" 310.385
"2767" "11" "1" "0" "1" "5" "79" 287.308
"2768" "11" "1" "0" "4" "5" "80" 302.692
"2769" "11" "1" "0" "54" "2" "81" 295.000
"2770" "11" "1" "0" "15" "3" "82" 333.462
"2771" "11" "1" "0" "9" "3" "83" 295.000
"2772" "11" "1" "0" "11" "3" "84" 325.769
"2773" "11" "1" "0" "61" "2" "85" 295.000
"2774" "11" "1" "0" "53" "2" "86" 264.231
"2775" "11" "1" "0" "63" "2" "87" 287.308
"2776" "11" "1" "0" "58" "3" "88" 256.538
"2777" "11" "1" "0" "5" "4" "89" 287.308
"2778" "11" "1" "0" "62" "3" "90" 295.000
"2779" "11" "1" "0" "3" "4" "91" 295.000
"2780" "11" "1" "0" "7" "5" "92" 333.462
"2781" "11" "1" "0" "23" "2" "93" 271.923
"2782" "11" "1" "0" "12" "2" "94" 333.462
"2783" "11" "1" "0" "14" "2" "95" 279.615
"2784" "11" "1" "0" "11" "4" "96" 295.000
"2785" "11" "1" "0" "0" "5" "97" 302.692
"2786" "11" "1" "0" "22" "2" "98" 310.385
"2787" "11" "1" "0" "57" "2" "99" 325.769
"2788" "11" "1" "0" "52" "2" "100" 271.923
"2789" "11" "1" "0" "9" "4" "101" 287.308
"2790" "11" "1" "0" "13" "3" "102" 333.462
"2791" "11" "1" "0" "56" "4" "103" 325.769
"2792" "11" "1" "0" "5" "5" "104" 333.462
"2793" "11" "1" "0" "2" "5" "105" 318.077
"2794" "11" "1" "0" "3" "5" "106" 333.462
"2795" "11" "1" "0" "5" "6" "107" 325.769
"2796" "11" "1" "0" "20" "2" "108" 302.692
"2797" "11" "1" "0" "4" "6" "109" 310.385
"2798" "11" "1" "0" "1" "6" "110" 310.385
"2799" "11" "1" "0" "18" "2" "111" 333.462
"2800" "11" "1" "0" "51" "2" "112" 318.077
"2801" "11" "1" "0" "50" "2" "113" 310.385
"2802" "11" "1" "0" "58" "4" "114" 348.846
"2803" "11" "1" "0" "21" "2" "115" 356.538
"2804" "11" "1" "0" "59" "2" "116" 310.385
"2805" "11" "1" "0" "3" "6" "117" 287.308
"2806" "11" "1" "0" "62" "4" "118" 279.615
"2807" "11" "1" "0" "19" "2" "119" 341.154
"2808" "11" "1" "0" "17" "2" "120" 325.769
"2809" "11" "1" "0" "0" "6" "121" 287.308
"2810" "11" "1" "0" "13" "4" "122" 302.692
"2811" "11" "1" "0" "15" "4" "123" 295.000
"2812" "11" "1" "0" "60" "4" "124" 295.000
"2813" "11" "1" "0" "7" "6" "125" 279.615
"2814" "11" "1" "0" "10" "2" "126" 295.000
"2815" "11" "1" "0" "55" "2" "127" 287.308
"2816" "11" "1" "0" "2" "6" "128" 302.692
"2817" "12" "1" "1" "13" "1" "1" 302.692
"2818" "12" "1" "1" "59" "1" "2" 318.077
"2819" "12" "1" "1" "7" "1" "3" 287.308
"2820" "12" "1" "1" "0" "1" "4" 364.231
"2821" "12" "1" "1" "52" "1" "5" 410.385
"2822" "12" "1" "1" "0" "2" "6" 271.923
"2823" "12" "1" "1" "2" "1" "7" 371.923
"2824" "12" "1" "1" "56" "1" "8" 448.846
"2825" "12" "1" "1" "19" "1" "9" NA
"2826" "12" "1" "1" "20" "1" "10" 387.308
"2827" "12" "1" "1" "53" "1" "11" NA
"2828" "12" "1" "1" "13" "2" "12" 464.231
"2829" "12" "1" "1" "14" "1" "13" 248.846
"2830" "12" "1" "1" "11" "1" "14" 325.769
"2831" "12" "1" "1" "49" "1" "15" 410.385
"2832" "12" "1" "1" "50" "1" "16" 325.769
"2833" "12" "1" "1" "11" "2" "17" 287.308
"2834" "12" "1" "1" "5" "1" "18" 402.692
"2835" "12" "1" "1" "5" "2" "19" 387.308
"2836" "12" "1" "1" "61" "1" "20" NA
"2837" "12" "1" "1" "54" "1" "21" NA
"2838" "12" "1" "1" "16" "1" "22" 387.308
"2839" "12" "1" "1" "6" "1" "23" 425.769
"2840" "12" "1" "1" "58" "1" "24" 318.077
"2841" "12" "1" "1" "7" "2" "25" 379.615
"2842" "12" "1" "1" "55" "1" "26" 356.538
"2843" "12" "1" "1" "6" "2" "27" 348.846
"2844" "12" "1" "1" "22" "1" "28" 333.462
"2845" "12" "1" "1" "12" "1" "29" 410.385
"2846" "12" "1" "1" "60" "1" "30" 264.231
"2847" "12" "1" "1" "48" "1" "31" 364.231
"2848" "12" "1" "1" "62" "1" "32" 356.538
"2849" "12" "1" "1" "10" "1" "33" 325.769
"2850" "12" "1" "1" "4" "1" "34" 425.769
"2851" "12" "1" "1" "1" "1" "35" 287.308
"2852" "12" "1" "1" "9" "1" "36" 387.308
"2853" "12" "1" "1" "17" "1" "37" 295.000
"2854" "12" "1" "1" "58" "2" "38" 364.231
"2855" "12" "1" "1" "8" "1" "39" 310.385
"2856" "12" "1" "1" "1" "2" "40" 387.308
"2857" "12" "1" "1" "21" "1" "41" 371.923
"2858" "12" "1" "1" "3" "1" "42" 487.308
"2859" "12" "1" "1" "1" "3" "43" 379.615
"2860" "12" "1" "1" "56" "2" "44" 348.846
"2861" "12" "1" "1" "62" "2" "45" 333.462
"2862" "12" "1" "1" "4" "2" "46" 325.769
"2863" "12" "1" "1" "3" "2" "47" 318.077
"2864" "12" "1" "1" "4" "3" "48" 333.462
"2865" "12" "1" "1" "15" "1" "49" 271.923
"2866" "12" "1" "1" "9" "2" "50" 356.538
"2867" "12" "1" "1" "7" "3" "51" 379.615
"2868" "12" "1" "1" "0" "3" "52" 302.692
"2869" "12" "1" "1" "5" "3" "53" 348.846
"2870" "12" "1" "1" "2" "2" "54" 356.538
"2871" "12" "1" "1" "3" "3" "55" 348.846
"2872" "12" "1" "1" "18" "1" "56" 318.077
"2873" "12" "1" "1" "23" "1" "57" 371.923
"2874" "12" "1" "1" "15" "2" "58" 318.077
"2875" "12" "1" "1" "57" "1" "59" 371.923
"2876" "12" "1" "1" "51" "1" "60" 387.308
"2877" "12" "1" "1" "60" "2" "61" 364.231
"2878" "12" "1" "1" "6" "3" "62" 433.462
"2879" "12" "1" "1" "63" "1" "63" 271.923
"2880" "12" "1" "1" "2" "3" "64" 287.308
"2881" "12" "1" "1" "60" "3" "65" NA
"2882" "12" "1" "1" "2" "4" "66" 333.462
"2883" "12" "1" "1" "4" "4" "67" 371.923
"2884" "12" "1" "1" "62" "3" "68" 371.923
"2885" "12" "1" "1" "0" "4" "69" 471.923
"2886" "12" "1" "1" "6" "4" "70" 402.692
"2887" "12" "1" "1" "50" "2" "71" 495.000
"2888" "12" "1" "1" "3" "4" "72" 356.538
"2889" "12" "1" "1" "9" "3" "73" 364.231
"2890" "12" "1" "1" "11" "3" "74" 425.769
"2891" "12" "1" "1" "1" "4" "75" 402.692
"2892" "12" "1" "1" "3" "5" "76" 356.538
"2893" "12" "1" "1" "48" "2" "77" 395.000
"2894" "12" "1" "1" "56" "3" "78" 364.231
"2895" "12" "1" "1" "53" "2" "79" 410.385
"2896" "12" "1" "1" "21" "2" "80" NA
"2897" "12" "1" "1" "5" "4" "81" 471.923
"2898" "12" "1" "1" "59" "2" "82" 433.462
"2899" "12" "1" "1" "20" "2" "83" 433.462
"2900" "12" "1" "1" "2" "5" "84" 418.077
"2901" "12" "1" "1" "60" "4" "85" 371.923
"2902" "12" "1" "1" "17" "2" "86" 418.077
"2903" "12" "1" "1" "14" "2" "87" 418.077
"2904" "12" "1" "1" "16" "2" "88" 271.923
"2905" "12" "1" "1" "10" "2" "89" 418.077
"2906" "12" "1" "1" "4" "5" "90" 210.385
"2907" "12" "1" "1" "56" "4" "91" 402.692
"2908" "12" "1" "1" "7" "4" "92" 387.308
"2909" "12" "1" "1" "15" "3" "93" 333.462
"2910" "12" "1" "1" "58" "3" "94" 325.769
"2911" "12" "1" "1" "8" "2" "95" 333.462
"2912" "12" "1" "1" "51" "2" "96" 318.077
"2913" "12" "1" "1" "23" "2" "97" 333.462
"2914" "12" "1" "1" "12" "2" "98" 371.923
"2915" "12" "1" "1" "11" "4" "99" 302.692
"2916" "12" "1" "1" "13" "3" "100" 402.692
"2917" "12" "1" "1" "2" "6" "101" 325.769
"2918" "12" "1" "1" "62" "4" "102" 295.000
"2919" "12" "1" "1" "1" "5" "103" 356.538
"2920" "12" "1" "1" "5" "5" "104" NA
"2921" "12" "1" "1" "18" "2" "105" 418.077
"2922" "12" "1" "1" "15" "4" "106" 341.154
"2923" "12" "1" "1" "6" "5" "107" 595.000
"2924" "12" "1" "1" "5" "6" "108" 395.000
"2925" "12" "1" "1" "63" "2" "109" 341.154
"2926" "12" "1" "1" "52" "2" "110" 387.308
"2927" "12" "1" "1" "61" "2" "111" NA
"2928" "12" "1" "1" "13" "4" "112" 479.615
"2929" "12" "1" "1" "54" "2" "113" 441.154
"2930" "12" "1" "1" "6" "6" "114" NA
"2931" "12" "1" "1" "7" "5" "115" NA
"2932" "12" "1" "1" "55" "2" "116" 525.769
"2933" "12" "1" "1" "9" "4" "117" 371.923
"2934" "12" "1" "1" "0" "5" "118" 425.769
"2935" "12" "1" "1" "3" "6" "119" NA
"2936" "12" "1" "1" "49" "2" "120" 402.692
"2937" "12" "1" "1" "22" "2" "121" 410.385
"2938" "12" "1" "1" "58" "4" "122" NA
"2939" "12" "1" "1" "0" "6" "123" 487.308
"2940" "12" "1" "1" "1" "6" "124" 448.846
"2941" "12" "1" "1" "4" "6" "125" 387.308
"2942" "12" "1" "1" "57" "2" "126" 364.231
"2943" "12" "1" "1" "7" "6" "127" 371.923
"2944" "12" "1" "1" "19" "2" "128" NA
"2945" "12" "1" "0" "2" "1" "1" 425.769
"2946" "12" "1" "0" "11" "1" "2" 379.615
"2947" "12" "1" "0" "13" "1" "3" 356.538
"2948" "12" "1" "0" "1" "1" "4" 387.308
"2949" "12" "1" "0" "62" "1" "5" 395.000
"2950" "12" "1" "0" "55" "1" "6" 318.077
"2951" "12" "1" "0" "58" "1" "7" 325.769
"2952" "12" "1" "0" "3" "1" "8" 318.077
"2953" "12" "1" "0" "51" "1" "9" 364.231
"2954" "12" "1" "0" "14" "1" "10" 302.692
"2955" "12" "1" "0" "19" "1" "11" 387.308
"2956" "12" "1" "0" "7" "1" "12" 379.615
"2957" "12" "1" "0" "54" "1" "13" 333.462
"2958" "12" "1" "0" "56" "1" "14" 402.692
"2959" "12" "1" "0" "2" "2" "15" 364.231
"2960" "12" "1" "0" "60" "1" "16" 379.615
"2961" "12" "1" "0" "15" "1" "17" 348.846
"2962" "12" "1" "0" "0" "1" "18" 318.077
"2963" "12" "1" "0" "7" "2" "19" 364.231
"2964" "12" "1" "0" "48" "1" "20" 379.615
"2965" "12" "1" "0" "61" "1" "21" 318.077
"2966" "12" "1" "0" "53" "1" "22" 325.769
"2967" "12" "1" "0" "16" "1" "23" 410.385
"2968" "12" "1" "0" "49" "1" "24" 341.154
"2969" "12" "1" "0" "5" "1" "25" 325.769
"2970" "12" "1" "0" "2" "3" "26" 310.385
"2971" "12" "1" "0" "0" "2" "27" 325.769
"2972" "12" "1" "0" "59" "1" "28" 495.000
"2973" "12" "1" "0" "4" "1" "29" 318.077
"2974" "12" "1" "0" "3" "2" "30" 348.846
"2975" "12" "1" "0" "5" "2" "31" 364.231
"2976" "12" "1" "0" "15" "2" "32" 333.462
"2977" "12" "1" "0" "5" "3" "33" 356.538
"2978" "12" "1" "0" "62" "2" "34" 318.077
"2979" "12" "1" "0" "7" "3" "35" 348.846
"2980" "12" "1" "0" "10" "1" "36" 395.000
"2981" "12" "1" "0" "50" "1" "37" 356.538
"2982" "12" "1" "0" "1" "2" "38" 387.308
"2983" "12" "1" "0" "60" "2" "39" 402.692
"2984" "12" "1" "0" "1" "3" "40" 333.462
"2985" "12" "1" "0" "13" "2" "41" 356.538
"2986" "12" "1" "0" "20" "1" "42" NA
"2987" "12" "1" "0" "6" "1" "43" 341.154
"2988" "12" "1" "0" "4" "2" "44" 318.077
"2989" "12" "1" "0" "9" "1" "45" NA
"2990" "12" "1" "0" "63" "1" "46" 341.154
"2991" "12" "1" "0" "3" "3" "47" 341.154
"2992" "12" "1" "0" "22" "1" "48" 341.154
"2993" "12" "1" "0" "0" "3" "49" 341.154
"2994" "12" "1" "0" "6" "2" "50" 348.846
"2995" "12" "1" "0" "12" "1" "51" 371.923
"2996" "12" "1" "0" "9" "2" "52" 341.154
"2997" "12" "1" "0" "17" "1" "53" 341.154
"2998" "12" "1" "0" "23" "1" "54" 356.538
"2999" "12" "1" "0" "8" "1" "55" 318.077
"3000" "12" "1" "0" "4" "3" "56" 325.769
"3001" "12" "1" "0" "57" "1" "57" 379.615
"3002" "12" "1" "0" "58" "2" "58" 318.077
"3003" "12" "1" "0" "56" "2" "59" 279.615
"3004" "12" "1" "0" "6" "3" "60" 379.615
"3005" "12" "1" "0" "52" "1" "61" 356.538
"3006" "12" "1" "0" "18" "1" "62" 364.231
"3007" "12" "1" "0" "21" "1" "63" 379.615
"3008" "12" "1" "0" "11" "2" "64" 310.385
"3009" "12" "1" "0" "21" "2" "65" 348.846
"3010" "12" "1" "0" "58" "3" "66" 348.846
"3011" "12" "1" "0" "54" "2" "67" 318.077
"3012" "12" "1" "0" "22" "2" "68" 341.154
"3013" "12" "1" "0" "11" "3" "69" 318.077
"3014" "12" "1" "0" "6" "4" "70" 364.231
"3015" "12" "1" "0" "19" "2" "71" 310.385
"3016" "12" "1" "0" "10" "2" "72" 348.846
"3017" "12" "1" "0" "5" "4" "73" 325.769
"3018" "12" "1" "0" "5" "5" "74" 364.231
"3019" "12" "1" "0" "4" "4" "75" 348.846
"3020" "12" "1" "0" "0" "4" "76" 310.385
"3021" "12" "1" "0" "62" "3" "77" 325.769
"3022" "12" "1" "0" "3" "4" "78" 456.538
"3023" "12" "1" "0" "6" "5" "79" 310.385
"3024" "12" "1" "0" "4" "5" "80" 433.462
"3025" "12" "1" "0" "0" "5" "81" 379.615
"3026" "12" "1" "0" "63" "2" "82" 371.923
"3027" "12" "1" "0" "20" "2" "83" 333.462
"3028" "12" "1" "0" "56" "3" "84" 387.308
"3029" "12" "1" "0" "7" "4" "85" 387.308
"3030" "12" "1" "0" "53" "2" "86" 348.846
"3031" "12" "1" "0" "1" "4" "87" 356.538
"3032" "12" "1" "0" "17" "2" "88" 348.846
"3033" "12" "1" "0" "51" "2" "89" 364.231
"3034" "12" "1" "0" "15" "3" "90" 333.462
"3035" "12" "1" "0" "57" "2" "91" 364.231
"3036" "12" "1" "0" "7" "5" "92" 318.077
"3037" "12" "1" "0" "50" "2" "93" 333.462
"3038" "12" "1" "0" "58" "4" "94" 325.769
"3039" "12" "1" "0" "61" "2" "95" 387.308
"3040" "12" "1" "0" "3" "5" "96" 341.154
"3041" "12" "1" "0" "23" "2" "97" 356.538
"3042" "12" "1" "0" "0" "6" "98" 364.231
"3043" "12" "1" "0" "7" "6" "99" 333.462
"3044" "12" "1" "0" "4" "6" "100" 318.077
"3045" "12" "1" "0" "55" "2" "101" 341.154
"3046" "12" "1" "0" "60" "3" "102" 310.385
"3047" "12" "1" "0" "3" "6" "103" 364.231
"3048" "12" "1" "0" "16" "2" "104" 341.154
"3049" "12" "1" "0" "60" "4" "105" 425.769
"3050" "12" "1" "0" "1" "5" "106" 348.846
"3051" "12" "1" "0" "18" "2" "107" 379.615
"3052" "12" "1" "0" "6" "6" "108" 348.846
"3053" "12" "1" "0" "49" "2" "109" 395.000
"3054" "12" "1" "0" "1" "6" "110" 318.077
"3055" "12" "1" "0" "13" "3" "111" 310.385
"3056" "12" "1" "0" "59" "2" "112" 395.000
"3057" "12" "1" "0" "12" "2" "113" 371.923
"3058" "12" "1" "0" "62" "4" "114" 348.846
"3059" "12" "1" "0" "13" "4" "115" 364.231
"3060" "12" "1" "0" "2" "4" "116" 379.615
"3061" "12" "1" "0" "52" "2" "117" 387.308
"3062" "12" "1" "0" "8" "2" "118" 348.846
"3063" "12" "1" "0" "2" "5" "119" 371.923
"3064" "12" "1" "0" "5" "6" "120" 371.923
"3065" "12" "1" "0" "9" "3" "121" 425.769
"3066" "12" "1" "0" "48" "2" "122" 364.231
"3067" "12" "1" "0" "14" "2" "123" 356.538
"3068" "12" "1" "0" "15" "4" "124" 310.385
"3069" "12" "1" "0" "11" "4" "125" 402.692
"3070" "12" "1" "0" "2" "6" "126" 348.846
"3071" "12" "1" "0" "56" "4" "127" 379.615
"3072" "12" "1" "0" "9" "4" "128" 364.231
"3073" "13" "0" "0" "1" "1" "1" 287.308
"3074" "13" "0" "0" "15" "1" "2" 402.692
"3075" "13" "0" "0" "50" "1" "3" 379.615
"3076" "13" "0" "0" "3" "1" "4" 348.846
"3077" "13" "0" "0" "2" "1" "5" 356.538
"3078" "13" "0" "0" "0" "1" "6" 341.154
"3079" "13" "0" "0" "15" "2" "7" 295.000
"3080" "13" "0" "0" "4" "1" "8" 387.308
"3081" "13" "0" "0" "11" "1" "9" 341.154
"3082" "13" "0" "0" "5" "1" "10" 333.462
"3083" "13" "0" "0" "2" "2" "11" 318.077
"3084" "13" "0" "0" "55" "1" "12" 333.462
"3085" "13" "0" "0" "48" "1" "13" 318.077
"3086" "13" "0" "0" "3" "2" "14" 202.692
"3087" "13" "0" "0" "7" "1" "15" 287.308
"3088" "13" "0" "0" "62" "1" "16" 333.462
"3089" "13" "0" "0" "5" "2" "17" 295.000
"3090" "13" "0" "0" "6" "1" "18" 256.538
"3091" "13" "0" "0" "17" "1" "19" 271.923
"3092" "13" "0" "0" "62" "2" "20" 341.154
"3093" "13" "0" "0" "6" "2" "21" 356.538
"3094" "13" "0" "0" "6" "3" "22" 271.923
"3095" "13" "0" "0" "1" "2" "23" 341.154
"3096" "13" "0" "0" "59" "1" "24" 279.615
"3097" "13" "0" "0" "20" "1" "25" 264.231
"3098" "13" "0" "0" "7" "2" "26" 318.077
"3099" "13" "0" "0" "63" "1" "27" 287.308
"3100" "13" "0" "0" "9" "1" "28" 341.154
"3101" "13" "0" "0" "53" "1" "29" 348.846
"3102" "13" "0" "0" "13" "1" "30" 302.692
"3103" "13" "0" "0" "2" "3" "31" 264.231
"3104" "13" "0" "0" "1" "3" "32" 333.462
"3105" "13" "0" "0" "13" "2" "33" 341.154
"3106" "13" "0" "0" "9" "2" "34" 271.923
"3107" "13" "0" "0" "8" "1" "35" 310.385
"3108" "13" "0" "0" "3" "3" "36" 318.077
"3109" "13" "0" "0" "21" "1" "37" 279.615
"3110" "13" "0" "0" "11" "2" "38" 310.385
"3111" "13" "0" "0" "16" "1" "39" 287.308
"3112" "13" "0" "0" "52" "1" "40" 348.846
"3113" "13" "0" "0" "58" "1" "41" 318.077
"3114" "13" "0" "0" "10" "1" "42" 218.077
"3115" "13" "0" "0" "14" "1" "43" 287.308
"3116" "13" "0" "0" "5" "3" "44" 318.077
"3117" "13" "0" "0" "22" "1" "45" 302.692
"3118" "13" "0" "0" "57" "1" "46" 302.692
"3119" "13" "0" "0" "54" "1" "47" 279.615
"3120" "13" "0" "0" "0" "2" "48" 225.769
"3121" "13" "0" "0" "49" "1" "49" 333.462
"3122" "13" "0" "0" "18" "1" "50" 302.692
"3123" "13" "0" "0" "51" "1" "51" 256.538
"3124" "13" "0" "0" "12" "1" "52" 318.077
"3125" "13" "0" "0" "4" "2" "53" 264.231
"3126" "13" "0" "0" "56" "1" "54" 264.231
"3127" "13" "0" "0" "60" "1" "55" 264.231
"3128" "13" "0" "0" "58" "2" "56" 279.615
"3129" "13" "0" "0" "56" "2" "57" 287.308
"3130" "13" "0" "0" "4" "3" "58" NA
"3131" "13" "0" "0" "19" "1" "59" 318.077
"3132" "13" "0" "0" "0" "3" "60" 271.923
"3133" "13" "0" "0" "60" "2" "61" 233.462
"3134" "13" "0" "0" "61" "1" "62" 295.000
"3135" "13" "0" "0" "23" "1" "63" 271.923
"3136" "13" "0" "0" "7" "3" "64" 287.308
"3137" "13" "0" "0" "1" "4" "65" 302.692
"3138" "13" "0" "0" "10" "2" "66" 302.692
"3139" "13" "0" "0" "18" "2" "67" 241.154
"3140" "13" "0" "0" "61" "2" "68" 310.385
"3141" "13" "0" "0" "0" "4" "69" 287.308
"3142" "13" "0" "0" "17" "2" "70" 271.923
"3143" "13" "0" "0" "58" "3" "71" 233.462
"3144" "13" "0" "0" "62" "3" "72" 287.308
"3145" "13" "0" "0" "6" "4" "73" 264.231
"3146" "13" "0" "0" "13" "3" "74" 279.615
"3147" "13" "0" "0" "57" "2" "75" 302.692
"3148" "13" "0" "0" "22" "2" "76" 295.000
"3149" "13" "0" "0" "0" "5" "77" 248.846
"3150" "13" "0" "0" "9" "3" "78" 310.385
"3151" "13" "0" "0" "2" "4" "79" 248.846
"3152" "13" "0" "0" "13" "4" "80" 264.231
"3153" "13" "0" "0" "15" "3" "81" 302.692
"3154" "13" "0" "0" "2" "5" "82" 295.000
"3155" "13" "0" "0" "5" "4" "83" 264.231
"3156" "13" "0" "0" "54" "2" "84" 302.692
"3157" "13" "0" "0" "15" "4" "85" 295.000
"3158" "13" "0" "0" "23" "2" "86" 225.769
"3159" "13" "0" "0" "12" "2" "87" 310.385
"3160" "13" "0" "0" "4" "4" "88" 310.385
"3161" "13" "0" "0" "55" "2" "89" 271.923
"3162" "13" "0" "0" "5" "5" "90" 302.692
"3163" "13" "0" "0" "49" "2" "91" 271.923
"3164" "13" "0" "0" "14" "2" "92" 279.615
"3165" "13" "0" "0" "7" "4" "93" 279.615
"3166" "13" "0" "0" "20" "2" "94" 248.846
"3167" "13" "0" "0" "53" "2" "95" 302.692
"3168" "13" "0" "0" "56" "3" "96" 248.846
"3169" "13" "0" "0" "6" "5" "97" 333.462
"3170" "13" "0" "0" "19" "2" "98" 256.538
"3171" "13" "0" "0" "48" "2" "99" 241.154
"3172" "13" "0" "0" "60" "3" "100" 271.923
"3173" "13" "0" "0" "51" "2" "101" 256.538
"3174" "13" "0" "0" "6" "6" "102" 287.308
"3175" "13" "0" "0" "11" "3" "103" 256.538
"3176" "13" "0" "0" "7" "5" "104" 287.308
"3177" "13" "0" "0" "1" "5" "105" 256.538
"3178" "13" "0" "0" "56" "4" "106" 256.538
"3179" "13" "0" "0" "62" "4" "107" 287.308
"3180" "13" "0" "0" "3" "4" "108" 271.923
"3181" "13" "0" "0" "16" "2" "109" 325.769
"3182" "13" "0" "0" "5" "6" "110" 287.308
"3183" "13" "0" "0" "1" "6" "111" 302.692
"3184" "13" "0" "0" "8" "2" "112" 310.385
"3185" "13" "0" "0" "0" "6" "113" 295.000
"3186" "13" "0" "0" "59" "2" "114" 318.077
"3187" "13" "0" "0" "58" "4" "115" 318.077
"3188" "13" "0" "0" "4" "5" "116" 295.000
"3189" "13" "0" "0" "4" "6" "117" 295.000
"3190" "13" "0" "0" "7" "6" "118" 256.538
"3191" "13" "0" "0" "3" "5" "119" 295.000
"3192" "13" "0" "0" "9" "4" "120" 302.692
"3193" "13" "0" "0" "11" "4" "121" 333.462
"3194" "13" "0" "0" "60" "4" "122" 271.923
"3195" "13" "0" "0" "2" "6" "123" 356.538
"3196" "13" "0" "0" "52" "2" "124" 333.462
"3197" "13" "0" "0" "50" "2" "125" 325.769
"3198" "13" "0" "0" "63" "2" "126" 271.923
"3199" "13" "0" "0" "21" "2" "127" 279.615
"3200" "13" "0" "0" "3" "6" "128" 295.000
"3201" "13" "0" "1" "22" "1" "1" 310.385
"3202" "13" "0" "1" "15" "1" "2" 295.000
"3203" "13" "0" "1" "2" "1" "3" 279.615
"3204" "13" "0" "1" "50" "1" "4" 302.692
"3205" "13" "0" "1" "63" "1" "5" 295.000
"3206" "13" "0" "1" "7" "1" "6" 371.923
"3207" "13" "0" "1" "9" "1" "7" 287.308
"3208" "13" "0" "1" "53" "1" "8" NA
"3209" "13" "0" "1" "52" "1" "9" 371.923
"3210" "13" "0" "1" "18" "1" "10" 325.769
"3211" "13" "0" "1" "6" "1" "11" 325.769
"3212" "13" "0" "1" "57" "1" "12" NA
"3213" "13" "0" "1" "10" "1" "13" NA
"3214" "13" "0" "1" "17" "1" "14" 356.538
"3215" "13" "0" "1" "48" "1" "15" 295.000
"3216" "13" "0" "1" "11" "1" "16" 287.308
"3217" "13" "0" "1" "62" "1" "17" NA
"3218" "13" "0" "1" "1" "1" "18" 325.769
"3219" "13" "0" "1" "19" "1" "19" NA
"3220" "13" "0" "1" "12" "1" "20" 325.769
"3221" "13" "0" "1" "7" "2" "21" 264.231
"3222" "13" "0" "1" "56" "1" "22" 256.538
"3223" "13" "0" "1" "4" "1" "23" 279.615
"3224" "13" "0" "1" "0" "1" "24" 318.077
"3225" "13" "0" "1" "59" "1" "25" 295.000
"3226" "13" "0" "1" "58" "1" "26" 264.231
"3227" "13" "0" "1" "13" "1" "27" 302.692
"3228" "13" "0" "1" "4" "2" "28" 318.077
"3229" "13" "0" "1" "14" "1" "29" 271.923
"3230" "13" "0" "1" "4" "3" "30" 295.000
"3231" "13" "0" "1" "13" "2" "31" 310.385
"3232" "13" "0" "1" "6" "2" "32" 333.462
"3233" "13" "0" "1" "23" "1" "33" 287.308
"3234" "13" "0" "1" "5" "1" "34" 295.000
"3235" "13" "0" "1" "62" "2" "35" 302.692
"3236" "13" "0" "1" "20" "1" "36" 341.154
"3237" "13" "0" "1" "54" "1" "37" 341.154
"3238" "13" "0" "1" "55" "1" "38" 302.692
"3239" "13" "0" "1" "3" "1" "39" 279.615
"3240" "13" "0" "1" "2" "2" "40" 302.692
"3241" "13" "0" "1" "58" "2" "41" 295.000
"3242" "13" "0" "1" "7" "3" "42" 287.308
"3243" "13" "0" "1" "5" "2" "43" 279.615
"3244" "13" "0" "1" "60" "1" "44" 264.231
"3245" "13" "0" "1" "51" "1" "45" 287.308
"3246" "13" "0" "1" "0" "2" "46" 256.538
"3247" "13" "0" "1" "15" "2" "47" 264.231
"3248" "13" "0" "1" "1" "2" "48" 264.231
"3249" "13" "0" "1" "49" "1" "49" 271.923
"3250" "13" "0" "1" "16" "1" "50" 325.769
"3251" "13" "0" "1" "9" "2" "51" 318.077
"3252" "13" "0" "1" "3" "2" "52" 271.923
"3253" "13" "0" "1" "6" "3" "53" 271.923
"3254" "13" "0" "1" "0" "3" "54" 302.692
"3255" "13" "0" "1" "8" "1" "55" 302.692
"3256" "13" "0" "1" "56" "2" "56" 287.308
"3257" "13" "0" "1" "5" "3" "57" 371.923
"3258" "13" "0" "1" "2" "3" "58" 295.000
"3259" "13" "0" "1" "21" "1" "59" 310.385
"3260" "13" "0" "1" "11" "2" "60" 287.308
"3261" "13" "0" "1" "3" "3" "61" 318.077
"3262" "13" "0" "1" "60" "2" "62" 333.462
"3263" "13" "0" "1" "1" "3" "63" 318.077
"3264" "13" "0" "1" "61" "1" "64" 325.769
"3265" "13" "0" "1" "21" "2" "65" 325.769
"3266" "13" "0" "1" "49" "2" "66" 287.308
"3267" "13" "0" "1" "11" "3" "67" 318.077
"3268" "13" "0" "1" "6" "4" "68" 295.000
"3269" "13" "0" "1" "15" "3" "69" 333.462
"3270" "13" "0" "1" "18" "2" "70" 302.692
"3271" "13" "0" "1" "12" "2" "71" 333.462
"3272" "13" "0" "1" "6" "5" "72" 264.231
"3273" "13" "0" "1" "11" "4" "73" 302.692
"3274" "13" "0" "1" "7" "4" "74" 287.308
"3275" "13" "0" "1" "16" "2" "75" 333.462
"3276" "13" "0" "1" "5" "4" "76" 271.923
"3277" "13" "0" "1" "52" "2" "77" 310.385
"3278" "13" "0" "1" "62" "3" "78" 295.000
"3279" "13" "0" "1" "50" "2" "79" 310.385
"3280" "13" "0" "1" "59" "2" "80" 310.385
"3281" "13" "0" "1" "6" "6" "81" 287.308
"3282" "13" "0" "1" "58" "3" "82" 295.000
"3283" "13" "0" "1" "1" "4" "83" 348.846
"3284" "13" "0" "1" "20" "2" "84" 310.385
"3285" "13" "0" "1" "4" "4" "85" 287.308
"3286" "13" "0" "1" "9" "3" "86" 348.846
"3287" "13" "0" "1" "61" "2" "87" 295.000
"3288" "13" "0" "1" "60" "3" "88" 264.231
"3289" "13" "0" "1" "19" "2" "89" NA
"3290" "13" "0" "1" "9" "4" "90" 348.846
"3291" "13" "0" "1" "7" "5" "91" 279.615
"3292" "13" "0" "1" "56" "3" "92" 333.462
"3293" "13" "0" "1" "48" "2" "93" 302.692
"3294" "13" "0" "1" "23" "2" "94" 279.615
"3295" "13" "0" "1" "4" "5" "95" 302.692
"3296" "13" "0" "1" "2" "4" "96" 379.615
"3297" "13" "0" "1" "13" "3" "97" 318.077
"3298" "13" "0" "1" "53" "2" "98" NA
"3299" "13" "0" "1" "54" "2" "99" 333.462
"3300" "13" "0" "1" "0" "4" "100" 371.923
"3301" "13" "0" "1" "8" "2" "101" 318.077
"3302" "13" "0" "1" "15" "4" "102" 287.308
"3303" "13" "0" "1" "0" "5" "103" 271.923
"3304" "13" "0" "1" "1" "5" "104" NA
"3305" "13" "0" "1" "7" "6" "105" 325.769
"3306" "13" "0" "1" "14" "2" "106" 348.846
"3307" "13" "0" "1" "51" "2" "107" 310.385
"3308" "13" "0" "1" "3" "4" "108" 310.385
"3309" "13" "0" "1" "3" "5" "109" 295.000
"3310" "13" "0" "1" "22" "2" "110" 341.154
"3311" "13" "0" "1" "56" "4" "111" 325.769
"3312" "13" "0" "1" "10" "2" "112" NA
"3313" "13" "0" "1" "13" "4" "113" 279.615
"3314" "13" "0" "1" "17" "2" "114" 295.000
"3315" "13" "0" "1" "2" "5" "115" 302.692
"3316" "13" "0" "1" "57" "2" "116" 364.231
"3317" "13" "0" "1" "5" "5" "117" 302.692
"3318" "13" "0" "1" "58" "4" "118" 302.692
"3319" "13" "0" "1" "5" "6" "119" 295.000
"3320" "13" "0" "1" "3" "6" "120" 279.615
"3321" "13" "0" "1" "60" "4" "121" 333.462
"3322" "13" "0" "1" "4" "6" "122" 387.308
"3323" "13" "0" "1" "0" "6" "123" 325.769
"3324" "13" "0" "1" "62" "4" "124" 287.308
"3325" "13" "0" "1" "2" "6" "125" 325.769
"3326" "13" "0" "1" "63" "2" "126" 318.077
"3327" "13" "0" "1" "55" "2" "127" 271.923
"3328" "13" "0" "1" "1" "6" "128" 379.615
"3329" "14" "0" "0" "9" "1" "1" 418.077
"3330" "14" "0" "0" "52" "1" "2" 341.154
"3331" "14" "0" "0" "20" "1" "3" 395.000
"3332" "14" "0" "0" "3" "1" "4" 325.769
"3333" "14" "0" "0" "6" "1" "5" 371.923
"3334" "14" "0" "0" "0" "1" "6" 348.846
"3335" "14" "0" "0" "11" "1" "7" 387.308
"3336" "14" "0" "0" "2" "1" "8" 325.769
"3337" "14" "0" "0" "0" "2" "9" 341.154
"3338" "14" "0" "0" "48" "1" "10" 310.385
"3339" "14" "0" "0" "56" "1" "11" 295.000
"3340" "14" "0" "0" "62" "1" "12" 379.615
"3341" "14" "0" "0" "54" "1" "13" 271.923
"3342" "14" "0" "0" "12" "1" "14" 325.769
"3343" "14" "0" "0" "19" "1" "15" 379.615
"3344" "14" "0" "0" "61" "1" "16" 348.846
"3345" "14" "0" "0" "11" "2" "17" 371.923
"3346" "14" "0" "0" "9" "2" "18" 318.077
"3347" "14" "0" "0" "0" "3" "19" 425.769
"3348" "14" "0" "0" "17" "1" "20" 318.077
"3349" "14" "0" "0" "58" "1" "21" 302.692
"3350" "14" "0" "0" "13" "1" "22" 325.769
"3351" "14" "0" "0" "5" "1" "23" 356.538
"3352" "14" "0" "0" "22" "1" "24" 379.615
"3353" "14" "0" "0" "5" "2" "25" 264.231
"3354" "14" "0" "0" "1" "1" "26" 256.538
"3355" "14" "0" "0" "53" "1" "27" 287.308
"3356" "14" "0" "0" "8" "1" "28" 325.769
"3357" "14" "0" "0" "3" "2" "29" 256.538
"3358" "14" "0" "0" "4" "1" "30" 302.692
"3359" "14" "0" "0" "50" "1" "31" 395.000
"3360" "14" "0" "0" "1" "2" "32" 333.462
"3361" "14" "0" "0" "14" "1" "33" 241.154
"3362" "14" "0" "0" "21" "1" "34" 279.615
"3363" "14" "0" "0" "5" "3" "35" NA
"3364" "14" "0" "0" "6" "2" "36" 418.077
"3365" "14" "0" "0" "15" "1" "37" 418.077
"3366" "14" "0" "0" "49" "1" "38" 333.462
"3367" "14" "0" "0" "6" "3" "39" 333.462
"3368" "14" "0" "0" "2" "2" "40" 325.769
"3369" "14" "0" "0" "13" "2" "41" 318.077
"3370" "14" "0" "0" "63" "1" "42" 333.462
"3371" "14" "0" "0" "58" "2" "43" 302.692
"3372" "14" "0" "0" "23" "1" "44" 325.769
"3373" "14" "0" "0" "57" "1" "45" 295.000
"3374" "14" "0" "0" "16" "1" "46" 341.154
"3375" "14" "0" "0" "59" "1" "47" 310.385
"3376" "14" "0" "0" "55" "1" "48" 348.846
"3377" "14" "0" "0" "10" "1" "49" 356.538
"3378" "14" "0" "0" "4" "2" "50" 325.769
"3379" "14" "0" "0" "3" "3" "51" 318.077
"3380" "14" "0" "0" "2" "3" "52" 295.000
"3381" "14" "0" "0" "56" "2" "53" 364.231
"3382" "14" "0" "0" "7" "1" "54" 371.923
"3383" "14" "0" "0" "60" "1" "55" 325.769
"3384" "14" "0" "0" "51" "1" "56" 371.923
"3385" "14" "0" "0" "15" "2" "57" 310.385
"3386" "14" "0" "0" "7" "2" "58" 487.308
"3387" "14" "0" "0" "1" "3" "59" 379.615
"3388" "14" "0" "0" "62" "2" "60" 341.154
"3389" "14" "0" "0" "4" "3" "61" 271.923
"3390" "14" "0" "0" "60" "2" "62" 271.923
"3391" "14" "0" "0" "7" "3" "63" 348.846
"3392" "14" "0" "0" "18" "1" "64" 371.923
"3393" "14" "0" "0" "7" "4" "65" 325.769
"3394" "14" "0" "0" "62" "3" "66" 318.077
"3395" "14" "0" "0" "51" "2" "67" 302.692
"3396" "14" "0" "0" "1" "4" "68" 379.615
"3397" "14" "0" "0" "19" "2" "69" 325.769
"3398" "14" "0" "0" "56" "3" "70" 318.077
"3399" "14" "0" "0" "15" "3" "71" 387.308
"3400" "14" "0" "0" "13" "3" "72" 425.769
"3401" "14" "0" "0" "4" "4" "73" 302.692
"3402" "14" "0" "0" "8" "2" "74" 310.385
"3403" "14" "0" "0" "61" "2" "75" 333.462
"3404" "14" "0" "0" "22" "2" "76" 348.846
"3405" "14" "0" "0" "54" "2" "77" 371.923
"3406" "14" "0" "0" "62" "4" "78" 325.769
"3407" "14" "0" "0" "50" "2" "79" 341.154
"3408" "14" "0" "0" "2" "4" "80" 310.385
"3409" "14" "0" "0" "23" "2" "81" 295.000
"3410" "14" "0" "0" "9" "3" "82" 318.077
"3411" "14" "0" "0" "4" "5" "83" 295.000
"3412" "14" "0" "0" "0" "4" "84" 402.692
"3413" "14" "0" "0" "11" "3" "85" 295.000
"3414" "14" "0" "0" "12" "2" "86" 356.538
"3415" "14" "0" "0" "57" "2" "87" 371.923
"3416" "14" "0" "0" "13" "4" "88" 379.615
"3417" "14" "0" "0" "18" "2" "89" 333.462
"3418" "14" "0" "0" "63" "2" "90" 356.538
"3419" "14" "0" "0" "0" "5" "91" 441.154
"3420" "14" "0" "0" "15" "4" "92" 418.077
"3421" "14" "0" "0" "14" "2" "93" 318.077
"3422" "14" "0" "0" "2" "5" "94" 302.692
"3423" "14" "0" "0" "20" "2" "95" 325.769
"3424" "14" "0" "0" "1" "5" "96" 310.385
"3425" "14" "0" "0" "58" "3" "97" 295.000
"3426" "14" "0" "0" "58" "4" "98" 248.846
"3427" "14" "0" "0" "16" "2" "99" 318.077
"3428" "14" "0" "0" "5" "4" "100" 279.615
"3429" "14" "0" "0" "48" "2" "101" 356.538
"3430" "14" "0" "0" "9" "4" "102" 341.154
"3431" "14" "0" "0" "10" "2" "103" 287.308
"3432" "14" "0" "0" "17" "2" "104" 310.385
"3433" "14" "0" "0" "6" "4" "105" 464.231
"3434" "14" "0" "0" "11" "4" "106" 225.769
"3435" "14" "0" "0" "6" "5" "107" 302.692
"3436" "14" "0" "0" "7" "5" "108" 318.077
"3437" "14" "0" "0" "53" "2" "109" 348.846
"3438" "14" "0" "0" "56" "4" "110" 302.692
"3439" "14" "0" "0" "60" "3" "111" 302.692
"3440" "14" "0" "0" "3" "4" "112" 348.846
"3441" "14" "0" "0" "5" "5" "113" 325.769
"3442" "14" "0" "0" "4" "6" "114" 325.769
"3443" "14" "0" "0" "3" "5" "115" 287.308
"3444" "14" "0" "0" "21" "2" "116" 371.923
"3445" "14" "0" "0" "49" "2" "117" 318.077
"3446" "14" "0" "0" "60" "4" "118" 271.923
"3447" "14" "0" "0" "7" "6" "119" 287.308
"3448" "14" "0" "0" "59" "2" "120" 310.385
"3449" "14" "0" "0" "1" "6" "121" 279.615
"3450" "14" "0" "0" "0" "6" "122" 279.615
"3451" "14" "0" "0" "52" "2" "123" 379.615
"3452" "14" "0" "0" "3" "6" "124" 233.462
"3453" "14" "0" "0" "5" "6" "125" 341.154
"3454" "14" "0" "0" "6" "6" "126" 371.923
"3455" "14" "0" "0" "2" "6" "127" 348.846
"3456" "14" "0" "0" "55" "2" "128" 325.769
"3457" "14" "0" "1" "11" "1" "1" 395.000
"3458" "14" "0" "1" "0" "1" "2" 433.462
"3459" "14" "0" "1" "5" "1" "3" 325.769
"3460" "14" "0" "1" "3" "1" "4" 418.077
"3461" "14" "0" "1" "16" "1" "5" 410.385
"3462" "14" "0" "1" "21" "1" "6" 302.692
"3463" "14" "0" "1" "53" "1" "7" 348.846
"3464" "14" "0" "1" "59" "1" "8" 364.231
"3465" "14" "0" "1" "9" "1" "9" 348.846
"3466" "14" "0" "1" "14" "1" "10" 310.385
"3467" "14" "0" "1" "61" "1" "11" 418.077
"3468" "14" "0" "1" "55" "1" "12" 287.308
"3469" "14" "0" "1" "56" "1" "13" 279.615
"3470" "14" "0" "1" "54" "1" "14" 310.385
"3471" "14" "0" "1" "10" "1" "15" 341.154
"3472" "14" "0" "1" "4" "1" "16" 287.308
"3473" "14" "0" "1" "7" "1" "17" 318.077
"3474" "14" "0" "1" "1" "1" "18" 318.077
"3475" "14" "0" "1" "4" "2" "19" 295.000
"3476" "14" "0" "1" "12" "1" "20" 318.077
"3477" "14" "0" "1" "3" "2" "21" 287.308
"3478" "14" "0" "1" "50" "1" "22" 310.385
"3479" "14" "0" "1" "51" "1" "23" 271.923
"3480" "14" "0" "1" "2" "1" "24" 333.462
"3481" "14" "0" "1" "17" "1" "25" 295.000
"3482" "14" "0" "1" "9" "2" "26" 310.385
"3483" "14" "0" "1" "57" "1" "27" 295.000
"3484" "14" "0" "1" "62" "1" "28" 279.615
"3485" "14" "0" "1" "0" "2" "29" 341.154
"3486" "14" "0" "1" "63" "1" "30" NA
"3487" "14" "0" "1" "20" "1" "31" 325.769
"3488" "14" "0" "1" "60" "1" "32" 341.154
"3489" "14" "0" "1" "2" "2" "33" 371.923
"3490" "14" "0" "1" "52" "1" "34" 310.385
"3491" "14" "0" "1" "19" "1" "35" 333.462
"3492" "14" "0" "1" "3" "3" "36" 302.692
"3493" "14" "0" "1" "0" "3" "37" 341.154
"3494" "14" "0" "1" "7" "2" "38" 310.385
"3495" "14" "0" "1" "48" "1" "39" 287.308
"3496" "14" "0" "1" "62" "2" "40" 295.000
"3497" "14" "0" "1" "15" "1" "41" 364.231
"3498" "14" "0" "1" "56" "2" "42" 287.308
"3499" "14" "0" "1" "58" "1" "43" 302.692
"3500" "14" "0" "1" "1" "2" "44" 310.385
"3501" "14" "0" "1" "4" "3" "45" 364.231
"3502" "14" "0" "1" "5" "2" "46" 287.308
"3503" "14" "0" "1" "7" "3" "47" 325.769
"3504" "14" "0" "1" "8" "1" "48" 348.846
"3505" "14" "0" "1" "2" "3" "49" 425.769
"3506" "14" "0" "1" "23" "1" "50" 310.385
"3507" "14" "0" "1" "13" "1" "51" 387.308
"3508" "14" "0" "1" "22" "1" "52" 302.692
"3509" "14" "0" "1" "6" "1" "53" 287.308
"3510" "14" "0" "1" "11" "2" "54" 318.077
"3511" "14" "0" "1" "6" "2" "55" 341.154
"3512" "14" "0" "1" "15" "2" "56" 310.385
"3513" "14" "0" "1" "1" "3" "57" 325.769
"3514" "14" "0" "1" "6" "3" "58" 318.077
"3515" "14" "0" "1" "58" "2" "59" 318.077
"3516" "14" "0" "1" "18" "1" "60" NA
"3517" "14" "0" "1" "60" "2" "61" 418.077
"3518" "14" "0" "1" "13" "2" "62" 371.923
"3519" "14" "0" "1" "5" "3" "63" 295.000
"3520" "14" "0" "1" "49" "1" "64" 456.538
"3521" "14" "0" "1" "9" "3" "65" 387.308
"3522" "14" "0" "1" "15" "3" "66" 379.615
"3523" "14" "0" "1" "9" "4" "67" NA
"3524" "14" "0" "1" "3" "4" "68" 387.308
"3525" "14" "0" "1" "56" "3" "69" 333.462
"3526" "14" "0" "1" "15" "4" "70" 364.231
"3527" "14" "0" "1" "13" "3" "71" 402.692
"3528" "14" "0" "1" "23" "2" "72" 318.077
"3529" "14" "0" "1" "14" "2" "73" 287.308
"3530" "14" "0" "1" "16" "2" "74" 387.308
"3531" "14" "0" "1" "48" "2" "75" 348.846
"3532" "14" "0" "1" "2" "4" "76" 341.154
"3533" "14" "0" "1" "62" "3" "77" 333.462
"3534" "14" "0" "1" "1" "4" "78" 448.846
"3535" "14" "0" "1" "2" "5" "79" 356.538
"3536" "14" "0" "1" "1" "5" "80" 356.538
"3537" "14" "0" "1" "57" "2" "81" 325.769
"3538" "14" "0" "1" "56" "4" "82" 371.923
"3539" "14" "0" "1" "7" "4" "83" 395.000
"3540" "14" "0" "1" "13" "4" "84" 310.385
"3541" "14" "0" "1" "2" "6" "85" 333.462
"3542" "14" "0" "1" "52" "2" "86" 302.692
"3543" "14" "0" "1" "51" "2" "87" 318.077
"3544" "14" "0" "1" "18" "2" "88" NA
"3545" "14" "0" "1" "49" "2" "89" 364.231
"3546" "14" "0" "1" "11" "3" "90" 379.615
"3547" "14" "0" "1" "55" "2" "91" 356.538
"3548" "14" "0" "1" "60" "3" "92" 371.923
"3549" "14" "0" "1" "0" "4" "93" 441.154
"3550" "14" "0" "1" "4" "4" "94" 364.231
"3551" "14" "0" "1" "53" "2" "95" 310.385
"3552" "14" "0" "1" "6" "4" "96" 433.462
"3553" "14" "0" "1" "4" "5" "97" 364.231
"3554" "14" "0" "1" "21" "2" "98" 318.077
"3555" "14" "0" "1" "62" "4" "99" 295.000
"3556" "14" "0" "1" "50" "2" "100" 318.077
"3557" "14" "0" "1" "5" "4" "101" 325.769
"3558" "14" "0" "1" "8" "2" "102" 348.846
"3559" "14" "0" "1" "10" "2" "103" 325.769
"3560" "14" "0" "1" "4" "6" "104" 379.615
"3561" "14" "0" "1" "11" "4" "105" 364.231
"3562" "14" "0" "1" "3" "5" "106" 333.462
"3563" "14" "0" "1" "0" "5" "107" 279.615
"3564" "14" "0" "1" "7" "5" "108" 333.462
"3565" "14" "0" "1" "60" "4" "109" 341.154
"3566" "14" "0" "1" "3" "6" "110" 333.462
"3567" "14" "0" "1" "58" "3" "111" 325.769
"3568" "14" "0" "1" "6" "5" "112" 402.692
"3569" "14" "0" "1" "12" "2" "113" 333.462
"3570" "14" "0" "1" "17" "2" "114" 418.077
"3571" "14" "0" "1" "22" "2" "115" 356.538
"3572" "14" "0" "1" "59" "2" "116" 333.462
"3573" "14" "0" "1" "63" "2" "117" NA
"3574" "14" "0" "1" "5" "5" "118" 402.692
"3575" "14" "0" "1" "5" "6" "119" 371.923
"3576" "14" "0" "1" "20" "2" "120" 356.538
"3577" "14" "0" "1" "54" "2" "121" 379.615
"3578" "14" "0" "1" "19" "2" "122" 410.385
"3579" "14" "0" "1" "1" "6" "123" 371.923
"3580" "14" "0" "1" "61" "2" "124" 364.231
"3581" "14" "0" "1" "0" "6" "125" 387.308
"3582" "14" "0" "1" "7" "6" "126" 556.538
"3583" "14" "0" "1" "58" "4" "127" 341.154
"3584" "14" "0" "1" "6" "6" "128" 418.077
"3585" "15" "0" "0" "13" "1" "1" 333.462
"3586" "15" "0" "0" "7" "1" "2" 248.846
"3587" "15" "0" "0" "19" "1" "3" 279.615
"3588" "15" "0" "0" "58" "1" "4" 364.231
"3589" "15" "0" "0" "9" "1" "5" 287.308
"3590" "15" "0" "0" "0" "1" "6" 295.000
"3591" "15" "0" "0" "12" "1" "7" 333.462
"3592" "15" "0" "0" "2" "1" "8" 325.769
"3593" "15" "0" "0" "58" "2" "9" 302.692
"3594" "15" "0" "0" "5" "1" "10" 310.385
"3595" "15" "0" "0" "4" "1" "11" 333.462
"3596" "15" "0" "0" "11" "1" "12" 295.000
"3597" "15" "0" "0" "5" "2" "13" 295.000
"3598" "15" "0" "0" "59" "1" "14" 295.000
"3599" "15" "0" "0" "49" "1" "15" 271.923
"3600" "15" "0" "0" "1" "1" "16" 418.077
"3601" "15" "0" "0" "52" "1" "17" 302.692
"3602" "15" "0" "0" "50" "1" "18" 279.615
"3603" "15" "0" "0" "62" "1" "19" 295.000
"3604" "15" "0" "0" "2" "2" "20" 325.769
"3605" "15" "0" "0" "6" "1" "21" 233.462
"3606" "15" "0" "0" "56" "1" "22" 302.692
"3607" "15" "0" "0" "15" "1" "23" 325.769
"3608" "15" "0" "0" "51" "1" "24" 287.308
"3609" "15" "0" "0" "9" "2" "25" 364.231
"3610" "15" "0" "0" "15" "2" "26" 295.000
"3611" "15" "0" "0" "4" "2" "27" 302.692
"3612" "15" "0" "0" "3" "1" "28" 333.462
"3613" "15" "0" "0" "54" "1" "29" 333.462
"3614" "15" "0" "0" "63" "1" "30" 302.692
"3615" "15" "0" "0" "3" "2" "31" 325.769
"3616" "15" "0" "0" "53" "1" "32" 310.385
"3617" "15" "0" "0" "16" "1" "33" 348.846
"3618" "15" "0" "0" "5" "3" "34" 348.846
"3619" "15" "0" "0" "1" "2" "35" 325.769
"3620" "15" "0" "0" "7" "2" "36" 287.308
"3621" "15" "0" "0" "61" "1" "37" 341.154
"3622" "15" "0" "0" "18" "1" "38" 302.692
"3623" "15" "0" "0" "14" "1" "39" 348.846
"3624" "15" "0" "0" "2" "3" "40" 318.077
"3625" "15" "0" "0" "20" "1" "41" 310.385
"3626" "15" "0" "0" "7" "3" "42" 295.000
"3627" "15" "0" "0" "6" "2" "43" 310.385
"3628" "15" "0" "0" "17" "1" "44" 287.308
"3629" "15" "0" "0" "13" "2" "45" 287.308
"3630" "15" "0" "0" "48" "1" "46" 287.308
"3631" "15" "0" "0" "56" "2" "47" 287.308
"3632" "15" "0" "0" "0" "2" "48" 310.385
"3633" "15" "0" "0" "55" "1" "49" 264.231
"3634" "15" "0" "0" "60" "1" "50" 302.692
"3635" "15" "0" "0" "57" "1" "51" 264.231
"3636" "15" "0" "0" "4" "3" "52" 333.462
"3637" "15" "0" "0" "3" "3" "53" 325.769
"3638" "15" "0" "0" "60" "2" "54" 333.462
"3639" "15" "0" "0" "21" "1" "55" 310.385
"3640" "15" "0" "0" "1" "3" "56" 295.000
"3641" "15" "0" "0" "23" "1" "57" 271.923
"3642" "15" "0" "0" "0" "3" "58" 325.769
"3643" "15" "0" "0" "11" "2" "59" 341.154
"3644" "15" "0" "0" "22" "1" "60" 218.077
"3645" "15" "0" "0" "6" "3" "61" 310.385
"3646" "15" "0" "0" "10" "1" "62" 302.692
"3647" "15" "0" "0" "8" "1" "63" 310.385
"3648" "15" "0" "0" "62" "2" "64" 295.000
"3649" "15" "0" "0" "20" "2" "65" 287.308
"3650" "15" "0" "0" "18" "2" "66" 295.000
"3651" "15" "0" "0" "3" "4" "67" 271.923
"3652" "15" "0" "0" "51" "2" "68" 341.154
"3653" "15" "0" "0" "56" "3" "69" 279.615
"3654" "15" "0" "0" "50" "2" "70" 264.231
"3655" "15" "0" "0" "2" "4" "71" 287.308
"3656" "15" "0" "0" "4" "4" "72" 256.538
"3657" "15" "0" "0" "19" "2" "73" 279.615
"3658" "15" "0" "0" "15" "3" "74" 333.462
"3659" "15" "0" "0" "53" "2" "75" 271.923
"3660" "15" "0" "0" "6" "4" "76" 279.615
"3661" "15" "0" "0" "9" "3" "77" 295.000
"3662" "15" "0" "0" "7" "4" "78" 271.923
"3663" "15" "0" "0" "7" "5" "79" 256.538
"3664" "15" "0" "0" "57" "2" "80" 302.692
"3665" "15" "0" "0" "11" "3" "81" 310.385
"3666" "15" "0" "0" "21" "2" "82" 279.615
"3667" "15" "0" "0" "22" "2" "83" 271.923
"3668" "15" "0" "0" "62" "3" "84" 287.308
"3669" "15" "0" "0" "17" "2" "85" 248.846
"3670" "15" "0" "0" "9" "4" "86" 310.385
"3671" "15" "0" "0" "60" "3" "87" 325.769
"3672" "15" "0" "0" "14" "2" "88" 279.615
"3673" "15" "0" "0" "10" "2" "89" 295.000
"3674" "15" "0" "0" "6" "5" "90" 310.385
"3675" "15" "0" "0" "5" "4" "91" 310.385
"3676" "15" "0" "0" "1" "4" "92" 310.385
"3677" "15" "0" "0" "0" "4" "93" 295.000
"3678" "15" "0" "0" "5" "5" "94" 295.000
"3679" "15" "0" "0" "61" "2" "95" 310.385
"3680" "15" "0" "0" "23" "2" "96" 287.308
"3681" "15" "0" "0" "4" "5" "97" 271.923
"3682" "15" "0" "0" "2" "5" "98" 310.385
"3683" "15" "0" "0" "5" "6" "99" 287.308
"3684" "15" "0" "0" "6" "6" "100" 302.692
"3685" "15" "0" "0" "3" "5" "101" 264.231
"3686" "15" "0" "0" "0" "5" "102" 218.077
"3687" "15" "0" "0" "58" "3" "103" 264.231
"3688" "15" "0" "0" "4" "6" "104" 210.385
"3689" "15" "0" "0" "8" "2" "105" 279.615
"3690" "15" "0" "0" "16" "2" "106" 279.615
"3691" "15" "0" "0" "0" "6" "107" 279.615
"3692" "15" "0" "0" "60" "4" "108" 364.231
"3693" "15" "0" "0" "54" "2" "109" 310.385
"3694" "15" "0" "0" "55" "2" "110" 325.769
"3695" "15" "0" "0" "59" "2" "111" 325.769
"3696" "15" "0" "0" "48" "2" "112" 264.231
"3697" "15" "0" "0" "13" "3" "113" 318.077
"3698" "15" "0" "0" "49" "2" "114" 287.308
"3699" "15" "0" "0" "12" "2" "115" 287.308
"3700" "15" "0" "0" "1" "5" "116" 295.000
"3701" "15" "0" "0" "63" "2" "117" 348.846
"3702" "15" "0" "0" "15" "4" "118" 348.846
"3703" "15" "0" "0" "7" "6" "119" 333.462
"3704" "15" "0" "0" "56" "4" "120" 325.769
"3705" "15" "0" "0" "11" "4" "121" 264.231
"3706" "15" "0" "0" "52" "2" "122" 310.385
"3707" "15" "0" "0" "2" "6" "123" 295.000
"3708" "15" "0" "0" "62" "4" "124" 264.231
"3709" "15" "0" "0" "1" "6" "125" 264.231
"3710" "15" "0" "0" "13" "4" "126" 302.692
"3711" "15" "0" "0" "58" "4" "127" 279.615
"3712" "15" "0" "0" "3" "6" "128" 279.615
"3713" "15" "0" "1" "54" "1" "1" 356.538
"3714" "15" "0" "1" "13" "1" "2" 387.308
"3715" "15" "0" "1" "6" "1" "3" 379.615
"3716" "15" "0" "1" "3" "1" "4" 356.538
"3717" "15" "0" "1" "0" "1" "5" 425.769
"3718" "15" "0" "1" "15" "1" "6" 325.769
"3719" "15" "0" "1" "23" "1" "7" 333.462
"3720" "15" "0" "1" "5" "1" "8" 341.154
"3721" "15" "0" "1" "20" "1" "9" 341.154
"3722" "15" "0" "1" "56" "1" "10" 341.154
"3723" "15" "0" "1" "7" "1" "11" 279.615
"3724" "15" "0" "1" "4" "1" "12" 287.308
"3725" "15" "0" "1" "17" "1" "13" 341.154
"3726" "15" "0" "1" "6" "2" "14" 387.308
"3727" "15" "0" "1" "5" "2" "15" 295.000
"3728" "15" "0" "1" "0" "2" "16" 333.462
"3729" "15" "0" "1" "55" "1" "17" 318.077
"3730" "15" "0" "1" "1" "1" "18" NA
"3731" "15" "0" "1" "62" "1" "19" NA
"3732" "15" "0" "1" "59" "1" "20" 310.385
"3733" "15" "0" "1" "63" "1" "21" 295.000
"3734" "15" "0" "1" "9" "1" "22" 325.769
"3735" "15" "0" "1" "10" "1" "23" NA
"3736" "15" "0" "1" "62" "2" "24" 264.231
"3737" "15" "0" "1" "61" "1" "25" 371.923
"3738" "15" "0" "1" "16" "1" "26" 333.462
"3739" "15" "0" "1" "57" "1" "27" 310.385
"3740" "15" "0" "1" "3" "2" "28" 348.846
"3741" "15" "0" "1" "53" "1" "29" 310.385
"3742" "15" "0" "1" "21" "1" "30" 395.000
"3743" "15" "0" "1" "7" "2" "31" 325.769
"3744" "15" "0" "1" "3" "3" "32" 295.000
"3745" "15" "0" "1" "18" "1" "33" 356.538
"3746" "15" "0" "1" "11" "1" "34" 356.538
"3747" "15" "0" "1" "5" "3" "35" 418.077
"3748" "15" "0" "1" "60" "1" "36" 364.231
"3749" "15" "0" "1" "52" "1" "37" 333.462
"3750" "15" "0" "1" "14" "1" "38" 333.462
"3751" "15" "0" "1" "8" "1" "39" 341.154
"3752" "15" "0" "1" "51" "1" "40" 310.385
"3753" "15" "0" "1" "4" "2" "41" 302.692
"3754" "15" "0" "1" "19" "1" "42" NA
"3755" "15" "0" "1" "4" "3" "43" 395.000
"3756" "15" "0" "1" "60" "2" "44" 418.077
"3757" "15" "0" "1" "9" "2" "45" 371.923
"3758" "15" "0" "1" "22" "1" "46" 341.154
"3759" "15" "0" "1" "58" "1" "47" 325.769
"3760" "15" "0" "1" "0" "3" "48" 495.000
"3761" "15" "0" "1" "50" "1" "49" 379.615
"3762" "15" "0" "1" "49" "1" "50" 348.846
"3763" "15" "0" "1" "13" "2" "51" 371.923
"3764" "15" "0" "1" "12" "1" "52" 333.462
"3765" "15" "0" "1" "7" "3" "53" 356.538
"3766" "15" "0" "1" "1" "2" "54" 387.308
"3767" "15" "0" "1" "48" "1" "55" 341.154
"3768" "15" "0" "1" "56" "2" "56" 325.769
"3769" "15" "0" "1" "2" "1" "57" 348.846
"3770" "15" "0" "1" "1" "3" "58" 371.923
"3771" "15" "0" "1" "2" "2" "59" 364.231
"3772" "15" "0" "1" "6" "3" "60" 310.385
"3773" "15" "0" "1" "11" "2" "61" 295.000
"3774" "15" "0" "1" "58" "2" "62" 348.846
"3775" "15" "0" "1" "2" "3" "63" 333.462
"3776" "15" "0" "1" "15" "2" "64" 341.154
"3777" "15" "0" "1" "5" "4" "65" 364.231
"3778" "15" "0" "1" "1" "4" "66" 364.231
"3779" "15" "0" "1" "13" "3" "67" 333.462
"3780" "15" "0" "1" "57" "2" "68" 318.077
"3781" "15" "0" "1" "3" "4" "69" 425.769
"3782" "15" "0" "1" "8" "2" "70" 310.385
"3783" "15" "0" "1" "53" "2" "71" NA
"3784" "15" "0" "1" "2" "4" "72" 310.385
"3785" "15" "0" "1" "10" "2" "73" NA
"3786" "15" "0" "1" "2" "5" "74" 325.769
"3787" "15" "0" "1" "12" "2" "75" 310.385
"3788" "15" "0" "1" "1" "5" "76" 302.692
"3789" "15" "0" "1" "62" "3" "77" 348.846
"3790" "15" "0" "1" "62" "4" "78" NA
"3791" "15" "0" "1" "3" "5" "79" 318.077
"3792" "15" "0" "1" "19" "2" "80" NA
"3793" "15" "0" "1" "14" "2" "81" 325.769
"3794" "15" "0" "1" "1" "6" "82" 318.077
"3795" "15" "0" "1" "17" "2" "83" 318.077
"3796" "15" "0" "1" "23" "2" "84" 318.077
"3797" "15" "0" "1" "7" "4" "85" 310.385
"3798" "15" "0" "1" "54" "2" "86" 302.692
"3799" "15" "0" "1" "56" "3" "87" 379.615
"3800" "15" "0" "1" "3" "6" "88" 341.154
"3801" "15" "0" "1" "7" "5" "89" 318.077
"3802" "15" "0" "1" "0" "4" "90" 356.538
"3803" "15" "0" "1" "22" "2" "91" 364.231
"3804" "15" "0" "1" "16" "2" "92" 310.385
"3805" "15" "0" "1" "20" "2" "93" 348.846
"3806" "15" "0" "1" "0" "5" "94" 410.385
"3807" "15" "0" "1" "4" "4" "95" 325.769
"3808" "15" "0" "1" "11" "3" "96" 341.154
"3809" "15" "0" "1" "5" "5" "97" 325.769
"3810" "15" "0" "1" "18" "2" "98" 295.000
"3811" "15" "0" "1" "6" "4" "99" 287.308
"3812" "15" "0" "1" "15" "3" "100" 348.846
"3813" "15" "0" "1" "7" "6" "101" 371.923
"3814" "15" "0" "1" "51" "2" "102" 310.385
"3815" "15" "0" "1" "15" "4" "103" 333.462
"3816" "15" "0" "1" "52" "2" "104" 279.615
"3817" "15" "0" "1" "60" "3" "105" 379.615
"3818" "15" "0" "1" "6" "5" "106" 379.615
"3819" "15" "0" "1" "4" "5" "107" 325.769
"3820" "15" "0" "1" "61" "2" "108" 333.462
"3821" "15" "0" "1" "0" "6" "109" 333.462
"3822" "15" "0" "1" "49" "2" "110" 310.385
"3823" "15" "0" "1" "13" "4" "111" 302.692
"3824" "15" "0" "1" "6" "6" "112" 302.692
"3825" "15" "0" "1" "2" "6" "113" 341.154
"3826" "15" "0" "1" "59" "2" "114" 341.154
"3827" "15" "0" "1" "4" "6" "115" 279.615
"3828" "15" "0" "1" "11" "4" "116" 356.538
"3829" "15" "0" "1" "58" "3" "117" 318.077
"3830" "15" "0" "1" "48" "2" "118" 348.846
"3831" "15" "0" "1" "50" "2" "119" 341.154
"3832" "15" "0" "1" "9" "3" "120" 356.538
"3833" "15" "0" "1" "60" "4" "121" 371.923
"3834" "15" "0" "1" "56" "4" "122" 341.154
"3835" "15" "0" "1" "58" "4" "123" 295.000
"3836" "15" "0" "1" "63" "2" "124" 333.462
"3837" "15" "0" "1" "9" "4" "125" 325.769
"3838" "15" "0" "1" "21" "2" "126" 348.846
"3839" "15" "0" "1" "5" "6" "127" 387.308
"3840" "15" "0" "1" "55" "2" "128" 410.385
"3841" "16" "0" "0" "62" "1" "1" 418.077
"3842" "16" "0" "0" "6" "1" "2" 395.000
"3843" "16" "0" "0" "59" "1" "3" 302.692
"3844" "16" "0" "0" "5" "1" "4" 395.000
"3845" "16" "0" "0" "8" "1" "5" 348.846
"3846" "16" "0" "0" "56" "1" "6" 325.769
"3847" "16" "0" "0" "11" "1" "7" 425.769
"3848" "16" "0" "0" "6" "2" "8" 364.231
"3849" "16" "0" "0" "16" "1" "9" 341.154
"3850" "16" "0" "0" "18" "1" "10" 371.923
"3851" "16" "0" "0" "17" "1" "11" 325.769
"3852" "16" "0" "0" "0" "1" "12" 364.231
"3853" "16" "0" "0" "50" "1" "13" 318.077
"3854" "16" "0" "0" "23" "1" "14" 356.538
"3855" "16" "0" "0" "5" "2" "15" 341.154
"3856" "16" "0" "0" "9" "1" "16" 387.308
"3857" "16" "0" "0" "56" "2" "17" 348.846
"3858" "16" "0" "0" "3" "1" "18" 371.923
"3859" "16" "0" "0" "7" "1" "19" 364.231
"3860" "16" "0" "0" "4" "1" "20" 364.231
"3861" "16" "0" "0" "13" "1" "21" 348.846
"3862" "16" "0" "0" "60" "1" "22" 325.769
"3863" "16" "0" "0" "51" "1" "23" 341.154
"3864" "16" "0" "0" "57" "1" "24" 318.077
"3865" "16" "0" "0" "19" "1" "25" 295.000
"3866" "16" "0" "0" "14" "1" "26" 356.538
"3867" "16" "0" "0" "7" "2" "27" 287.308
"3868" "16" "0" "0" "49" "1" "28" 310.385
"3869" "16" "0" "0" "20" "1" "29" 302.692
"3870" "16" "0" "0" "0" "2" "30" 310.385
"3871" "16" "0" "0" "1" "1" "31" 325.769
"3872" "16" "0" "0" "6" "3" "32" 333.462
"3873" "16" "0" "0" "58" "1" "33" 302.692
"3874" "16" "0" "0" "63" "1" "34" 264.231
"3875" "16" "0" "0" "61" "1" "35" 287.308
"3876" "16" "0" "0" "10" "1" "36" 333.462
"3877" "16" "0" "0" "52" "1" "37" 318.077
"3878" "16" "0" "0" "21" "1" "38" 325.769
"3879" "16" "0" "0" "9" "2" "39" 310.385
"3880" "16" "0" "0" "7" "3" "40" 333.462
"3881" "16" "0" "0" "13" "2" "41" 302.692
"3882" "16" "0" "0" "54" "1" "42" 287.308
"3883" "16" "0" "0" "62" "2" "43" 271.923
"3884" "16" "0" "0" "5" "3" "44" 348.846
"3885" "16" "0" "0" "22" "1" "45" 364.231
"3886" "16" "0" "0" "55" "1" "46" 318.077
"3887" "16" "0" "0" "15" "1" "47" 348.846
"3888" "16" "0" "0" "60" "2" "48" 310.385
"3889" "16" "0" "0" "53" "1" "49" 295.000
"3890" "16" "0" "0" "3" "2" "50" 341.154
"3891" "16" "0" "0" "4" "2" "51" 333.462
"3892" "16" "0" "0" "4" "3" "52" 341.154
"3893" "16" "0" "0" "1" "2" "53" 379.615
"3894" "16" "0" "0" "15" "2" "54" 325.769
"3895" "16" "0" "0" "58" "2" "55" 364.231
"3896" "16" "0" "0" "48" "1" "56" 310.385
"3897" "16" "0" "0" "2" "1" "57" 318.077
"3898" "16" "0" "0" "12" "1" "58" 333.462
"3899" "16" "0" "0" "3" "3" "59" 310.385
"3900" "16" "0" "0" "11" "2" "60" 333.462
"3901" "16" "0" "0" "2" "2" "61" 310.385
"3902" "16" "0" "0" "0" "3" "62" 325.769
"3903" "16" "0" "0" "2" "3" "63" 310.385
"3904" "16" "0" "0" "1" "3" "64" 310.385
"3905" "16" "0" "0" "4" "4" "65" 310.385
"3906" "16" "0" "0" "0" "4" "66" 318.077
"3907" "16" "0" "0" "4" "5" "67" 341.154
"3908" "16" "0" "0" "56" "3" "68" 348.846
"3909" "16" "0" "0" "18" "2" "69" 295.000
"3910" "16" "0" "0" "4" "6" "70" 318.077
"3911" "16" "0" "0" "6" "4" "71" 348.846
"3912" "16" "0" "0" "13" "3" "72" 318.077
"3913" "16" "0" "0" "60" "3" "73" 325.769
"3914" "16" "0" "0" "5" "4" "74" 302.692
"3915" "16" "0" "0" "62" "3" "75" 341.154
"3916" "16" "0" "0" "12" "2" "76" 310.385
"3917" "16" "0" "0" "16" "2" "77" 348.846
"3918" "16" "0" "0" "10" "2" "78" 310.385
"3919" "16" "0" "0" "20" "2" "79" 318.077
"3920" "16" "0" "0" "58" "3" "80" 310.385
"3921" "16" "0" "0" "3" "4" "81" 310.385
"3922" "16" "0" "0" "2" "4" "82" 318.077
"3923" "16" "0" "0" "2" "5" "83" 341.154
"3924" "16" "0" "0" "22" "2" "84" 387.308
"3925" "16" "0" "0" "54" "2" "85" 310.385
"3926" "16" "0" "0" "53" "2" "86" 310.385
"3927" "16" "0" "0" "15" "3" "87" 302.692
"3928" "16" "0" "0" "8" "2" "88" 310.385
"3929" "16" "0" "0" "1" "4" "89" 325.769
"3930" "16" "0" "0" "48" "2" "90" 310.385
"3931" "16" "0" "0" "0" "5" "91" 318.077
"3932" "16" "0" "0" "11" "3" "92" 248.846
"3933" "16" "0" "0" "52" "2" "93" 318.077
"3934" "16" "0" "0" "56" "4" "94" 302.692
"3935" "16" "0" "0" "19" "2" "95" 302.692
"3936" "16" "0" "0" "23" "2" "96" 279.615
"3937" "16" "0" "0" "9" "3" "97" 341.154
"3938" "16" "0" "0" "3" "5" "98" 318.077
"3939" "16" "0" "0" "9" "4" "99" 279.615
"3940" "16" "0" "0" "58" "4" "100" 325.769
"3941" "16" "0" "0" "13" "4" "101" 295.000
"3942" "16" "0" "0" "3" "6" "102" 287.308
"3943" "16" "0" "0" "57" "2" "103" 271.923
"3944" "16" "0" "0" "14" "2" "104" 302.692
"3945" "16" "0" "0" "1" "5" "105" 302.692
"3946" "16" "0" "0" "62" "4" "106" 279.615
"3947" "16" "0" "0" "15" "4" "107" 279.615
"3948" "16" "0" "0" "63" "2" "108" 333.462
"3949" "16" "0" "0" "49" "2" "109" 302.692
"3950" "16" "0" "0" "60" "4" "110" 279.615
"3951" "16" "0" "0" "7" "4" "111" 341.154
"3952" "16" "0" "0" "1" "6" "112" 341.154
"3953" "16" "0" "0" "0" "6" "113" 333.462
"3954" "16" "0" "0" "2" "6" "114" 356.538
"3955" "16" "0" "0" "61" "2" "115" 356.538
"3956" "16" "0" "0" "55" "2" "116" 348.846
"3957" "16" "0" "0" "17" "2" "117" 333.462
"3958" "16" "0" "0" "6" "5" "118" 325.769
"3959" "16" "0" "0" "51" "2" "119" 325.769
"3960" "16" "0" "0" "11" "4" "120" 295.000
"3961" "16" "0" "0" "21" "2" "121" 295.000
"3962" "16" "0" "0" "7" "5" "122" 325.769
"3963" "16" "0" "0" "50" "2" "123" 333.462
"3964" "16" "0" "0" "7" "6" "124" 333.462
"3965" "16" "0" "0" "59" "2" "125" 364.231
"3966" "16" "0" "0" "5" "5" "126" 271.923
"3967" "16" "0" "0" "5" "6" "127" 333.462
"3968" "16" "0" "0" "6" "6" "128" 310.385
"3969" "16" "0" "1" "4" "1" "1" 364.231
"3970" "16" "0" "1" "50" "1" "2" 310.385
"3971" "16" "0" "1" "9" "1" "3" 341.154
"3972" "16" "0" "1" "5" "1" "4" 295.000
"3973" "16" "0" "1" "0" "1" "5" 348.846
"3974" "16" "0" "1" "49" "1" "6" 333.462
"3975" "16" "0" "1" "4" "2" "7" 333.462
"3976" "16" "0" "1" "11" "1" "8" 295.000
"3977" "16" "0" "1" "7" "1" "9" 302.692
"3978" "16" "0" "1" "6" "1" "10" 295.000
"3979" "16" "0" "1" "59" "1" "11" 310.385
"3980" "16" "0" "1" "52" "1" "12" 325.769
"3981" "16" "0" "1" "15" "1" "13" 318.077
"3982" "16" "0" "1" "58" "1" "14" 279.615
"3983" "16" "0" "1" "57" "1" "15" 318.077
"3984" "16" "0" "1" "5" "2" "16" 364.231
"3985" "16" "0" "1" "20" "1" "17" 295.000
"3986" "16" "0" "1" "8" "1" "18" 341.154
"3987" "16" "0" "1" "1" "1" "19" 325.769
"3988" "16" "0" "1" "2" "1" "20" 371.923
"3989" "16" "0" "1" "2" "2" "21" 364.231
"3990" "16" "0" "1" "60" "1" "22" 371.923
"3991" "16" "0" "1" "54" "1" "23" NA
"3992" "16" "0" "1" "14" "1" "24" 325.769
"3993" "16" "0" "1" "13" "1" "25" 318.077
"3994" "16" "0" "1" "7" "2" "26" 395.000
"3995" "16" "0" "1" "56" "1" "27" 356.538
"3996" "16" "0" "1" "0" "2" "28" 356.538
"3997" "16" "0" "1" "7" "3" "29" 310.385
"3998" "16" "0" "1" "58" "2" "30" 302.692
"3999" "16" "0" "1" "16" "1" "31" 348.846
"4000" "16" "0" "1" "1" "2" "32" 348.846
"4001" "16" "0" "1" "3" "1" "33" 325.769
"4002" "16" "0" "1" "55" "1" "34" 333.462
"4003" "16" "0" "1" "15" "2" "35" 356.538
"4004" "16" "0" "1" "2" "3" "36" 310.385
"4005" "16" "0" "1" "56" "2" "37" 333.462
"4006" "16" "0" "1" "23" "1" "38" 325.769
"4007" "16" "0" "1" "10" "1" "39" 364.231
"4008" "16" "0" "1" "18" "1" "40" 348.846
"4009" "16" "0" "1" "6" "2" "41" 333.462
"4010" "16" "0" "1" "19" "1" "42" 341.154
"4011" "16" "0" "1" "9" "2" "43" NA
"4012" "16" "0" "1" "6" "3" "44" 348.846
"4013" "16" "0" "1" "0" "3" "45" 356.538
"4014" "16" "0" "1" "12" "1" "46" 395.000
"4015" "16" "0" "1" "4" "3" "47" 318.077
"4016" "16" "0" "1" "13" "2" "48" 348.846
"4017" "16" "0" "1" "3" "2" "49" 341.154
"4018" "16" "0" "1" "61" "1" "50" 341.154
"4019" "16" "0" "1" "62" "1" "51" 395.000
"4020" "16" "0" "1" "17" "1" "52" 348.846
"4021" "16" "0" "1" "53" "1" "53" 310.385
"4022" "16" "0" "1" "60" "2" "54" 310.385
"4023" "16" "0" "1" "21" "1" "55" 341.154
"4024" "16" "0" "1" "48" "1" "56" 333.462
"4025" "16" "0" "1" "22" "1" "57" 295.000
"4026" "16" "0" "1" "3" "3" "58" 333.462
"4027" "16" "0" "1" "11" "2" "59" 356.538
"4028" "16" "0" "1" "5" "3" "60" 302.692
"4029" "16" "0" "1" "63" "1" "61" NA
"4030" "16" "0" "1" "62" "2" "62" 325.769
"4031" "16" "0" "1" "1" "3" "63" 348.846
"4032" "16" "0" "1" "51" "1" "64" 348.846
"4033" "16" "0" "1" "13" "3" "65" 310.385
"4034" "16" "0" "1" "59" "2" "66" 295.000
"4035" "16" "0" "1" "13" "4" "67" 318.077
"4036" "16" "0" "1" "2" "4" "68" 333.462
"4037" "16" "0" "1" "6" "4" "69" 318.077
"4038" "16" "0" "1" "8" "2" "70" 341.154
"4039" "16" "0" "1" "19" "2" "71" NA
"4040" "16" "0" "1" "21" "2" "72" 325.769
"4041" "16" "0" "1" "5" "4" "73" 325.769
"4042" "16" "0" "1" "1" "4" "74" 379.615
"4043" "16" "0" "1" "3" "4" "75" 348.846
"4044" "16" "0" "1" "57" "2" "76" 371.923
"4045" "16" "0" "1" "2" "5" "77" 341.154
"4046" "16" "0" "1" "49" "2" "78" 310.385
"4047" "16" "0" "1" "52" "2" "79" 310.385
"4048" "16" "0" "1" "23" "2" "80" 318.077
"4049" "16" "0" "1" "7" "4" "81" 341.154
"4050" "16" "0" "1" "0" "4" "82" 302.692
"4051" "16" "0" "1" "12" "2" "83" 318.077
"4052" "16" "0" "1" "18" "2" "84" 333.462
"4053" "16" "0" "1" "60" "3" "85" 318.077
"4054" "16" "0" "1" "6" "5" "86" 318.077
"4055" "16" "0" "1" "62" "3" "87" 310.385
"4056" "16" "0" "1" "3" "5" "88" 333.462
"4057" "16" "0" "1" "58" "3" "89" 341.154
"4058" "16" "0" "1" "4" "4" "90" 310.385
"4059" "16" "0" "1" "55" "2" "91" 287.308
"4060" "16" "0" "1" "2" "6" "92" 302.692
"4061" "16" "0" "1" "54" "2" "93" 279.615
"4062" "16" "0" "1" "0" "5" "94" 341.154
"4063" "16" "0" "1" "3" "6" "95" 325.769
"4064" "16" "0" "1" "9" "3" "96" NA
"4065" "16" "0" "1" "50" "2" "97" 310.385
"4066" "16" "0" "1" "17" "2" "98" 325.769
"4067" "16" "0" "1" "11" "3" "99" 348.846
"4068" "16" "0" "1" "63" "2" "100" 310.385
"4069" "16" "0" "1" "61" "2" "101" 348.846
"4070" "16" "0" "1" "48" "2" "102" 318.077
"4071" "16" "0" "1" "51" "2" "103" 333.462
"4072" "16" "0" "1" "15" "3" "104" 310.385
"4073" "16" "0" "1" "22" "2" "105" 333.462
"4074" "16" "0" "1" "62" "4" "106" 348.846
"4075" "16" "0" "1" "1" "5" "107" 310.385
"4076" "16" "0" "1" "14" "2" "108" 325.769
"4077" "16" "0" "1" "15" "4" "109" 318.077
"4078" "16" "0" "1" "7" "5" "110" 318.077
"4079" "16" "0" "1" "56" "3" "111" 325.769
"4080" "16" "0" "1" "10" "2" "112" 310.385
"4081" "16" "0" "1" "4" "5" "113" 256.538
"4082" "16" "0" "1" "4" "6" "114" 325.769
"4083" "16" "0" "1" "58" "4" "115" 287.308
"4084" "16" "0" "1" "20" "2" "116" 325.769
"4085" "16" "0" "1" "11" "4" "117" 318.077
"4086" "16" "0" "1" "6" "6" "118" 341.154
"4087" "16" "0" "1" "0" "6" "119" 387.308
"4088" "16" "0" "1" "1" "6" "120" 325.769
"4089" "16" "0" "1" "56" "4" "121" 341.154
"4090" "16" "0" "1" "5" "5" "122" 325.769
"4091" "16" "0" "1" "16" "2" "123" 364.231
"4092" "16" "0" "1" "5" "6" "124" 333.462
"4093" "16" "0" "1" "9" "4" "125" NA
"4094" "16" "0" "1" "60" "4" "126" 348.846
"4095" "16" "0" "1" "53" "2" "127" 356.538
"4096" "16" "0" "1" "7" "6" "128" 287.308
"4097" "17" "0" "0" "1" "1" "1" 310.385
"4098" "17" "0" "0" "15" "1" "2" 295.000
"4099" "17" "0" "0" "50" "1" "3" 348.846
"4100" "17" "0" "0" "3" "1" "4" 295.000
"4101" "17" "0" "0" "2" "1" "5" 287.308
"4102" "17" "0" "0" "0" "1" "6" 310.385
"4103" "17" "0" "0" "15" "2" "7" 310.385
"4104" "17" "0" "0" "4" "1" "8" 256.538
"4105" "17" "0" "0" "11" "1" "9" 264.231
"4106" "17" "0" "0" "5" "1" "10" 233.462
"4107" "17" "0" "0" "2" "2" "11" 295.000
"4108" "17" "0" "0" "55" "1" "12" 210.385
"4109" "17" "0" "0" "48" "1" "13" 218.077
"4110" "17" "0" "0" "3" "2" "14" 256.538
"4111" "17" "0" "0" "7" "1" "15" 310.385
"4112" "17" "0" "0" "62" "1" "16" 279.615
"4113" "17" "0" "0" "5" "2" "17" 264.231
"4114" "17" "0" "0" "6" "1" "18" 264.231
"4115" "17" "0" "0" "17" "1" "19" 287.308
"4116" "17" "0" "0" "62" "2" "20" 356.538
"4117" "17" "0" "0" "6" "2" "21" 225.769
"4118" "17" "0" "0" "6" "3" "22" 218.077
"4119" "17" "0" "0" "1" "2" "23" 333.462
"4120" "17" "0" "0" "59" "1" "24" 310.385
"4121" "17" "0" "0" "20" "1" "25" 271.923
"4122" "17" "0" "0" "7" "2" "26" 256.538
"4123" "17" "0" "0" "63" "1" "27" 256.538
"4124" "17" "0" "0" "9" "1" "28" 271.923
"4125" "17" "0" "0" "53" "1" "29" 310.385
"4126" "17" "0" "0" "13" "1" "30" 310.385
"4127" "17" "0" "0" "2" "3" "31" 295.000
"4128" "17" "0" "0" "1" "3" "32" 379.615
"4129" "17" "0" "0" "13" "2" "33" 333.462
"4130" "17" "0" "0" "9" "2" "34" 287.308
"4131" "17" "0" "0" "8" "1" "35" 248.846
"4132" "17" "0" "0" "3" "3" "36" 271.923
"4133" "17" "0" "0" "21" "1" "37" 271.923
"4134" "17" "0" "0" "11" "2" "38" 271.923
"4135" "17" "0" "0" "16" "1" "39" 233.462
"4136" "17" "0" "0" "52" "1" "40" 295.000
"4137" "17" "0" "0" "58" "1" "41" 318.077
"4138" "17" "0" "0" "10" "1" "42" 279.615
"4139" "17" "0" "0" "14" "1" "43" 233.462
"4140" "17" "0" "0" "5" "3" "44" 241.154
"4141" "17" "0" "0" "22" "1" "45" 302.692
"4142" "17" "0" "0" "57" "1" "46" 302.692
"4143" "17" "0" "0" "54" "1" "47" 325.769
"4144" "17" "0" "0" "0" "2" "48" 210.385
"4145" "17" "0" "0" "49" "1" "49" 295.000
"4146" "17" "0" "0" "18" "1" "50" 225.769
"4147" "17" "0" "0" "51" "1" "51" 341.154
"4148" "17" "0" "0" "12" "1" "52" 264.231
"4149" "17" "0" "0" "4" "2" "53" 371.923
"4150" "17" "0" "0" "56" "1" "54" 248.846
"4151" "17" "0" "0" "60" "1" "55" 310.385
"4152" "17" "0" "0" "58" "2" "56" 248.846
"4153" "17" "0" "0" "56" "2" "57" 210.385
"4154" "17" "0" "0" "4" "3" "58" 325.769
"4155" "17" "0" "0" "19" "1" "59" 310.385
"4156" "17" "0" "0" "0" "3" "60" 341.154
"4157" "17" "0" "0" "60" "2" "61" NA
"4158" "17" "0" "0" "61" "1" "62" 318.077
"4159" "17" "0" "0" "23" "1" "63" 248.846
"4160" "17" "0" "0" "7" "3" "64" 271.923
"4161" "17" "0" "0" "1" "4" "65" 287.308
"4162" "17" "0" "0" "10" "2" "66" 295.000
"4163" "17" "0" "0" "18" "2" "67" 333.462
"4164" "17" "0" "0" "61" "2" "68" 271.923
"4165" "17" "0" "0" "0" "4" "69" 395.000
"4166" "17" "0" "0" "17" "2" "70" 318.077
"4167" "17" "0" "0" "58" "3" "71" 287.308
"4168" "17" "0" "0" "62" "3" "72" 279.615
"4169" "17" "0" "0" "6" "4" "73" 271.923
"4170" "17" "0" "0" "13" "3" "74" 295.000
"4171" "17" "0" "0" "57" "2" "75" 202.692
"4172" "17" "0" "0" "22" "2" "76" 256.538
"4173" "17" "0" "0" "0" "5" "77" 218.077
"4174" "17" "0" "0" "9" "3" "78" 287.308
"4175" "17" "0" "0" "2" "4" "79" 218.077
"4176" "17" "0" "0" "13" "4" "80" 225.769
"4177" "17" "0" "0" "15" "3" "81" 210.385
"4178" "17" "0" "0" "2" "5" "82" 218.077
"4179" "17" "0" "0" "5" "4" "83" 218.077
"4180" "17" "0" "0" "54" "2" "84" 210.385
"4181" "17" "0" "0" "15" "4" "85" 318.077
"4182" "17" "0" "0" "23" "2" "86" 233.462
"4183" "17" "0" "0" "12" "2" "87" 271.923
"4184" "17" "0" "0" "4" "4" "88" 218.077
"4185" "17" "0" "0" "55" "2" "89" 295.000
"4186" "17" "0" "0" "5" "5" "90" 271.923
"4187" "17" "0" "0" "49" "2" "91" 233.462
"4188" "17" "0" "0" "14" "2" "92" 287.308
"4189" "17" "0" "0" "7" "4" "93" 241.154
"4190" "17" "0" "0" "20" "2" "94" 333.462
"4191" "17" "0" "0" "53" "2" "95" 271.923
"4192" "17" "0" "0" "56" "3" "96" 295.000
"4193" "17" "0" "0" "6" "5" "97" 302.692
"4194" "17" "0" "0" "19" "2" "98" NA
"4195" "17" "0" "0" "48" "2" "99" 225.769
"4196" "17" "0" "0" "60" "3" "100" 264.231
"4197" "17" "0" "0" "51" "2" "101" 287.308
"4198" "17" "0" "0" "6" "6" "102" 225.769
"4199" "17" "0" "0" "11" "3" "103" 248.846
"4200" "17" "0" "0" "7" "5" "104" 248.846
"4201" "17" "0" "0" "1" "5" "105" 225.769
"4202" "17" "0" "0" "56" "4" "106" 233.462
"4203" "17" "0" "0" "62" "4" "107" 279.615
"4204" "17" "0" "0" "3" "4" "108" 241.154
"4205" "17" "0" "0" "16" "2" "109" 256.538
"4206" "17" "0" "0" "5" "6" "110" 302.692
"4207" "17" "0" "0" "1" "6" "111" 195.000
"4208" "17" "0" "0" "8" "2" "112" 271.923
"4209" "17" "0" "0" "0" "6" "113" 256.538
"4210" "17" "0" "0" "59" "2" "114" 333.462
"4211" "17" "0" "0" "58" "4" "115" 225.769
"4212" "17" "0" "0" "4" "5" "116" 295.000
"4213" "17" "0" "0" "4" "6" "117" 210.385
"4214" "17" "0" "0" "7" "6" "118" 271.923
"4215" "17" "0" "0" "3" "5" "119" 348.846
"4216" "17" "0" "0" "9" "4" "120" 264.231
"4217" "17" "0" "0" "11" "4" "121" 395.000
"4218" "17" "0" "0" "60" "4" "122" 279.615
"4219" "17" "0" "0" "2" "6" "123" 325.769
"4220" "17" "0" "0" "52" "2" "124" 271.923
"4221" "17" "0" "0" "50" "2" "125" 271.923
"4222" "17" "0" "0" "63" "2" "126" 248.846
"4223" "17" "0" "0" "21" "2" "127" NA
"4224" "17" "0" "0" "3" "6" "128" NA
"4225" "17" "0" "1" "22" "1" "1" 687.308
"4226" "17" "0" "1" "15" "1" "2" 333.462
"4227" "17" "0" "1" "2" "1" "3" 279.615
"4228" "17" "0" "1" "50" "1" "4" 318.077
"4229" "17" "0" "1" "63" "1" "5" NA
"4230" "17" "0" "1" "7" "1" "6" 418.077
"4231" "17" "0" "1" "9" "1" "7" NA
"4232" "17" "0" "1" "53" "1" "8" NA
"4233" "17" "0" "1" "52" "1" "9" NA
"4234" "17" "0" "1" "18" "1" "10" 495.000
"4235" "17" "0" "1" "6" "1" "11" 310.385
"4236" "17" "0" "1" "57" "1" "12" 325.769
"4237" "17" "0" "1" "10" "1" "13" NA
"4238" "17" "0" "1" "17" "1" "14" 325.769
"4239" "17" "0" "1" "48" "1" "15" 333.462
"4240" "17" "0" "1" "11" "1" "16" 295.000
"4241" "17" "0" "1" "62" "1" "17" NA
"4242" "17" "0" "1" "1" "1" "18" 318.077
"4243" "17" "0" "1" "19" "1" "19" NA
"4244" "17" "0" "1" "12" "1" "20" 356.538
"4245" "17" "0" "1" "7" "2" "21" NA
"4246" "17" "0" "1" "56" "1" "22" 371.923
"4247" "17" "0" "1" "4" "1" "23" 287.308
"4248" "17" "0" "1" "0" "1" "24" 587.308
"4249" "17" "0" "1" "59" "1" "25" 379.615
"4250" "17" "0" "1" "58" "1" "26" 264.231
"4251" "17" "0" "1" "13" "1" "27" 287.308
"4252" "17" "0" "1" "4" "2" "28" 318.077
"4253" "17" "0" "1" "14" "1" "29" 325.769
"4254" "17" "0" "1" "4" "3" "30" 364.231
"4255" "17" "0" "1" "13" "2" "31" 310.385
"4256" "17" "0" "1" "6" "2" "32" 425.769
"4257" "17" "0" "1" "23" "1" "33" 371.923
"4258" "17" "0" "1" "5" "1" "34" 241.154
"4259" "17" "0" "1" "62" "2" "35" NA
"4260" "17" "0" "1" "20" "1" "36" 364.231
"4261" "17" "0" "1" "54" "1" "37" 310.385
"4262" "17" "0" "1" "55" "1" "38" 341.154
"4263" "17" "0" "1" "3" "1" "39" 433.462
"4264" "17" "0" "1" "2" "2" "40" 279.615
"4265" "17" "0" "1" "58" "2" "41" 287.308
"4266" "17" "0" "1" "7" "3" "42" 264.231
"4267" "17" "0" "1" "5" "2" "43" 302.692
"4268" "17" "0" "1" "60" "1" "44" 333.462
"4269" "17" "0" "1" "51" "1" "45" 341.154
"4270" "17" "0" "1" "0" "2" "46" 287.308
"4271" "17" "0" "1" "15" "2" "47" 379.615
"4272" "17" "0" "1" "1" "2" "48" 310.385
"4273" "17" "0" "1" "49" "1" "49" 418.077
"4274" "17" "0" "1" "16" "1" "50" 325.769
"4275" "17" "0" "1" "9" "2" "51" 348.846
"4276" "17" "0" "1" "3" "2" "52" 325.769
"4277" "17" "0" "1" "6" "3" "53" 487.308
"4278" "17" "0" "1" "0" "3" "54" 356.538
"4279" "17" "0" "1" "8" "1" "55" 318.077
"4280" "17" "0" "1" "56" "2" "56" 256.538
"4281" "17" "0" "1" "5" "3" "57" 371.923
"4282" "17" "0" "1" "2" "3" "58" 325.769
"4283" "17" "0" "1" "21" "1" "59" 318.077
"4284" "17" "0" "1" "11" "2" "60" 241.154
"4285" "17" "0" "1" "3" "3" "61" 271.923
"4286" "17" "0" "1" "60" "2" "62" 318.077
"4287" "17" "0" "1" "1" "3" "63" 264.231
"4288" "17" "0" "1" "61" "1" "64" 302.692
"4289" "17" "0" "1" "21" "2" "65" 395.000
"4290" "17" "0" "1" "49" "2" "66" 295.000
"4291" "17" "0" "1" "11" "3" "67" 341.154
"4292" "17" "0" "1" "6" "4" "68" 287.308
"4293" "17" "0" "1" "15" "3" "69" 356.538
"4294" "17" "0" "1" "18" "2" "70" 371.923
"4295" "17" "0" "1" "12" "2" "71" 348.846
"4296" "17" "0" "1" "6" "5" "72" 325.769
"4297" "17" "0" "1" "11" "4" "73" 364.231
"4298" "17" "0" "1" "7" "4" "74" NA
"4299" "17" "0" "1" "16" "2" "75" 348.846
"4300" "17" "0" "1" "5" "4" "76" 295.000
"4301" "17" "0" "1" "52" "2" "77" 279.615
"4302" "17" "0" "1" "62" "3" "78" 341.154
"4303" "17" "0" "1" "50" "2" "79" 387.308
"4304" "17" "0" "1" "59" "2" "80" 364.231
"4305" "17" "0" "1" "6" "6" "81" 233.462
"4306" "17" "0" "1" "58" "3" "82" 356.538
"4307" "17" "0" "1" "1" "4" "83" 348.846
"4308" "17" "0" "1" "20" "2" "84" 333.462
"4309" "17" "0" "1" "4" "4" "85" 333.462
"4310" "17" "0" "1" "9" "3" "86" NA
"4311" "17" "0" "1" "61" "2" "87" 410.385
"4312" "17" "0" "1" "60" "3" "88" 264.231
"4313" "17" "0" "1" "19" "2" "89" 448.846
"4314" "17" "0" "1" "9" "4" "90" NA
"4315" "17" "0" "1" "7" "5" "91" 387.308
"4316" "17" "0" "1" "56" "3" "92" 279.615
"4317" "17" "0" "1" "48" "2" "93" 356.538
"4318" "17" "0" "1" "23" "2" "94" 287.308
"4319" "17" "0" "1" "4" "5" "95" 364.231
"4320" "17" "0" "1" "2" "4" "96" 425.769
"4321" "17" "0" "1" "13" "3" "97" 410.385
"4322" "17" "0" "1" "53" "2" "98" 356.538
"4323" "17" "0" "1" "54" "2" "99" 341.154
"4324" "17" "0" "1" "0" "4" "100" 287.308
"4325" "17" "0" "1" "8" "2" "101" 402.692
"4326" "17" "0" "1" "15" "4" "102" 302.692
"4327" "17" "0" "1" "0" "5" "103" 356.538
"4328" "17" "0" "1" "1" "5" "104" 433.462
"4329" "17" "0" "1" "7" "6" "105" NA
"4330" "17" "0" "1" "14" "2" "106" 302.692
"4331" "17" "0" "1" "51" "2" "107" 333.462
"4332" "17" "0" "1" "3" "4" "108" 279.615
"4333" "17" "0" "1" "3" "5" "109" 395.000
"4334" "17" "0" "1" "22" "2" "110" 341.154
"4335" "17" "0" "1" "56" "4" "111" 318.077
"4336" "17" "0" "1" "10" "2" "112" 318.077
"4337" "17" "0" "1" "13" "4" "113" 310.385
"4338" "17" "0" "1" "17" "2" "114" 302.692
"4339" "17" "0" "1" "2" "5" "115" 310.385
"4340" "17" "0" "1" "57" "2" "116" 364.231
"4341" "17" "0" "1" "5" "5" "117" 271.923
"4342" "17" "0" "1" "58" "4" "118" 295.000
"4343" "17" "0" "1" "5" "6" "119" 333.462
"4344" "17" "0" "1" "3" "6" "120" 256.538
"4345" "17" "0" "1" "60" "4" "121" 248.846
"4346" "17" "0" "1" "4" "6" "122" NA
"4347" "17" "0" "1" "0" "6" "123" 295.000
"4348" "17" "0" "1" "62" "4" "124" 279.615
"4349" "17" "0" "1" "2" "6" "125" 510.385
"4350" "17" "0" "1" "63" "2" "126" 348.846
"4351" "17" "0" "1" "55" "2" "127" 233.462
"4352" "17" "0" "1" "1" "6" "128" 356.538
"4353" "18" "0" "0" "62" "1" "1" 418.077
"4354" "18" "0" "0" "6" "1" "2" 395.000
"4355" "18" "0" "0" "59" "1" "3" 379.615
"4356" "18" "0" "0" "5" "1" "4" 379.615
"4357" "18" "0" "0" "8" "1" "5" 379.615
"4358" "18" "0" "0" "56" "1" "6" 348.846
"4359" "18" "0" "0" "11" "1" "7" 441.154
"4360" "18" "0" "0" "6" "2" "8" 379.615
"4361" "18" "0" "0" "16" "1" "9" 333.462
"4362" "18" "0" "0" "18" "1" "10" 348.846
"4363" "18" "0" "0" "17" "1" "11" 348.846
"4364" "18" "0" "0" "0" "1" "12" 302.692
"4365" "18" "0" "0" "50" "1" "13" 318.077
"4366" "18" "0" "0" "23" "1" "14" 371.923
"4367" "18" "0" "0" "5" "2" "15" 348.846
"4368" "18" "0" "0" "9" "1" "16" 341.154
"4369" "18" "0" "0" "56" "2" "17" 356.538
"4370" "18" "0" "0" "3" "1" "18" 364.231
"4371" "18" "0" "0" "7" "1" "19" 356.538
"4372" "18" "0" "0" "4" "1" "20" 364.231
"4373" "18" "0" "0" "13" "1" "21" 302.692
"4374" "18" "0" "0" "60" "1" "22" 379.615
"4375" "18" "0" "0" "51" "1" "23" 310.385
"4376" "18" "0" "0" "57" "1" "24" 287.308
"4377" "18" "0" "0" "19" "1" "25" 333.462
"4378" "18" "0" "0" "14" "1" "26" 325.769
"4379" "18" "0" "0" "7" "2" "27" 310.385
"4380" "18" "0" "0" "49" "1" "28" 341.154
"4381" "18" "0" "0" "20" "1" "29" 425.769
"4382" "18" "0" "0" "0" "2" "30" 264.231
"4383" "18" "0" "0" "1" "1" "31" 333.462
"4384" "18" "0" "0" "6" "3" "32" 341.154
"4385" "18" "0" "0" "58" "1" "33" 333.462
"4386" "18" "0" "0" "63" "1" "34" 356.538
"4387" "18" "0" "0" "61" "1" "35" 364.231
"4388" "18" "0" "0" "10" "1" "36" 279.615
"4389" "18" "0" "0" "52" "1" "37" 333.462
"4390" "18" "0" "0" "21" "1" "38" 348.846
"4391" "18" "0" "0" "9" "2" "39" 341.154
"4392" "18" "0" "0" "7" "3" "40" 325.769
"4393" "18" "0" "0" "13" "2" "41" 302.692
"4394" "18" "0" "0" "54" "1" "42" 341.154
"4395" "18" "0" "0" "62" "2" "43" 287.308
"4396" "18" "0" "0" "5" "3" "44" 302.692
"4397" "18" "0" "0" "22" "1" "45" 325.769
"4398" "18" "0" "0" "55" "1" "46" 310.385
"4399" "18" "0" "0" "15" "1" "47" 325.769
"4400" "18" "0" "0" "60" "2" "48" 348.846
"4401" "18" "0" "0" "53" "1" "49" NA
"4402" "18" "0" "0" "3" "2" "50" 256.538
"4403" "18" "0" "0" "4" "2" "51" 318.077
"4404" "18" "0" "0" "4" "3" "52" NA
"4405" "18" "0" "0" "1" "2" "53" 387.308
"4406" "18" "0" "0" "15" "2" "54" 279.615
"4407" "18" "0" "0" "58" "2" "55" NA
"4408" "18" "0" "0" "48" "1" "56" 287.308
"4409" "18" "0" "0" "2" "1" "57" 287.308
"4410" "18" "0" "0" "12" "1" "58" 341.154
"4411" "18" "0" "0" "3" "3" "59" 279.615
"4412" "18" "0" "0" "11" "2" "60" 302.692
"4413" "18" "0" "0" "2" "2" "61" 364.231
"4414" "18" "0" "0" "0" "3" "62" 310.385
"4415" "18" "0" "0" "2" "3" "63" 295.000
"4416" "18" "0" "0" "1" "3" "64" 287.308
"4417" "18" "0" "0" "4" "4" "65" 341.154
"4418" "18" "0" "0" "0" "4" "66" 302.692
"4419" "18" "0" "0" "4" "5" "67" NA
"4420" "18" "0" "0" "56" "3" "68" NA
"4421" "18" "0" "0" "18" "2" "69" NA
"4422" "18" "0" "0" "4" "6" "70" 395.000
"4423" "18" "0" "0" "6" "4" "71" NA
"4424" "18" "0" "0" "13" "3" "72" 356.538
"4425" "18" "0" "0" "60" "3" "73" 402.692
"4426" "18" "0" "0" "5" "4" "74" 295.000
"4427" "18" "0" "0" "62" "3" "75" 310.385
"4428" "18" "0" "0" "12" "2" "76" 271.923
"4429" "18" "0" "0" "16" "2" "77" 295.000
"4430" "18" "0" "0" "10" "2" "78" 256.538
"4431" "18" "0" "0" "20" "2" "79" NA
"4432" "18" "0" "0" "58" "3" "80" 371.923
"4433" "18" "0" "0" "3" "4" "81" 302.692
"4434" "18" "0" "0" "2" "4" "82" 248.846
"4435" "18" "0" "0" "2" "5" "83" 325.769
"4436" "18" "0" "0" "22" "2" "84" 264.231
"4437" "18" "0" "0" "54" "2" "85" 387.308
"4438" "18" "0" "0" "53" "2" "86" NA
"4439" "18" "0" "0" "15" "3" "87" 348.846
"4440" "18" "0" "0" "8" "2" "88" 371.923
"4441" "18" "0" "0" "1" "4" "89" 379.615
"4442" "18" "0" "0" "48" "2" "90" 387.308
"4443" "18" "0" "0" "0" "5" "91" 302.692
"4444" "18" "0" "0" "11" "3" "92" 310.385
"4445" "18" "0" "0" "52" "2" "93" 310.385
"4446" "18" "0" "0" "56" "4" "94" 341.154
"4447" "18" "0" "0" "19" "2" "95" 333.462
"4448" "18" "0" "0" "23" "2" "96" 241.154
"4449" "18" "0" "0" "9" "3" "97" 287.308
"4450" "18" "0" "0" "3" "5" "98" 395.000
"4451" "18" "0" "0" "9" "4" "99" 318.077
"4452" "18" "0" "0" "58" "4" "100" 287.308
"4453" "18" "0" "0" "13" "4" "101" 364.231
"4454" "18" "0" "0" "3" "6" "102" 233.462
"4455" "18" "0" "0" "57" "2" "103" 325.769
"4456" "18" "0" "0" "14" "2" "104" 302.692
"4457" "18" "0" "0" "1" "5" "105" 479.615
"4458" "18" "0" "0" "62" "4" "106" 295.000
"4459" "18" "0" "0" "15" "4" "107" 318.077
"4460" "18" "0" "0" "63" "2" "108" 318.077
"4461" "18" "0" "0" "49" "2" "109" 302.692
"4462" "18" "0" "0" "60" "4" "110" 310.385
"4463" "18" "0" "0" "7" "4" "111" 310.385
"4464" "18" "0" "0" "1" "6" "112" 318.077
"4465" "18" "0" "0" "0" "6" "113" 356.538
"4466" "18" "0" "0" "2" "6" "114" 287.308
"4467" "18" "0" "0" "61" "2" "115" 371.923
"4468" "18" "0" "0" "55" "2" "116" 333.462
"4469" "18" "0" "0" "17" "2" "117" 356.538
"4470" "18" "0" "0" "6" "5" "118" 279.615
"4471" "18" "0" "0" "51" "2" "119" 410.385
"4472" "18" "0" "0" "11" "4" "120" 364.231
"4473" "18" "0" "0" "21" "2" "121" 233.462
"4474" "18" "0" "0" "7" "5" "122" 295.000
"4475" "18" "0" "0" "50" "2" "123" 287.308
"4476" "18" "0" "0" "7" "6" "124" 264.231
"4477" "18" "0" "0" "59" "2" "125" 279.615
"4478" "18" "0" "0" "5" "5" "126" 295.000
"4479" "18" "0" "0" "5" "6" "127" 287.308
"4480" "18" "0" "0" "6" "6" "128" 241.154
"4481" "18" "0" "1" "4" "1" "1" 448.846
"4482" "18" "0" "1" "50" "1" "2" 364.231
"4483" "18" "0" "1" "9" "1" "3" 348.846
"4484" "18" "0" "1" "5" "1" "4" 248.846
"4485" "18" "0" "1" "0" "1" "5" 356.538
"4486" "18" "0" "1" "49" "1" "6" 348.846
"4487" "18" "0" "1" "4" "2" "7" 256.538
"4488" "18" "0" "1" "11" "1" "8" 325.769
"4489" "18" "0" "1" "7" "1" "9" 318.077
"4490" "18" "0" "1" "6" "1" "10" 456.538
"4491" "18" "0" "1" "59" "1" "11" 456.538
"4492" "18" "0" "1" "52" "1" "12" 371.923
"4493" "18" "0" "1" "15" "1" "13" 379.615
"4494" "18" "0" "1" "58" "1" "14" NA
"4495" "18" "0" "1" "57" "1" "15" NA
"4496" "18" "0" "1" "5" "2" "16" 302.692
"4497" "18" "0" "1" "20" "1" "17" 410.385
"4498" "18" "0" "1" "8" "1" "18" 433.462
"4499" "18" "0" "1" "1" "1" "19" NA
"4500" "18" "0" "1" "2" "1" "20" 510.385
"4501" "18" "0" "1" "2" "2" "21" 410.385
"4502" "18" "0" "1" "60" "1" "22" 356.538
"4503" "18" "0" "1" "54" "1" "23" 418.077
"4504" "18" "0" "1" "14" "1" "24" 395.000
"4505" "18" "0" "1" "13" "1" "25" 456.538
"4506" "18" "0" "1" "7" "2" "26" 395.000
"4507" "18" "0" "1" "56" "1" "27" 364.231
"4508" "18" "0" "1" "0" "2" "28" 318.077
"4509" "18" "0" "1" "7" "3" "29" 325.769
"4510" "18" "0" "1" "58" "2" "30" 287.308
"4511" "18" "0" "1" "16" "1" "31" 371.923
"4512" "18" "0" "1" "1" "2" "32" 310.385
"4513" "18" "0" "1" "3" "1" "33" NA
"4514" "18" "0" "1" "55" "1" "34" 448.846
"4515" "18" "0" "1" "15" "2" "35" 341.154
"4516" "18" "0" "1" "2" "3" "36" 341.154
"4517" "18" "0" "1" "56" "2" "37" NA
"4518" "18" "0" "1" "23" "1" "38" 318.077
"4519" "18" "0" "1" "10" "1" "39" NA
"4520" "18" "0" "1" "18" "1" "40" 341.154
"4521" "18" "0" "1" "6" "2" "41" 333.462
"4522" "18" "0" "1" "19" "1" "42" 325.769
"4523" "18" "0" "1" "9" "2" "43" 310.385
"4524" "18" "0" "1" "6" "3" "44" 225.769
"4525" "18" "0" "1" "0" "3" "45" NA
"4526" "18" "0" "1" "12" "1" "46" 348.846
"4527" "18" "0" "1" "4" "3" "47" 395.000
"4528" "18" "0" "1" "13" "2" "48" NA
"4529" "18" "0" "1" "3" "2" "49" NA
"4530" "18" "0" "1" "61" "1" "50" 356.538
"4531" "18" "0" "1" "62" "1" "51" NA
"4532" "18" "0" "1" "17" "1" "52" 425.769
"4533" "18" "0" "1" "53" "1" "53" 433.462
"4534" "18" "0" "1" "60" "2" "54" NA
"4535" "18" "0" "1" "21" "1" "55" 502.692
"4536" "18" "0" "1" "48" "1" "56" NA
"4537" "18" "0" "1" "22" "1" "57" 210.385
"4538" "18" "0" "1" "3" "3" "58" 271.923
"4539" "18" "0" "1" "11" "2" "59" NA
"4540" "18" "0" "1" "5" "3" "60" 310.385
"4541" "18" "0" "1" "63" "1" "61" 241.154
"4542" "18" "0" "1" "62" "2" "62" 264.231
"4543" "18" "0" "1" "1" "3" "63" NA
"4544" "18" "0" "1" "51" "1" "64" 356.538
"4545" "18" "0" "1" "13" "3" "65" 379.615
"4546" "18" "0" "1" "59" "2" "66" 341.154
"4547" "18" "0" "1" "13" "4" "67" 302.692
"4548" "18" "0" "1" "2" "4" "68" 425.769
"4549" "18" "0" "1" "6" "4" "69" 225.769
"4550" "18" "0" "1" "8" "2" "70" 341.154
"4551" "18" "0" "1" "19" "2" "71" 287.308
"4552" "18" "0" "1" "21" "2" "72" 279.615
"4553" "18" "0" "1" "5" "4" "73" NA
"4554" "18" "0" "1" "1" "4" "74" 341.154
"4555" "18" "0" "1" "3" "4" "75" 271.923
"4556" "18" "0" "1" "57" "2" "76" 310.385
"4557" "18" "0" "1" "2" "5" "77" 379.615
"4558" "18" "0" "1" "49" "2" "78" 456.538
"4559" "18" "0" "1" "52" "2" "79" 479.615
"4560" "18" "0" "1" "23" "2" "80" 395.000
"4561" "18" "0" "1" "7" "4" "81" 325.769
"4562" "18" "0" "1" "0" "4" "82" 302.692
"4563" "18" "0" "1" "12" "2" "83" 387.308
"4564" "18" "0" "1" "18" "2" "84" 295.000
"4565" "18" "0" "1" "60" "3" "85" 348.846
"4566" "18" "0" "1" "6" "5" "86" 295.000
"4567" "18" "0" "1" "62" "3" "87" 218.077
"4568" "18" "0" "1" "3" "5" "88" 271.923
"4569" "18" "0" "1" "58" "3" "89" 356.538
"4570" "18" "0" "1" "4" "4" "90" 233.462
"4571" "18" "0" "1" "55" "2" "91" 325.769
"4572" "18" "0" "1" "2" "6" "92" 287.308
"4573" "18" "0" "1" "54" "2" "93" 287.308
"4574" "18" "0" "1" "0" "5" "94" 387.308
"4575" "18" "0" "1" "3" "6" "95" 387.308
"4576" "18" "0" "1" "9" "3" "96" 225.769
"4577" "18" "0" "1" "50" "2" "97" 371.923
"4578" "18" "0" "1" "17" "2" "98" 264.231
"4579" "18" "0" "1" "11" "3" "99" 302.692
"4580" "18" "0" "1" "63" "2" "100" 287.308
"4581" "18" "0" "1" "61" "2" "101" 318.077
"4582" "18" "0" "1" "48" "2" "102" 325.769
"4583" "18" "0" "1" "51" "2" "103" 279.615
"4584" "18" "0" "1" "15" "3" "104" NA
"4585" "18" "0" "1" "22" "2" "105" 318.077
"4586" "18" "0" "1" "62" "4" "106" 295.000
"4587" "18" "0" "1" "1" "5" "107" 371.923
"4588" "18" "0" "1" "14" "2" "108" 302.692
"4589" "18" "0" "1" "15" "4" "109" 295.000
"4590" "18" "0" "1" "7" "5" "110" 325.769
"4591" "18" "0" "1" "56" "3" "111" 333.462
"4592" "18" "0" "1" "10" "2" "112" 341.154
"4593" "18" "0" "1" "4" "5" "113" NA
"4594" "18" "0" "1" "4" "6" "114" 295.000
"4595" "18" "0" "1" "58" "4" "115" 248.846
"4596" "18" "0" "1" "20" "2" "116" 333.462
"4597" "18" "0" "1" "11" "4" "117" 218.077
"4598" "18" "0" "1" "6" "6" "118" 341.154
"4599" "18" "0" "1" "0" "6" "119" 341.154
"4600" "18" "0" "1" "1" "6" "120" NA
"4601" "18" "0" "1" "56" "4" "121" 295.000
"4602" "18" "0" "1" "5" "5" "122" 310.385
"4603" "18" "0" "1" "16" "2" "123" 425.769
"4604" "18" "0" "1" "5" "6" "124" 295.000
"4605" "18" "0" "1" "9" "4" "125" 310.385
"4606" "18" "0" "1" "60" "4" "126" 325.769
"4607" "18" "0" "1" "53" "2" "127" 264.231
"4608" "18" "0" "1" "7" "6" "128" 218.077
"4609" "19" "0" "0" "49" "1" "1" 310.385
"4610" "19" "0" "0" "4" "1" "2" 348.846
"4611" "19" "0" "0" "12" "1" "3" 341.154
"4612" "19" "0" "0" "16" "1" "4" 341.154
"4613" "19" "0" "0" "60" "1" "5" 371.923
"4614" "19" "0" "0" "11" "1" "6" 348.846
"4615" "19" "0" "0" "13" "1" "7" 325.769
"4616" "19" "0" "0" "3" "1" "8" 295.000
"4617" "19" "0" "0" "15" "1" "9" 333.462
"4618" "19" "0" "0" "54" "1" "10" 348.846
"4619" "19" "0" "0" "23" "1" "11" 356.538
"4620" "19" "0" "0" "1" "1" "12" 318.077
"4621" "19" "0" "0" "13" "2" "13" 371.923
"4622" "19" "0" "0" "52" "1" "14" 364.231
"4623" "19" "0" "0" "58" "1" "15" 325.769
"4624" "19" "0" "0" "58" "2" "16" 325.769
"4625" "19" "0" "0" "6" "1" "17" 302.692
"4626" "19" "0" "0" "51" "1" "18" 302.692
"4627" "19" "0" "0" "5" "1" "19" 295.000
"4628" "19" "0" "0" "7" "1" "20" 310.385
"4629" "19" "0" "0" "50" "1" "21" 310.385
"4630" "19" "0" "0" "4" "2" "22" 333.462
"4631" "19" "0" "0" "48" "1" "23" 271.923
"4632" "19" "0" "0" "2" "1" "24" 241.154
"4633" "19" "0" "0" "20" "1" "25" 318.077
"4634" "19" "0" "0" "18" "1" "26" 279.615
"4635" "19" "0" "0" "0" "1" "27" 287.308
"4636" "19" "0" "0" "5" "2" "28" 302.692
"4637" "19" "0" "0" "4" "3" "29" 302.692
"4638" "19" "0" "0" "14" "1" "30" 279.615
"4639" "19" "0" "0" "5" "3" "31" 333.462
"4640" "19" "0" "0" "17" "1" "32" 310.385
"4641" "19" "0" "0" "1" "2" "33" 287.308
"4642" "19" "0" "0" "9" "1" "34" 318.077
"4643" "19" "0" "0" "1" "3" "35" 379.615
"4644" "19" "0" "0" "2" "2" "36" 302.692
"4645" "19" "0" "0" "22" "1" "37" 318.077
"4646" "19" "0" "0" "7" "2" "38" 364.231
"4647" "19" "0" "0" "8" "1" "39" 295.000
"4648" "19" "0" "0" "9" "2" "40" 302.692
"4649" "19" "0" "0" "62" "1" "41" 310.385
"4650" "19" "0" "0" "15" "2" "42" 333.462
"4651" "19" "0" "0" "11" "2" "43" 318.077
"4652" "19" "0" "0" "3" "2" "44" 256.538
"4653" "19" "0" "0" "7" "3" "45" 310.385
"4654" "19" "0" "0" "61" "1" "46" 333.462
"4655" "19" "0" "0" "55" "1" "47" 256.538
"4656" "19" "0" "0" "56" "1" "48" 271.923
"4657" "19" "0" "0" "0" "2" "49" 287.308
"4658" "19" "0" "0" "57" "1" "50" 295.000
"4659" "19" "0" "0" "6" "2" "51" 295.000
"4660" "19" "0" "0" "6" "3" "52" 271.923
"4661" "19" "0" "0" "63" "1" "53" 248.846
"4662" "19" "0" "0" "10" "1" "54" 256.538
"4663" "19" "0" "0" "59" "1" "55" 410.385
"4664" "19" "0" "0" "60" "2" "56" 279.615
"4665" "19" "0" "0" "0" "3" "57" 271.923
"4666" "19" "0" "0" "3" "3" "58" 310.385
"4667" "19" "0" "0" "19" "1" "59" 302.692
"4668" "19" "0" "0" "53" "1" "60" 318.077
"4669" "19" "0" "0" "56" "2" "61" 279.615
"4670" "19" "0" "0" "62" "2" "62" 256.538
"4671" "19" "0" "0" "2" "3" "63" 302.692
"4672" "19" "0" "0" "21" "1" "64" 295.000
"4673" "19" "0" "0" "14" "2" "65" 271.923
"4674" "19" "0" "0" "4" "4" "66" 310.385
"4675" "19" "0" "0" "9" "3" "67" 325.769
"4676" "19" "0" "0" "60" "3" "68" 341.154
"4677" "19" "0" "0" "16" "2" "69" 318.077
"4678" "19" "0" "0" "8" "2" "70" 256.538
"4679" "19" "0" "0" "63" "2" "71" 264.231
"4680" "19" "0" "0" "55" "2" "72" 287.308
"4681" "19" "0" "0" "5" "4" "73" 364.231
"4682" "19" "0" "0" "13" "3" "74" 325.769
"4683" "19" "0" "0" "1" "4" "75" 356.538
"4684" "19" "0" "0" "51" "2" "76" 348.846
"4685" "19" "0" "0" "21" "2" "77" 310.385
"4686" "19" "0" "0" "22" "2" "78" 310.385
"4687" "19" "0" "0" "54" "2" "79" 318.077
"4688" "19" "0" "0" "62" "3" "80" 341.154
"4689" "19" "0" "0" "49" "2" "81" 271.923
"4690" "19" "0" "0" "15" "3" "82" 295.000
"4691" "19" "0" "0" "3" "4" "83" 256.538
"4692" "19" "0" "0" "7" "4" "84" 287.308
"4693" "19" "0" "0" "12" "2" "85" 287.308
"4694" "19" "0" "0" "1" "5" "86" 325.769
"4695" "19" "0" "0" "7" "5" "87" 325.769
"4696" "19" "0" "0" "5" "5" "88" 333.462
"4697" "19" "0" "0" "50" "2" "89" 318.077
"4698" "19" "0" "0" "11" "3" "90" 279.615
"4699" "19" "0" "0" "60" "4" "91" 256.538
"4700" "19" "0" "0" "59" "2" "92" 333.462
"4701" "19" "0" "0" "61" "2" "93" 302.692
"4702" "19" "0" "0" "62" "4" "94" 302.692
"4703" "19" "0" "0" "6" "4" "95" 325.769
"4704" "19" "0" "0" "6" "5" "96" 302.692
"4705" "19" "0" "0" "3" "5" "97" 310.385
"4706" "19" "0" "0" "3" "6" "98" 287.308
"4707" "19" "0" "0" "23" "2" "99" 287.308
"4708" "19" "0" "0" "9" "4" "100" 318.077
"4709" "19" "0" "0" "20" "2" "101" 341.154
"4710" "19" "0" "0" "48" "2" "102" 325.769
"4711" "19" "0" "0" "0" "4" "103" 318.077
"4712" "19" "0" "0" "53" "2" "104" 356.538
"4713" "19" "0" "0" "17" "2" "105" 325.769
"4714" "19" "0" "0" "13" "4" "106" 287.308
"4715" "19" "0" "0" "18" "2" "107" 325.769
"4716" "19" "0" "0" "1" "6" "108" 318.077
"4717" "19" "0" "0" "52" "2" "109" 333.462
"4718" "19" "0" "0" "10" "2" "110" 264.231
"4719" "19" "0" "0" "56" "3" "111" 341.154
"4720" "19" "0" "0" "4" "5" "112" 256.538
"4721" "19" "0" "0" "19" "2" "113" 325.769
"4722" "19" "0" "0" "4" "6" "114" 318.077
"4723" "19" "0" "0" "57" "2" "115" 295.000
"4724" "19" "0" "0" "11" "4" "116" 318.077
"4725" "19" "0" "0" "56" "4" "117" 295.000
"4726" "19" "0" "0" "15" "4" "118" 310.385
"4727" "19" "0" "0" "5" "6" "119" 348.846
"4728" "19" "0" "0" "58" "3" "120" 295.000
"4729" "19" "0" "0" "2" "4" "121" 264.231
"4730" "19" "0" "0" "2" "5" "122" 295.000
"4731" "19" "0" "0" "2" "6" "123" 318.077
"4732" "19" "0" "0" "6" "6" "124" 264.231
"4733" "19" "0" "0" "0" "5" "125" 310.385
"4734" "19" "0" "0" "7" "6" "126" 341.154
"4735" "19" "0" "0" "58" "4" "127" 295.000
"4736" "19" "0" "0" "0" "6" "128" 341.154
"4737" "19" "0" "1" "60" "1" "1" 502.692
"4738" "19" "0" "1" "11" "1" "2" 395.000
"4739" "19" "0" "1" "12" "1" "3" 387.308
"4740" "19" "0" "1" "7" "1" "4" 441.154
"4741" "19" "0" "1" "2" "1" "5" 418.077
"4742" "19" "0" "1" "7" "2" "6" 387.308
"4743" "19" "0" "1" "22" "1" "7" 364.231
"4744" "19" "0" "1" "8" "1" "8" 379.615
"4745" "19" "0" "1" "0" "1" "9" 356.538
"4746" "19" "0" "1" "13" "1" "10" 364.231
"4747" "19" "0" "1" "56" "1" "11" 341.154
"4748" "19" "0" "1" "17" "1" "12" 364.231
"4749" "19" "0" "1" "51" "1" "13" NA
"4750" "19" "0" "1" "61" "1" "14" 371.923
"4751" "19" "0" "1" "59" "1" "15" 341.154
"4752" "19" "0" "1" "18" "1" "16" 348.846
"4753" "19" "0" "1" "15" "1" "17" 341.154
"4754" "19" "0" "1" "62" "1" "18" 364.231
"4755" "19" "0" "1" "50" "1" "19" 502.692
"4756" "19" "0" "1" "11" "2" "20" 395.000
"4757" "19" "0" "1" "52" "1" "21" 471.923
"4758" "19" "0" "1" "23" "1" "22" 395.000
"4759" "19" "0" "1" "53" "1" "23" 418.077
"4760" "19" "0" "1" "57" "1" "24" 410.385
"4761" "19" "0" "1" "3" "1" "25" 371.923
"4762" "19" "0" "1" "2" "2" "26" 487.308
"4763" "19" "0" "1" "63" "1" "27" 425.769
"4764" "19" "0" "1" "2" "3" "28" 387.308
"4765" "19" "0" "1" "4" "1" "29" 387.308
"4766" "19" "0" "1" "5" "1" "30" 487.308
"4767" "19" "0" "1" "9" "1" "31" 410.385
"4768" "19" "0" "1" "58" "1" "32" 341.154
"4769" "19" "0" "1" "49" "1" "33" 341.154
"4770" "19" "0" "1" "6" "1" "34" 364.231
"4771" "19" "0" "1" "62" "2" "35" 364.231
"4772" "19" "0" "1" "60" "2" "36" 425.769
"4773" "19" "0" "1" "3" "2" "37" 364.231
"4774" "19" "0" "1" "1" "1" "38" 433.462
"4775" "19" "0" "1" "6" "2" "39" 395.000
"4776" "19" "0" "1" "9" "2" "40" 356.538
"4777" "19" "0" "1" "58" "2" "41" 371.923
"4778" "19" "0" "1" "10" "1" "42" NA
"4779" "19" "0" "1" "1" "2" "43" 433.462
"4780" "19" "0" "1" "5" "2" "44" 418.077
"4781" "19" "0" "1" "7" "3" "45" 348.846
"4782" "19" "0" "1" "1" "3" "46" 333.462
"4783" "19" "0" "1" "5" "3" "47" 310.385
"4784" "19" "0" "1" "6" "3" "48" 402.692
"4785" "19" "0" "1" "4" "2" "49" 318.077
"4786" "19" "0" "1" "4" "3" "50" 318.077
"4787" "19" "0" "1" "20" "1" "51" 348.846
"4788" "19" "0" "1" "13" "2" "52" 379.615
"4789" "19" "0" "1" "55" "1" "53" 510.385
"4790" "19" "0" "1" "14" "1" "54" 325.769
"4791" "19" "0" "1" "19" "1" "55" NA
"4792" "19" "0" "1" "0" "2" "56" 433.462
"4793" "19" "0" "1" "0" "3" "57" 518.077
"4794" "19" "0" "1" "56" "2" "58" 333.462
"4795" "19" "0" "1" "3" "3" "59" 333.462
"4796" "19" "0" "1" "48" "1" "60" 302.692
"4797" "19" "0" "1" "21" "1" "61" 325.769
"4798" "19" "0" "1" "16" "1" "62" 325.769
"4799" "19" "0" "1" "54" "1" "63" 310.385
"4800" "19" "0" "1" "15" "2" "64" 371.923
"4801" "19" "0" "1" "9" "3" "65" 364.231
"4802" "19" "0" "1" "7" "4" "66" 356.538
"4803" "19" "0" "1" "2" "4" "67" 341.154
"4804" "19" "0" "1" "5" "4" "68" 371.923
"4805" "19" "0" "1" "59" "2" "69" 318.077
"4806" "19" "0" "1" "6" "4" "70" 364.231
"4807" "19" "0" "1" "6" "5" "71" 371.923
"4808" "19" "0" "1" "8" "2" "72" 341.154
"4809" "19" "0" "1" "53" "2" "73" 325.769
"4810" "19" "0" "1" "21" "2" "74" 333.462
"4811" "19" "0" "1" "48" "2" "75" 379.615
"4812" "19" "0" "1" "3" "4" "76" 402.692
"4813" "19" "0" "1" "4" "4" "77" 333.462
"4814" "19" "0" "1" "19" "2" "78" 371.923
"4815" "19" "0" "1" "13" "3" "79" 395.000
"4816" "19" "0" "1" "56" "3" "80" 371.923
"4817" "19" "0" "1" "52" "2" "81" 348.846
"4818" "19" "0" "1" "0" "4" "82" 464.231
"4819" "19" "0" "1" "57" "2" "83" 364.231
"4820" "19" "0" "1" "11" "3" "84" 356.538
"4821" "19" "0" "1" "5" "5" "85" 410.385
"4822" "19" "0" "1" "1" "4" "86" 371.923
"4823" "19" "0" "1" "51" "2" "87" 448.846
"4824" "19" "0" "1" "15" "3" "88" 333.462
"4825" "19" "0" "1" "10" "2" "89" NA
"4826" "19" "0" "1" "62" "3" "90" 387.308
"4827" "19" "0" "1" "62" "4" "91" 433.462
"4828" "19" "0" "1" "12" "2" "92" 371.923
"4829" "19" "0" "1" "55" "2" "93" 379.615
"4830" "19" "0" "1" "3" "5" "94" 387.308
"4831" "19" "0" "1" "7" "5" "95" 402.692
"4832" "19" "0" "1" "50" "2" "96" 371.923
"4833" "19" "0" "1" "11" "4" "97" 310.385
"4834" "19" "0" "1" "20" "2" "98" 341.154
"4835" "19" "0" "1" "13" "4" "99" 348.846
"4836" "19" "0" "1" "0" "5" "100" 418.077
"4837" "19" "0" "1" "60" "3" "101" 356.538
"4838" "19" "0" "1" "9" "4" "102" 295.000
"4839" "19" "0" "1" "60" "4" "103" 302.692
"4840" "19" "0" "1" "58" "3" "104" 302.692
"4841" "19" "0" "1" "4" "5" "105" 318.077
"4842" "19" "0" "1" "0" "6" "106" 418.077
"4843" "19" "0" "1" "3" "6" "107" 425.769
"4844" "19" "0" "1" "4" "6" "108" 348.846
"4845" "19" "0" "1" "15" "4" "109" 387.308
"4846" "19" "0" "1" "23" "2" "110" 318.077
"4847" "19" "0" "1" "18" "2" "111" 395.000
"4848" "19" "0" "1" "2" "5" "112" 333.462
"4849" "19" "0" "1" "49" "2" "113" 387.308
"4850" "19" "0" "1" "1" "5" "114" 348.846
"4851" "19" "0" "1" "61" "2" "115" 364.231
"4852" "19" "0" "1" "22" "2" "116" 348.846
"4853" "19" "0" "1" "56" "4" "117" 341.154
"4854" "19" "0" "1" "2" "6" "118" 333.462
"4855" "19" "0" "1" "1" "6" "119" 395.000
"4856" "19" "0" "1" "5" "6" "120" 348.846
"4857" "19" "0" "1" "63" "2" "121" 348.846
"4858" "19" "0" "1" "14" "2" "122" 310.385
"4859" "19" "0" "1" "16" "2" "123" 395.000
"4860" "19" "0" "1" "54" "2" "124" 402.692
"4861" "19" "0" "1" "58" "4" "125" 318.077
"4862" "19" "0" "1" "17" "2" "126" 356.538
"4863" "19" "0" "1" "6" "6" "127" 379.615
"4864" "19" "0" "1" "7" "6" "128" 379.615
"4865" "20" "0" "0" "48" "1" "1" 318.077
"4866" "20" "0" "0" "8" "1" "2" 325.769
"4867" "20" "0" "0" "21" "1" "3" 310.385
"4868" "20" "0" "0" "12" "1" "4" 348.846
"4869" "20" "0" "0" "51" "1" "5" 333.462
"4870" "20" "0" "0" "9" "1" "6" 348.846
"4871" "20" "0" "0" "4" "1" "7" 241.154
"4872" "20" "0" "0" "11" "1" "8" 318.077
"4873" "20" "0" "0" "63" "1" "9" 302.692
"4874" "20" "0" "0" "9" "2" "10" 318.077
"4875" "20" "0" "0" "1" "1" "11" 295.000
"4876" "20" "0" "0" "3" "1" "12" 379.615
"4877" "20" "0" "0" "54" "1" "13" 287.308
"4878" "20" "0" "0" "61" "1" "14" 310.385
"4879" "20" "0" "0" "5" "1" "15" 233.462
"4880" "20" "0" "0" "1" "2" "16" 248.846
"4881" "20" "0" "0" "52" "1" "17" 264.231
"4882" "20" "0" "0" "18" "1" "18" 279.615
"4883" "20" "0" "0" "10" "1" "19" 264.231
"4884" "20" "0" "0" "14" "1" "20" 248.846
"4885" "20" "0" "0" "60" "1" "21" 295.000
"4886" "20" "0" "0" "3" "2" "22" 287.308
"4887" "20" "0" "0" "7" "1" "23" 295.000
"4888" "20" "0" "0" "11" "2" "24" 279.615
"4889" "20" "0" "0" "15" "1" "25" 318.077
"4890" "20" "0" "0" "2" "1" "26" 256.538
"4891" "20" "0" "0" "1" "3" "27" 287.308
"4892" "20" "0" "0" "23" "1" "28" 271.923
"4893" "20" "0" "0" "56" "1" "29" 333.462
"4894" "20" "0" "0" "7" "2" "30" 287.308
"4895" "20" "0" "0" "16" "1" "31" 256.538
"4896" "20" "0" "0" "4" "2" "32" 356.538
"4897" "20" "0" "0" "20" "1" "33" 287.308
"4898" "20" "0" "0" "49" "1" "34" 279.615
"4899" "20" "0" "0" "19" "1" "35" 310.385
"4900" "20" "0" "0" "13" "1" "36" 271.923
"4901" "20" "0" "0" "17" "1" "37" 233.462
"4902" "20" "0" "0" "50" "1" "38" 302.692
"4903" "20" "0" "0" "15" "2" "39" 341.154
"4904" "20" "0" "0" "60" "2" "40" 302.692
"4905" "20" "0" "0" "59" "1" "41" 287.308
"4906" "20" "0" "0" "5" "2" "42" 302.692
"4907" "20" "0" "0" "6" "1" "43" 279.615
"4908" "20" "0" "0" "5" "3" "44" 310.385
"4909" "20" "0" "0" "4" "3" "45" 348.846
"4910" "20" "0" "0" "62" "1" "46" 302.692
"4911" "20" "0" "0" "0" "1" "47" 379.615
"4912" "20" "0" "0" "6" "2" "48" 310.385
"4913" "20" "0" "0" "57" "1" "49" 341.154
"4914" "20" "0" "0" "55" "1" "50" 333.462
"4915" "20" "0" "0" "62" "2" "51" 325.769
"4916" "20" "0" "0" "13" "2" "52" 256.538
"4917" "20" "0" "0" "3" "3" "53" 348.846
"4918" "20" "0" "0" "2" "2" "54" 325.769
"4919" "20" "0" "0" "0" "2" "55" 325.769
"4920" "20" "0" "0" "56" "2" "56" 279.615
"4921" "20" "0" "0" "22" "1" "57" 302.692
"4922" "20" "0" "0" "58" "1" "58" 295.000
"4923" "20" "0" "0" "7" "3" "59" 287.308
"4924" "20" "0" "0" "2" "3" "60" 371.923
"4925" "20" "0" "0" "58" "2" "61" 418.077
"4926" "20" "0" "0" "6" "3" "62" 348.846
"4927" "20" "0" "0" "53" "1" "63" 295.000
"4928" "20" "0" "0" "0" "3" "64" 402.692
"4929" "20" "0" "0" "8" "2" "65" 364.231
"4930" "20" "0" "0" "2" "4" "66" 348.846
"4931" "20" "0" "0" "0" "4" "67" 310.385
"4932" "20" "0" "0" "48" "2" "68" 264.231
"4933" "20" "0" "0" "7" "4" "69" 356.538
"4934" "20" "0" "0" "1" "4" "70" 371.923
"4935" "20" "0" "0" "56" "3" "71" 333.462
"4936" "20" "0" "0" "16" "2" "72" 310.385
"4937" "20" "0" "0" "6" "4" "73" 310.385
"4938" "20" "0" "0" "6" "5" "74" 302.692
"4939" "20" "0" "0" "49" "2" "75" 341.154
"4940" "20" "0" "0" "6" "6" "76" 248.846
"4941" "20" "0" "0" "4" "4" "77" 233.462
"4942" "20" "0" "0" "60" "3" "78" 310.385
"4943" "20" "0" "0" "1" "5" "79" 279.615
"4944" "20" "0" "0" "4" "5" "80" 241.154
"4945" "20" "0" "0" "54" "2" "81" 318.077
"4946" "20" "0" "0" "15" "3" "82" 325.769
"4947" "20" "0" "0" "9" "3" "83" 302.692
"4948" "20" "0" "0" "11" "3" "84" 287.308
"4949" "20" "0" "0" "61" "2" "85" 310.385
"4950" "20" "0" "0" "53" "2" "86" 295.000
"4951" "20" "0" "0" "63" "2" "87" 356.538
"4952" "20" "0" "0" "58" "3" "88" 271.923
"4953" "20" "0" "0" "5" "4" "89" 279.615
"4954" "20" "0" "0" "62" "3" "90" 310.385
"4955" "20" "0" "0" "3" "4" "91" 279.615
"4956" "20" "0" "0" "7" "5" "92" 402.692
"4957" "20" "0" "0" "23" "2" "93" 318.077
"4958" "20" "0" "0" "12" "2" "94" 333.462
"4959" "20" "0" "0" "14" "2" "95" 302.692
"4960" "20" "0" "0" "11" "4" "96" 364.231
"4961" "20" "0" "0" "0" "5" "97" 348.846
"4962" "20" "0" "0" "22" "2" "98" 333.462
"4963" "20" "0" "0" "57" "2" "99" 318.077
"4964" "20" "0" "0" "52" "2" "100" 402.692
"4965" "20" "0" "0" "9" "4" "101" 333.462
"4966" "20" "0" "0" "13" "3" "102" 325.769
"4967" "20" "0" "0" "56" "4" "103" 356.538
"4968" "20" "0" "0" "5" "5" "104" 271.923
"4969" "20" "0" "0" "2" "5" "105" 302.692
"4970" "20" "0" "0" "3" "5" "106" 318.077
"4971" "20" "0" "0" "5" "6" "107" 371.923
"4972" "20" "0" "0" "20" "2" "108" 310.385
"4973" "20" "0" "0" "4" "6" "109" 348.846
"4974" "20" "0" "0" "1" "6" "110" 325.769
"4975" "20" "0" "0" "18" "2" "111" 264.231
"4976" "20" "0" "0" "51" "2" "112" 379.615
"4977" "20" "0" "0" "50" "2" "113" 341.154
"4978" "20" "0" "0" "58" "4" "114" 348.846
"4979" "20" "0" "0" "21" "2" "115" 318.077
"4980" "20" "0" "0" "59" "2" "116" 310.385
"4981" "20" "0" "0" "3" "6" "117" 279.615
"4982" "20" "0" "0" "62" "4" "118" 356.538
"4983" "20" "0" "0" "19" "2" "119" 333.462
"4984" "20" "0" "0" "17" "2" "120" 271.923
"4985" "20" "0" "0" "0" "6" "121" 341.154
"4986" "20" "0" "0" "13" "4" "122" 287.308
"4987" "20" "0" "0" "15" "4" "123" 279.615
"4988" "20" "0" "0" "60" "4" "124" 279.615
"4989" "20" "0" "0" "7" "6" "125" 279.615
"4990" "20" "0" "0" "10" "2" "126" 341.154
"4991" "20" "0" "0" "55" "2" "127" 325.769
"4992" "20" "0" "0" "2" "6" "128" 318.077
"4993" "20" "0" "1" "14" "1" "1" 302.692
"4994" "20" "0" "1" "4" "1" "2" 271.923
"4995" "20" "0" "1" "22" "1" "3" 271.923
"4996" "20" "0" "1" "0" "1" "4" 356.538
"4997" "20" "0" "1" "54" "1" "5" 341.154
"4998" "20" "0" "1" "1" "1" "6" 425.769
"4999" "20" "0" "1" "58" "1" "7" 348.846
"5000" "20" "0" "1" "8" "1" "8" 325.769
"5001" "20" "0" "1" "49" "1" "9" 295.000
"5002" "20" "0" "1" "5" "1" "10" 295.000
"5003" "20" "0" "1" "5" "2" "11" 287.308
"5004" "20" "0" "1" "2" "1" "12" 310.385
"5005" "20" "0" "1" "5" "3" "13" 302.692
"5006" "20" "0" "1" "2" "2" "14" 348.846
"5007" "20" "0" "1" "62" "1" "15" 295.000
"5008" "20" "0" "1" "50" "1" "16" 271.923
"5009" "20" "0" "1" "4" "2" "17" 295.000
"5010" "20" "0" "1" "19" "1" "18" 287.308
"5011" "20" "0" "1" "48" "1" "19" 279.615
"5012" "20" "0" "1" "18" "1" "20" NA
"5013" "20" "0" "1" "15" "1" "21" NA
"5014" "20" "0" "1" "63" "1" "22" 318.077
"5015" "20" "0" "1" "61" "1" "23" 333.462
"5016" "20" "0" "1" "62" "2" "24" 371.923
"5017" "20" "0" "1" "15" "2" "25" 279.615
"5018" "20" "0" "1" "23" "1" "26" 279.615
"5019" "20" "0" "1" "16" "1" "27" 318.077
"5020" "20" "0" "1" "3" "1" "28" 302.692
"5021" "20" "0" "1" "3" "2" "29" 402.692
"5022" "20" "0" "1" "12" "1" "30" 295.000
"5023" "20" "0" "1" "1" "2" "31" 318.077
"5024" "20" "0" "1" "3" "3" "32" 325.769
"5025" "20" "0" "1" "9" "1" "33" NA
"5026" "20" "0" "1" "2" "3" "34" 310.385
"5027" "20" "0" "1" "6" "1" "35" 348.846
"5028" "20" "0" "1" "51" "1" "36" 364.231
"5029" "20" "0" "1" "56" "1" "37" 302.692
"5030" "20" "0" "1" "0" "2" "38" 402.692
"5031" "20" "0" "1" "4" "3" "39" 333.462
"5032" "20" "0" "1" "52" "1" "40" 333.462
"5033" "20" "0" "1" "10" "1" "41" 341.154
"5034" "20" "0" "1" "6" "2" "42" 318.077
"5035" "20" "0" "1" "20" "1" "43" 379.615
"5036" "20" "0" "1" "21" "1" "44" 279.615
"5037" "20" "0" "1" "9" "2" "45" NA
"5038" "20" "0" "1" "1" "3" "46" 364.231
"5039" "20" "0" "1" "60" "1" "47" 341.154
"5040" "20" "0" "1" "55" "1" "48" 279.615
"5041" "20" "0" "1" "59" "1" "49" 395.000
"5042" "20" "0" "1" "57" "1" "50" 279.615
"5043" "20" "0" "1" "13" "1" "51" 310.385
"5044" "20" "0" "1" "58" "2" "52" 295.000
"5045" "20" "0" "1" "7" "1" "53" 302.692
"5046" "20" "0" "1" "7" "2" "54" 295.000
"5047" "20" "0" "1" "11" "1" "55" NA
"5048" "20" "0" "1" "60" "2" "56" 356.538
"5049" "20" "0" "1" "53" "1" "57" 356.538
"5050" "20" "0" "1" "56" "2" "58" 387.308
"5051" "20" "0" "1" "6" "3" "59" 387.308
"5052" "20" "0" "1" "13" "2" "60" 387.308
"5053" "20" "0" "1" "17" "1" "61" 310.385
"5054" "20" "0" "1" "11" "2" "62" 364.231
"5055" "20" "0" "1" "7" "3" "63" 271.923
"5056" "20" "0" "1" "0" "3" "64" 356.538
"5057" "20" "0" "1" "59" "2" "65" 356.538
"5058" "20" "0" "1" "50" "2" "66" 371.923
"5059" "20" "0" "1" "5" "4" "67" 364.231
"5060" "20" "0" "1" "11" "3" "68" 387.308
"5061" "20" "0" "1" "58" "3" "69" 371.923
"5062" "20" "0" "1" "4" "4" "70" 356.538
"5063" "20" "0" "1" "13" "3" "71" 310.385
"5064" "20" "0" "1" "7" "4" "72" 333.462
"5065" "20" "0" "1" "8" "2" "73" 341.154
"5066" "20" "0" "1" "7" "5" "74" 295.000
"5067" "20" "0" "1" "1" "4" "75" 233.462
"5068" "20" "0" "1" "4" "5" "76" 341.154
"5069" "20" "0" "1" "1" "5" "77" 310.385
"5070" "20" "0" "1" "3" "4" "78" 348.846
"5071" "20" "0" "1" "7" "6" "79" 356.538
"5072" "20" "0" "1" "62" "3" "80" 348.846
"5073" "20" "0" "1" "15" "3" "81" 333.462
"5074" "20" "0" "1" "13" "4" "82" 325.769
"5075" "20" "0" "1" "15" "4" "83" 302.692
"5076" "20" "0" "1" "3" "5" "84" 333.462
"5077" "20" "0" "1" "23" "2" "85" 264.231
"5078" "20" "0" "1" "63" "2" "86" 318.077
"5079" "20" "0" "1" "60" "3" "87" 318.077
"5080" "20" "0" "1" "11" "4" "88" 379.615
"5081" "20" "0" "1" "48" "2" "89" 333.462
"5082" "20" "0" "1" "18" "2" "90" 318.077
"5083" "20" "0" "1" "9" "3" "91" 264.231
"5084" "20" "0" "1" "6" "4" "92" 395.000
"5085" "20" "0" "1" "2" "4" "93" 341.154
"5086" "20" "0" "1" "14" "2" "94" 341.154
"5087" "20" "0" "1" "54" "2" "95" 464.231
"5088" "20" "0" "1" "22" "2" "96" 325.769
"5089" "20" "0" "1" "5" "5" "97" 379.615
"5090" "20" "0" "1" "2" "5" "98" 356.538
"5091" "20" "0" "1" "3" "6" "99" 371.923
"5092" "20" "0" "1" "16" "2" "100" 356.538
"5093" "20" "0" "1" "52" "2" "101" 348.846
"5094" "20" "0" "1" "61" "2" "102" 441.154
"5095" "20" "0" "1" "57" "2" "103" 333.462
"5096" "20" "0" "1" "21" "2" "104" 310.385
"5097" "20" "0" "1" "6" "5" "105" 302.692
"5098" "20" "0" "1" "0" "4" "106" 279.615
"5099" "20" "0" "1" "10" "2" "107" 341.154
"5100" "20" "0" "1" "12" "2" "108" 379.615
"5101" "20" "0" "1" "6" "6" "109" 402.692
"5102" "20" "0" "1" "0" "5" "110" NA
"5103" "20" "0" "1" "17" "2" "111" 341.154
"5104" "20" "0" "1" "49" "2" "112" 348.846
"5105" "20" "0" "1" "4" "6" "113" 356.538
"5106" "20" "0" "1" "5" "6" "114" 341.154
"5107" "20" "0" "1" "9" "4" "115" 364.231
"5108" "20" "0" "1" "51" "2" "116" 341.154
"5109" "20" "0" "1" "56" "3" "117" 310.385
"5110" "20" "0" "1" "56" "4" "118" 356.538
"5111" "20" "0" "1" "20" "2" "119" 371.923
"5112" "20" "0" "1" "60" "4" "120" 348.846
"5113" "20" "0" "1" "1" "6" "121" 325.769
"5114" "20" "0" "1" "0" "6" "122" 356.538
"5115" "20" "0" "1" "62" "4" "123" 295.000
"5116" "20" "0" "1" "2" "6" "124" 271.923
"5117" "20" "0" "1" "58" "4" "125" 379.615
"5118" "20" "0" "1" "53" "2" "126" 364.231
"5119" "20" "0" "1" "19" "2" "127" 402.692
"5120" "20" "0" "1" "55" "2" "128" 356.538
"5121" "21" "0" "0" "13" "1" "1" 295.000
"5122" "21" "0" "0" "7" "1" "2" 264.231
"5123" "21" "0" "0" "19" "1" "3" 302.692
"5124" "21" "0" "0" "58" "1" "4" 356.538
"5125" "21" "0" "0" "9" "1" "5" 279.615
"5126" "21" "0" "0" "0" "1" "6" 287.308
"5127" "21" "0" "0" "12" "1" "7" 341.154
"5128" "21" "0" "0" "2" "1" "8" 295.000
"5129" "21" "0" "0" "58" "2" "9" 318.077
"5130" "21" "0" "0" "5" "1" "10" 256.538
"5131" "21" "0" "0" "4" "1" "11" 241.154
"5132" "21" "0" "0" "11" "1" "12" 325.769
"5133" "21" "0" "0" "5" "2" "13" 287.308
"5134" "21" "0" "0" "59" "1" "14" 302.692
"5135" "21" "0" "0" "49" "1" "15" 248.846
"5136" "21" "0" "0" "1" "1" "16" 318.077
"5137" "21" "0" "0" "52" "1" "17" 225.769
"5138" "21" "0" "0" "50" "1" "18" 233.462
"5139" "21" "0" "0" "62" "1" "19" 248.846
"5140" "21" "0" "0" "2" "2" "20" 271.923
"5141" "21" "0" "0" "6" "1" "21" 210.385
"5142" "21" "0" "0" "56" "1" "22" 279.615
"5143" "21" "0" "0" "15" "1" "23" 287.308
"5144" "21" "0" "0" "51" "1" "24" 287.308
"5145" "21" "0" "0" "9" "2" "25" 264.231
"5146" "21" "0" "0" "15" "2" "26" 287.308
"5147" "21" "0" "0" "4" "2" "27" 287.308
"5148" "21" "0" "0" "3" "1" "28" 248.846
"5149" "21" "0" "0" "54" "1" "29" 248.846
"5150" "21" "0" "0" "63" "1" "30" 271.923
"5151" "21" "0" "0" "3" "2" "31" 210.385
"5152" "21" "0" "0" "53" "1" "32" 279.615
"5153" "21" "0" "0" "16" "1" "33" 241.154
"5154" "21" "0" "0" "5" "3" "34" 241.154
"5155" "21" "0" "0" "1" "2" "35" 310.385
"5156" "21" "0" "0" "7" "2" "36" 218.077
"5157" "21" "0" "0" "61" "1" "37" 302.692
"5158" "21" "0" "0" "18" "1" "38" 264.231
"5159" "21" "0" "0" "14" "1" "39" 241.154
"5160" "21" "0" "0" "2" "3" "40" 248.846
"5161" "21" "0" "0" "20" "1" "41" 195.000
"5162" "21" "0" "0" "7" "3" "42" 264.231
"5163" "21" "0" "0" "6" "2" "43" 271.923
"5164" "21" "0" "0" "17" "1" "44" 279.615
"5165" "21" "0" "0" "13" "2" "45" 302.692
"5166" "21" "0" "0" "48" "1" "46" 271.923
"5167" "21" "0" "0" "56" "2" "47" 248.846
"5168" "21" "0" "0" "0" "2" "48" 318.077
"5169" "21" "0" "0" "55" "1" "49" 287.308
"5170" "21" "0" "0" "60" "1" "50" 271.923
"5171" "21" "0" "0" "57" "1" "51" 225.769
"5172" "21" "0" "0" "4" "3" "52" 241.154
"5173" "21" "0" "0" "3" "3" "53" 248.846
"5174" "21" "0" "0" "60" "2" "54" 264.231
"5175" "21" "0" "0" "21" "1" "55" 271.923
"5176" "21" "0" "0" "1" "3" "56" 248.846
"5177" "21" "0" "0" "23" "1" "57" 248.846
"5178" "21" "0" "0" "0" "3" "58" 279.615
"5179" "21" "0" "0" "11" "2" "59" 264.231
"5180" "21" "0" "0" "22" "1" "60" 256.538
"5181" "21" "0" "0" "6" "3" "61" 295.000
"5182" "21" "0" "0" "10" "1" "62" 256.538
"5183" "21" "0" "0" "8" "1" "63" 264.231
"5184" "21" "0" "0" "62" "2" "64" 279.615
"5185" "21" "0" "0" "20" "2" "65" 248.846
"5186" "21" "0" "0" "18" "2" "66" 241.154
"5187" "21" "0" "0" "3" "4" "67" 271.923
"5188" "21" "0" "0" "51" "2" "68" 318.077
"5189" "21" "0" "0" "56" "3" "69" 218.077
"5190" "21" "0" "0" "50" "2" "70" 202.692
"5191" "21" "0" "0" "2" "4" "71" 264.231
"5192" "21" "0" "0" "4" "4" "72" 233.462
"5193" "21" "0" "0" "19" "2" "73" 241.154
"5194" "21" "0" "0" "15" "3" "74" 233.462
"5195" "21" "0" "0" "53" "2" "75" 279.615
"5196" "21" "0" "0" "6" "4" "76" 287.308
"5197" "21" "0" "0" "9" "3" "77" 310.385
"5198" "21" "0" "0" "7" "4" "78" 233.462
"5199" "21" "0" "0" "7" "5" "79" 225.769
"5200" "21" "0" "0" "57" "2" "80" 271.923
"5201" "21" "0" "0" "11" "3" "81" 279.615
"5202" "21" "0" "0" "21" "2" "82" 264.231
"5203" "21" "0" "0" "22" "2" "83" 225.769
"5204" "21" "0" "0" "62" "3" "84" 271.923
"5205" "21" "0" "0" "17" "2" "85" 248.846
"5206" "21" "0" "0" "9" "4" "86" 271.923
"5207" "21" "0" "0" "60" "3" "87" 271.923
"5208" "21" "0" "0" "14" "2" "88" 287.308
"5209" "21" "0" "0" "10" "2" "89" 225.769
"5210" "21" "0" "0" "6" "5" "90" 279.615
"5211" "21" "0" "0" "5" "4" "91" 264.231
"5212" "21" "0" "0" "1" "4" "92" 264.231
"5213" "21" "0" "0" "0" "4" "93" 279.615
"5214" "21" "0" "0" "5" "5" "94" 310.385
"5215" "21" "0" "0" "61" "2" "95" 318.077
"5216" "21" "0" "0" "23" "2" "96" 256.538
"5217" "21" "0" "0" "4" "5" "97" 295.000
"5218" "21" "0" "0" "2" "5" "98" 279.615
"5219" "21" "0" "0" "5" "6" "99" 264.231
"5220" "21" "0" "0" "6" "6" "100" 310.385
"5221" "21" "0" "0" "3" "5" "101" 233.462
"5222" "21" "0" "0" "0" "5" "102" 264.231
"5223" "21" "0" "0" "58" "3" "103" 279.615
"5224" "21" "0" "0" "4" "6" "104" 264.231
"5225" "21" "0" "0" "8" "2" "105" 279.615
"5226" "21" "0" "0" "16" "2" "106" 279.615
"5227" "21" "0" "0" "0" "6" "107" 295.000
"5228" "21" "0" "0" "60" "4" "108" 295.000
"5229" "21" "0" "0" "54" "2" "109" 264.231
"5230" "21" "0" "0" "55" "2" "110" 264.231
"5231" "21" "0" "0" "59" "2" "111" 241.154
"5232" "21" "0" "0" "48" "2" "112" 241.154
"5233" "21" "0" "0" "13" "3" "113" 295.000
"5234" "21" "0" "0" "49" "2" "114" 241.154
"5235" "21" "0" "0" "12" "2" "115" 287.308
"5236" "21" "0" "0" "1" "5" "116" 325.769
"5237" "21" "0" "0" "63" "2" "117" 279.615
"5238" "21" "0" "0" "15" "4" "118" 264.231
"5239" "21" "0" "0" "7" "6" "119" 318.077
"5240" "21" "0" "0" "56" "4" "120" 271.923
"5241" "21" "0" "0" "11" "4" "121" 271.923
"5242" "21" "0" "0" "52" "2" "122" 302.692
"5243" "21" "0" "0" "2" "6" "123" 264.231
"5244" "21" "0" "0" "62" "4" "124" 310.385
"5245" "21" "0" "0" "1" "6" "125" 264.231
"5246" "21" "0" "0" "13" "4" "126" 271.923
"5247" "21" "0" "0" "58" "4" "127" 310.385
"5248" "21" "0" "0" "3" "6" "128" 264.231
"5249" "21" "0" "1" "54" "1" "1" 371.923
"5250" "21" "0" "1" "13" "1" "2" 325.769
"5251" "21" "0" "1" "6" "1" "3" 356.538
"5252" "21" "0" "1" "3" "1" "4" 310.385
"5253" "21" "0" "1" "0" "1" "5" 287.308
"5254" "21" "0" "1" "15" "1" "6" 256.538
"5255" "21" "0" "1" "23" "1" "7" 287.308
"5256" "21" "0" "1" "5" "1" "8" 271.923
"5257" "21" "0" "1" "20" "1" "9" 271.923
"5258" "21" "0" "1" "56" "1" "10" 287.308
"5259" "21" "0" "1" "7" "1" "11" NA
"5260" "21" "0" "1" "4" "1" "12" 356.538
"5261" "21" "0" "1" "17" "1" "13" 379.615
"5262" "21" "0" "1" "6" "2" "14" 302.692
"5263" "21" "0" "1" "5" "2" "15" 295.000
"5264" "21" "0" "1" "0" "2" "16" 333.462
"5265" "21" "0" "1" "55" "1" "17" 279.615
"5266" "21" "0" "1" "1" "1" "18" 371.923
"5267" "21" "0" "1" "62" "1" "19" NA
"5268" "21" "0" "1" "59" "1" "20" 279.615
"5269" "21" "0" "1" "63" "1" "21" 325.769
"5270" "21" "0" "1" "9" "1" "22" 287.308
"5271" "21" "0" "1" "10" "1" "23" NA
"5272" "21" "0" "1" "62" "2" "24" NA
"5273" "21" "0" "1" "61" "1" "25" 310.385
"5274" "21" "0" "1" "16" "1" "26" 333.462
"5275" "21" "0" "1" "57" "1" "27" 318.077
"5276" "21" "0" "1" "3" "2" "28" 310.385
"5277" "21" "0" "1" "53" "1" "29" NA
"5278" "21" "0" "1" "21" "1" "30" 364.231
"5279" "21" "0" "1" "7" "2" "31" 341.154
"5280" "21" "0" "1" "3" "3" "32" 256.538
"5281" "21" "0" "1" "18" "1" "33" 325.769
"5282" "21" "0" "1" "11" "1" "34" 264.231
"5283" "21" "0" "1" "5" "3" "35" 348.846
"5284" "21" "0" "1" "60" "1" "36" 264.231
"5285" "21" "0" "1" "52" "1" "37" 310.385
"5286" "21" "0" "1" "14" "1" "38" 295.000
"5287" "21" "0" "1" "8" "1" "39" 287.308
"5288" "21" "0" "1" "51" "1" "40" 256.538
"5289" "21" "0" "1" "4" "2" "41" 295.000
"5290" "21" "0" "1" "19" "1" "42" NA
"5291" "21" "0" "1" "4" "3" "43" 295.000
"5292" "21" "0" "1" "60" "2" "44" 333.462
"5293" "21" "0" "1" "9" "2" "45" 333.462
"5294" "21" "0" "1" "22" "1" "46" 348.846
"5295" "21" "0" "1" "58" "1" "47" 310.385
"5296" "21" "0" "1" "0" "3" "48" 302.692
"5297" "21" "0" "1" "50" "1" "49" 318.077
"5298" "21" "0" "1" "49" "1" "50" 287.308
"5299" "21" "0" "1" "13" "2" "51" 295.000
"5300" "21" "0" "1" "12" "1" "52" 302.692
"5301" "21" "0" "1" "7" "3" "53" 325.769
"5302" "21" "0" "1" "1" "2" "54" 302.692
"5303" "21" "0" "1" "48" "1" "55" 295.000
"5304" "21" "0" "1" "56" "2" "56" 295.000
"5305" "21" "0" "1" "2" "1" "57" 264.231
"5306" "21" "0" "1" "1" "3" "58" 318.077
"5307" "21" "0" "1" "2" "2" "59" 279.615
"5308" "21" "0" "1" "6" "3" "60" 264.231
"5309" "21" "0" "1" "11" "2" "61" 287.308
"5310" "21" "0" "1" "58" "2" "62" 295.000
"5311" "21" "0" "1" "2" "3" "63" 302.692
"5312" "21" "0" "1" "15" "2" "64" 310.385
"5313" "21" "0" "1" "5" "4" "65" 287.308
"5314" "21" "0" "1" "1" "4" "66" 264.231
"5315" "21" "0" "1" "13" "3" "67" 295.000
"5316" "21" "0" "1" "57" "2" "68" 264.231
"5317" "21" "0" "1" "3" "4" "69" 279.615
"5318" "21" "0" "1" "8" "2" "70" 287.308
"5319" "21" "0" "1" "53" "2" "71" 233.462
"5320" "21" "0" "1" "2" "4" "72" 302.692
"5321" "21" "0" "1" "10" "2" "73" 341.154
"5322" "21" "0" "1" "2" "5" "74" 333.462
"5323" "21" "0" "1" "12" "2" "75" 295.000
"5324" "21" "0" "1" "1" "5" "76" 333.462
"5325" "21" "0" "1" "62" "3" "77" 295.000
"5326" "21" "0" "1" "62" "4" "78" 348.846
"5327" "21" "0" "1" "3" "5" "79" 302.692
"5328" "21" "0" "1" "19" "2" "80" 356.538
"5329" "21" "0" "1" "14" "2" "81" 279.615
"5330" "21" "0" "1" "1" "6" "82" 256.538
"5331" "21" "0" "1" "17" "2" "83" 302.692
"5332" "21" "0" "1" "23" "2" "84" 287.308
"5333" "21" "0" "1" "7" "4" "85" 295.000
"5334" "21" "0" "1" "54" "2" "86" 310.385
"5335" "21" "0" "1" "56" "3" "87" 302.692
"5336" "21" "0" "1" "3" "6" "88" 241.154
"5337" "21" "0" "1" "7" "5" "89" 318.077
"5338" "21" "0" "1" "0" "4" "90" 333.462
"5339" "21" "0" "1" "22" "2" "91" 325.769
"5340" "21" "0" "1" "16" "2" "92" 310.385
"5341" "21" "0" "1" "20" "2" "93" 271.923
"5342" "21" "0" "1" "0" "5" "94" NA
"5343" "21" "0" "1" "4" "4" "95" 325.769
"5344" "21" "0" "1" "11" "3" "96" 325.769
"5345" "21" "0" "1" "5" "5" "97" 256.538
"5346" "21" "0" "1" "18" "2" "98" 295.000
"5347" "21" "0" "1" "6" "4" "99" 295.000
"5348" "21" "0" "1" "15" "3" "100" 287.308
"5349" "21" "0" "1" "7" "6" "101" 295.000
"5350" "21" "0" "1" "51" "2" "102" 295.000
"5351" "21" "0" "1" "15" "4" "103" 302.692
"5352" "21" "0" "1" "52" "2" "104" 302.692
"5353" "21" "0" "1" "60" "3" "105" 310.385
"5354" "21" "0" "1" "6" "5" "106" 318.077
"5355" "21" "0" "1" "4" "5" "107" 279.615
"5356" "21" "0" "1" "61" "2" "108" 310.385
"5357" "21" "0" "1" "0" "6" "109" 318.077
"5358" "21" "0" "1" "49" "2" "110" 295.000
"5359" "21" "0" "1" "13" "4" "111" 325.769
"5360" "21" "0" "1" "6" "6" "112" 310.385
"5361" "21" "0" "1" "2" "6" "113" 318.077
"5362" "21" "0" "1" "59" "2" "114" 264.231
"5363" "21" "0" "1" "4" "6" "115" 302.692
"5364" "21" "0" "1" "11" "4" "116" 295.000
"5365" "21" "0" "1" "58" "3" "117" 248.846
"5366" "21" "0" "1" "48" "2" "118" 295.000
"5367" "21" "0" "1" "50" "2" "119" 325.769
"5368" "21" "0" "1" "9" "3" "120" 341.154
"5369" "21" "0" "1" "60" "4" "121" 333.462
"5370" "21" "0" "1" "56" "4" "122" 271.923
"5371" "21" "0" "1" "58" "4" "123" 264.231
"5372" "21" "0" "1" "63" "2" "124" 279.615
"5373" "21" "0" "1" "9" "4" "125" 318.077
"5374" "21" "0" "1" "21" "2" "126" 264.231
"5375" "21" "0" "1" "5" "6" "127" 264.231
"5376" "21" "0" "1" "55" "2" "128" 302.692
"5377" "22" "0" "0" "7" "1" "1" 279.615
"5378" "22" "0" "0" "21" "1" "2" NA
"5379" "22" "0" "0" "49" "1" "3" 310.385
"5380" "22" "0" "0" "12" "1" "4" 241.154
"5381" "22" "0" "0" "23" "1" "5" 264.231
"5382" "22" "0" "0" "20" "1" "6" 233.462
"5383" "22" "0" "0" "55" "1" "7" 279.615
"5384" "22" "0" "0" "52" "1" "8" 264.231
"5385" "22" "0" "0" "63" "1" "9" 225.769
"5386" "22" "0" "0" "15" "1" "10" 248.846
"5387" "22" "0" "0" "4" "1" "11" 248.846
"5388" "22" "0" "0" "60" "1" "12" 271.923
"5389" "22" "0" "0" "0" "1" "13" 256.538
"5390" "22" "0" "0" "7" "2" "14" 233.462
"5391" "22" "0" "0" "1" "1" "15" 248.846
"5392" "22" "0" "0" "9" "1" "16" 187.308
"5393" "22" "0" "0" "19" "1" "17" 302.692
"5394" "22" "0" "0" "5" "1" "18" 241.154
"5395" "22" "0" "0" "61" "1" "19" 287.308
"5396" "22" "0" "0" "6" "1" "20" 271.923
"5397" "22" "0" "0" "60" "2" "21" 287.308
"5398" "22" "0" "0" "1" "2" "22" 271.923
"5399" "22" "0" "0" "3" "1" "23" 225.769
"5400" "22" "0" "0" "58" "1" "24" 233.462
"5401" "22" "0" "0" "8" "1" "25" 248.846
"5402" "22" "0" "0" "2" "1" "26" 187.308
"5403" "22" "0" "0" "53" "1" "27" NA
"5404" "22" "0" "0" "0" "2" "28" 241.154
"5405" "22" "0" "0" "11" "1" "29" 202.692
"5406" "22" "0" "0" "10" "1" "30" 225.769
"5407" "22" "0" "0" "3" "2" "31" 218.077
"5408" "22" "0" "0" "3" "3" "32" 248.846
"5409" "22" "0" "0" "18" "1" "33" 248.846
"5410" "22" "0" "0" "5" "2" "34" 233.462
"5411" "22" "0" "0" "14" "1" "35" 248.846
"5412" "22" "0" "0" "16" "1" "36" 279.615
"5413" "22" "0" "0" "13" "1" "37" 264.231
"5414" "22" "0" "0" "17" "1" "38" 279.615
"5415" "22" "0" "0" "5" "3" "39" 271.923
"5416" "22" "0" "0" "48" "1" "40" 264.231
"5417" "22" "0" "0" "62" "1" "41" 225.769
"5418" "22" "0" "0" "57" "1" "42" 241.154
"5419" "22" "0" "0" "9" "2" "43" 241.154
"5420" "22" "0" "0" "7" "3" "44" 241.154
"5421" "22" "0" "0" "4" "2" "45" 256.538
"5422" "22" "0" "0" "58" "2" "46" 279.615
"5423" "22" "0" "0" "11" "2" "47" 287.308
"5424" "22" "0" "0" "54" "1" "48" 241.154
"5425" "22" "0" "0" "2" "2" "49" 241.154
"5426" "22" "0" "0" "50" "1" "50" 256.538
"5427" "22" "0" "0" "15" "2" "51" 210.385
"5428" "22" "0" "0" "22" "1" "52" 248.846
"5429" "22" "0" "0" "51" "1" "53" 241.154
"5430" "22" "0" "0" "6" "2" "54" 271.923
"5431" "22" "0" "0" "13" "2" "55" 248.846
"5432" "22" "0" "0" "59" "1" "56" 248.846
"5433" "22" "0" "0" "1" "3" "57" 248.846
"5434" "22" "0" "0" "0" "3" "58" 241.154
"5435" "22" "0" "0" "56" "1" "59" 248.846
"5436" "22" "0" "0" "2" "3" "60" 279.615
"5437" "22" "0" "0" "62" "2" "61" 241.154
"5438" "22" "0" "0" "6" "3" "62" 195.000
"5439" "22" "0" "0" "56" "2" "63" 241.154
"5440" "22" "0" "0" "4" "3" "64" 241.154
"5441" "22" "0" "0" "15" "3" "65" 210.385
"5442" "22" "0" "0" "62" "3" "66" 225.769
"5443" "22" "0" "0" "5" "4" "67" NA
"5444" "22" "0" "0" "6" "4" "68" 218.077
"5445" "22" "0" "0" "0" "4" "69" 195.000
"5446" "22" "0" "0" "60" "3" "70" 271.923
"5447" "22" "0" "0" "18" "2" "71" 271.923
"5448" "22" "0" "0" "50" "2" "72" 264.231
"5449" "22" "0" "0" "11" "3" "73" 233.462
"5450" "22" "0" "0" "0" "5" "74" 187.308
"5451" "22" "0" "0" "12" "2" "75" 256.538
"5452" "22" "0" "0" "51" "2" "76" 233.462
"5453" "22" "0" "0" "1" "4" "77" 248.846
"5454" "22" "0" "0" "54" "2" "78" 256.538
"5455" "22" "0" "0" "2" "4" "79" 210.385
"5456" "22" "0" "0" "15" "4" "80" 218.077
"5457" "22" "0" "0" "60" "4" "81" 171.923
"5458" "22" "0" "0" "52" "2" "82" 264.231
"5459" "22" "0" "0" "21" "2" "83" 225.769
"5460" "22" "0" "0" "23" "2" "84" 233.462
"5461" "22" "0" "0" "5" "5" "85" 264.231
"5462" "22" "0" "0" "9" "3" "86" 248.846
"5463" "22" "0" "0" "11" "4" "87" 287.308
"5464" "22" "0" "0" "14" "2" "88" 241.154
"5465" "22" "0" "0" "7" "4" "89" 256.538
"5466" "22" "0" "0" "7" "5" "90" 248.846
"5467" "22" "0" "0" "53" "2" "91" 233.462
"5468" "22" "0" "0" "3" "4" "92" 264.231
"5469" "22" "0" "0" "22" "2" "93" 248.846
"5470" "22" "0" "0" "13" "3" "94" 210.385
"5471" "22" "0" "0" "56" "3" "95" 248.846
"5472" "22" "0" "0" "55" "2" "96" 256.538
"5473" "22" "0" "0" "0" "6" "97" 187.308
"5474" "22" "0" "0" "62" "4" "98" 264.231
"5475" "22" "0" "0" "56" "4" "99" 241.154
"5476" "22" "0" "0" "3" "5" "100" 271.923
"5477" "22" "0" "0" "4" "4" "101" 264.231
"5478" "22" "0" "0" "1" "5" "102" 233.462
"5479" "22" "0" "0" "10" "2" "103" 218.077
"5480" "22" "0" "0" "1" "6" "104" 241.154
"5481" "22" "0" "0" "59" "2" "105" 233.462
"5482" "22" "0" "0" "9" "4" "106" 225.769
"5483" "22" "0" "0" "58" "3" "107" 233.462
"5484" "22" "0" "0" "16" "2" "108" 195.000
"5485" "22" "0" "0" "57" "2" "109" 233.462
"5486" "22" "0" "0" "6" "5" "110" 187.308
"5487" "22" "0" "0" "6" "6" "111" 218.077
"5488" "22" "0" "0" "5" "6" "112" 218.077
"5489" "22" "0" "0" "58" "4" "113" 218.077
"5490" "22" "0" "0" "20" "2" "114" 218.077
"5491" "22" "0" "0" "19" "2" "115" 279.615
"5492" "22" "0" "0" "2" "5" "116" 248.846
"5493" "22" "0" "0" "2" "6" "117" 241.154
"5494" "22" "0" "0" "3" "6" "118" 179.615
"5495" "22" "0" "0" "13" "4" "119" 218.077
"5496" "22" "0" "0" "63" "2" "120" 218.077
"5497" "22" "0" "0" "4" "5" "121" 210.385
"5498" "22" "0" "0" "48" "2" "122" 248.846
"5499" "22" "0" "0" "61" "2" "123" 248.846
"5500" "22" "0" "0" "4" "6" "124" 187.308
"5501" "22" "0" "0" "7" "6" "125" 241.154
"5502" "22" "0" "0" "49" "2" "126" 218.077
"5503" "22" "0" "0" "8" "2" "127" 210.385
"5504" "22" "0" "0" "17" "2" "128" 241.154
"5505" "22" "0" "1" "2" "1" "1" 295.000
"5506" "22" "0" "1" "1" "1" "2" 233.462
"5507" "22" "0" "1" "13" "1" "3" 279.615
"5508" "22" "0" "1" "5" "1" "4" 302.692
"5509" "22" "0" "1" "15" "1" "5" 264.231
"5510" "22" "0" "1" "59" "1" "6" 271.923
"5511" "22" "0" "1" "3" "1" "7" 325.769
"5512" "22" "0" "1" "2" "2" "8" 302.692
"5513" "22" "0" "1" "17" "1" "9" 248.846
"5514" "22" "0" "1" "0" "1" "10" 271.923
"5515" "22" "0" "1" "52" "1" "11" 295.000
"5516" "22" "0" "1" "60" "1" "12" 256.538
"5517" "22" "0" "1" "63" "1" "13" 264.231
"5518" "22" "0" "1" "62" "1" "14" 271.923
"5519" "22" "0" "1" "3" "2" "15" 256.538
"5520" "22" "0" "1" "1" "2" "16" 256.538
"5521" "22" "0" "1" "3" "3" "17" 295.000
"5522" "22" "0" "1" "19" "1" "18" 318.077
"5523" "22" "0" "1" "58" "1" "19" 302.692
"5524" "22" "0" "1" "21" "1" "20" 364.231
"5525" "22" "0" "1" "4" "1" "21" 271.923
"5526" "22" "0" "1" "56" "1" "22" 295.000
"5527" "22" "0" "1" "2" "3" "23" 264.231
"5528" "22" "0" "1" "0" "2" "24" 248.846
"5529" "22" "0" "1" "23" "1" "25" 287.308
"5530" "22" "0" "1" "11" "1" "26" 279.615
"5531" "22" "0" "1" "18" "1" "27" 271.923
"5532" "22" "0" "1" "62" "2" "28" 279.615
"5533" "22" "0" "1" "13" "2" "29" 287.308
"5534" "22" "0" "1" "61" "1" "30" 264.231
"5535" "22" "0" "1" "11" "2" "31" 287.308
"5536" "22" "0" "1" "6" "1" "32" 279.615
"5537" "22" "0" "1" "6" "2" "33" 295.000
"5538" "22" "0" "1" "8" "1" "34" 248.846
"5539" "22" "0" "1" "7" "1" "35" 256.538
"5540" "22" "0" "1" "15" "2" "36" 271.923
"5541" "22" "0" "1" "54" "1" "37" 271.923
"5542" "22" "0" "1" "12" "1" "38" 248.846
"5543" "22" "0" "1" "49" "1" "39" 248.846
"5544" "22" "0" "1" "22" "1" "40" 279.615
"5545" "22" "0" "1" "57" "1" "41" 271.923
"5546" "22" "0" "1" "60" "2" "42" 279.615
"5547" "22" "0" "1" "51" "1" "43" 271.923
"5548" "22" "0" "1" "53" "1" "44" 279.615
"5549" "22" "0" "1" "5" "2" "45" 202.692
"5550" "22" "0" "1" "14" "1" "46" 279.615
"5551" "22" "0" "1" "50" "1" "47" 287.308
"5552" "22" "0" "1" "1" "3" "48" 210.385
"5553" "22" "0" "1" "0" "3" "49" 225.769
"5554" "22" "0" "1" "4" "2" "50" 233.462
"5555" "22" "0" "1" "9" "1" "51" 248.846
"5556" "22" "0" "1" "16" "1" "52" 279.615
"5557" "22" "0" "1" "4" "3" "53" 348.846
"5558" "22" "0" "1" "20" "1" "54" 364.231
"5559" "22" "0" "1" "9" "2" "55" NA
"5560" "22" "0" "1" "58" "2" "56" 287.308
"5561" "22" "0" "1" "7" "2" "57" 271.923
"5562" "22" "0" "1" "55" "1" "58" 279.615
"5563" "22" "0" "1" "7" "3" "59" 287.308
"5564" "22" "0" "1" "48" "1" "60" 271.923
"5565" "22" "0" "1" "6" "3" "61" 210.385
"5566" "22" "0" "1" "5" "3" "62" 248.846
"5567" "22" "0" "1" "10" "1" "63" 279.615
"5568" "22" "0" "1" "56" "2" "64" 279.615
"5569" "22" "0" "1" "51" "2" "65" 256.538
"5570" "22" "0" "1" "52" "2" "66" 264.231
"5571" "22" "0" "1" "54" "2" "67" 395.000
"5572" "22" "0" "1" "0" "4" "68" 271.923
"5573" "22" "0" "1" "59" "2" "69" 248.846
"5574" "22" "0" "1" "4" "4" "70" 264.231
"5575" "22" "0" "1" "7" "4" "71" 264.231
"5576" "22" "0" "1" "56" "3" "72" 318.077
"5577" "22" "0" "1" "58" "3" "73" 287.308
"5578" "22" "0" "1" "19" "2" "74" 279.615
"5579" "22" "0" "1" "60" "3" "75" 248.846
"5580" "22" "0" "1" "17" "2" "76" NA
"5581" "22" "0" "1" "3" "4" "77" 302.692
"5582" "22" "0" "1" "57" "2" "78" 279.615
"5583" "22" "0" "1" "22" "2" "79" 418.077
"5584" "22" "0" "1" "23" "2" "80" 233.462
"5585" "22" "0" "1" "21" "2" "81" 256.538
"5586" "22" "0" "1" "53" "2" "82" 325.769
"5587" "22" "0" "1" "5" "4" "83" 295.000
"5588" "22" "0" "1" "16" "2" "84" 295.000
"5589" "22" "0" "1" "63" "2" "85" NA
"5590" "22" "0" "1" "15" "3" "86" 318.077
"5591" "22" "0" "1" "5" "5" "87" 279.615
"5592" "22" "0" "1" "4" "5" "88" 279.615
"5593" "22" "0" "1" "11" "3" "89" 256.538
"5594" "22" "0" "1" "62" "3" "90" 210.385
"5595" "22" "0" "1" "8" "2" "91" 241.154
"5596" "22" "0" "1" "3" "5" "92" 356.538
"5597" "22" "0" "1" "11" "4" "93" 287.308
"5598" "22" "0" "1" "5" "6" "94" 248.846
"5599" "22" "0" "1" "2" "4" "95" 264.231
"5600" "22" "0" "1" "0" "5" "96" 287.308
"5601" "22" "0" "1" "7" "5" "97" 295.000
"5602" "22" "0" "1" "48" "2" "98" 295.000
"5603" "22" "0" "1" "50" "2" "99" 256.538
"5604" "22" "0" "1" "10" "2" "100" 264.231
"5605" "22" "0" "1" "12" "2" "101" 279.615
"5606" "22" "0" "1" "3" "6" "102" 248.846
"5607" "22" "0" "1" "58" "4" "103" 295.000
"5608" "22" "0" "1" "2" "5" "104" 256.538
"5609" "22" "0" "1" "20" "2" "105" 318.077
"5610" "22" "0" "1" "1" "4" "106" 271.923
"5611" "22" "0" "1" "49" "2" "107" 302.692
"5612" "22" "0" "1" "13" "3" "108" 256.538
"5613" "22" "0" "1" "9" "3" "109" NA
"5614" "22" "0" "1" "14" "2" "110" 448.846
"5615" "22" "0" "1" "1" "5" "111" 287.308
"5616" "22" "0" "1" "6" "4" "112" 287.308
"5617" "22" "0" "1" "6" "5" "113" 279.615
"5618" "22" "0" "1" "2" "6" "114" 256.538
"5619" "22" "0" "1" "1" "6" "115" 287.308
"5620" "22" "0" "1" "4" "6" "116" 248.846
"5621" "22" "0" "1" "6" "6" "117" 256.538
"5622" "22" "0" "1" "15" "4" "118" 271.923
"5623" "22" "0" "1" "18" "2" "119" 264.231
"5624" "22" "0" "1" "9" "4" "120" 264.231
"5625" "22" "0" "1" "0" "6" "121" 318.077
"5626" "22" "0" "1" "13" "4" "122" 256.538
"5627" "22" "0" "1" "62" "4" "123" 310.385
"5628" "22" "0" "1" "60" "4" "124" 279.615
"5629" "22" "0" "1" "56" "4" "125" 271.923
"5630" "22" "0" "1" "7" "6" "126" 248.846
"5631" "22" "0" "1" "55" "2" "127" NA
"5632" "22" "0" "1" "61" "2" "128" 318.077
"5633" "23" "0" "0" "2" "1" "1" 379.615
"5634" "23" "0" "0" "11" "1" "2" 318.077
"5635" "23" "0" "0" "13" "1" "3" 325.769
"5636" "23" "0" "0" "1" "1" "4" 264.231
"5637" "23" "0" "0" "62" "1" "5" 271.923
"5638" "23" "0" "0" "55" "1" "6" 310.385
"5639" "23" "0" "0" "58" "1" "7" 271.923
"5640" "23" "0" "0" "3" "1" "8" 318.077
"5641" "23" "0" "0" "51" "1" "9" 333.462
"5642" "23" "0" "0" "14" "1" "10" 348.846
"5643" "23" "0" "0" "19" "1" "11" 241.154
"5644" "23" "0" "0" "7" "1" "12" 256.538
"5645" "23" "0" "0" "54" "1" "13" 318.077
"5646" "23" "0" "0" "56" "1" "14" 379.615
"5647" "23" "0" "0" "2" "2" "15" 271.923
"5648" "23" "0" "0" "60" "1" "16" 295.000
"5649" "23" "0" "0" "15" "1" "17" 287.308
"5650" "23" "0" "0" "0" "1" "18" 271.923
"5651" "23" "0" "0" "7" "2" "19" 248.846
"5652" "23" "0" "0" "48" "1" "20" 271.923
"5653" "23" "0" "0" "61" "1" "21" 356.538
"5654" "23" "0" "0" "53" "1" "22" 264.231
"5655" "23" "0" "0" "16" "1" "23" 318.077
"5656" "23" "0" "0" "49" "1" "24" 371.923
"5657" "23" "0" "0" "5" "1" "25" 279.615
"5658" "23" "0" "0" "2" "3" "26" 333.462
"5659" "23" "0" "0" "0" "2" "27" 271.923
"5660" "23" "0" "0" "59" "1" "28" 295.000
"5661" "23" "0" "0" "4" "1" "29" 318.077
"5662" "23" "0" "0" "3" "2" "30" 348.846
"5663" "23" "0" "0" "5" "2" "31" 271.923
"5664" "23" "0" "0" "15" "2" "32" 271.923
"5665" "23" "0" "0" "5" "3" "33" 202.692
"5666" "23" "0" "0" "62" "2" "34" 310.385
"5667" "23" "0" "0" "7" "3" "35" 302.692
"5668" "23" "0" "0" "10" "1" "36" 387.308
"5669" "23" "0" "0" "50" "1" "37" 264.231
"5670" "23" "0" "0" "1" "2" "38" 295.000
"5671" "23" "0" "0" "60" "2" "39" 233.462
"5672" "23" "0" "0" "1" "3" "40" 287.308
"5673" "23" "0" "0" "13" "2" "41" 279.615
"5674" "23" "0" "0" "20" "1" "42" 271.923
"5675" "23" "0" "0" "6" "1" "43" 271.923
"5676" "23" "0" "0" "4" "2" "44" 279.615
"5677" "23" "0" "0" "9" "1" "45" 271.923
"5678" "23" "0" "0" "63" "1" "46" 279.615
"5679" "23" "0" "0" "3" "3" "47" 279.615
"5680" "23" "0" "0" "22" "1" "48" 341.154
"5681" "23" "0" "0" "0" "3" "49" 325.769
"5682" "23" "0" "0" "6" "2" "50" 256.538
"5683" "23" "0" "0" "12" "1" "51" 302.692
"5684" "23" "0" "0" "9" "2" "52" 248.846
"5685" "23" "0" "0" "17" "1" "53" 279.615
"5686" "23" "0" "0" "23" "1" "54" 248.846
"5687" "23" "0" "0" "8" "1" "55" NA
"5688" "23" "0" "0" "4" "3" "56" 225.769
"5689" "23" "0" "0" "57" "1" "57" 295.000
"5690" "23" "0" "0" "58" "2" "58" 218.077
"5691" "23" "0" "0" "56" "2" "59" 171.923
"5692" "23" "0" "0" "6" "3" "60" 202.692
"5693" "23" "0" "0" "52" "1" "61" NA
"5694" "23" "0" "0" "18" "1" "62" NA
"5695" "23" "0" "0" "21" "1" "63" 302.692
"5696" "23" "0" "0" "11" "2" "64" 333.462
"5697" "23" "0" "0" "21" "2" "65" 195.000
"5698" "23" "0" "0" "58" "3" "66" 210.385
"5699" "23" "0" "0" "54" "2" "67" 187.308
"5700" "23" "0" "0" "22" "2" "68" 187.308
"5701" "23" "0" "0" "11" "3" "69" 264.231
"5702" "23" "0" "0" "6" "4" "70" 195.000
"5703" "23" "0" "0" "19" "2" "71" 302.692
"5704" "23" "0" "0" "10" "2" "72" 233.462
"5705" "23" "0" "0" "5" "4" "73" 318.077
"5706" "23" "0" "0" "5" "5" "74" 279.615
"5707" "23" "0" "0" "4" "4" "75" 302.692
"5708" "23" "0" "0" "0" "4" "76" 256.538
"5709" "23" "0" "0" "62" "3" "77" 248.846
"5710" "23" "0" "0" "3" "4" "78" 302.692
"5711" "23" "0" "0" "6" "5" "79" 295.000
"5712" "23" "0" "0" "4" "5" "80" 279.615
"5713" "23" "0" "0" "0" "5" "81" NA
"5714" "23" "0" "0" "63" "2" "82" 271.923
"5715" "23" "0" "0" "20" "2" "83" 356.538
"5716" "23" "0" "0" "56" "3" "84" 218.077
"5717" "23" "0" "0" "7" "4" "85" 287.308
"5718" "23" "0" "0" "53" "2" "86" 379.615
"5719" "23" "0" "0" "1" "4" "87" 318.077
"5720" "23" "0" "0" "17" "2" "88" 295.000
"5721" "23" "0" "0" "51" "2" "89" 333.462
"5722" "23" "0" "0" "15" "3" "90" 302.692
"5723" "23" "0" "0" "57" "2" "91" 318.077
"5724" "23" "0" "0" "7" "5" "92" 333.462
"5725" "23" "0" "0" "50" "2" "93" 248.846
"5726" "23" "0" "0" "58" "4" "94" 287.308
"5727" "23" "0" "0" "61" "2" "95" 248.846
"5728" "23" "0" "0" "3" "5" "96" 279.615
"5729" "23" "0" "0" "23" "2" "97" 271.923
"5730" "23" "0" "0" "0" "6" "98" 202.692
"5731" "23" "0" "0" "7" "6" "99" 271.923
"5732" "23" "0" "0" "4" "6" "100" 271.923
"5733" "23" "0" "0" "55" "2" "101" 302.692
"5734" "23" "0" "0" "60" "3" "102" 256.538
"5735" "23" "0" "0" "3" "6" "103" 264.231
"5736" "23" "0" "0" "16" "2" "104" 341.154
"5737" "23" "0" "0" "60" "4" "105" 225.769
"5738" "23" "0" "0" "1" "5" "106" 241.154
"5739" "23" "0" "0" "18" "2" "107" NA
"5740" "23" "0" "0" "6" "6" "108" 256.538
"5741" "23" "0" "0" "49" "2" "109" 310.385
"5742" "23" "0" "0" "1" "6" "110" 248.846
"5743" "23" "0" "0" "13" "3" "111" 271.923
"5744" "23" "0" "0" "59" "2" "112" 287.308
"5745" "23" "0" "0" "12" "2" "113" 264.231
"5746" "23" "0" "0" "62" "4" "114" 318.077
"5747" "23" "0" "0" "13" "4" "115" 371.923
"5748" "23" "0" "0" "2" "4" "116" 348.846
"5749" "23" "0" "0" "52" "2" "117" NA
"5750" "23" "0" "0" "8" "2" "118" 310.385
"5751" "23" "0" "0" "2" "5" "119" 241.154
"5752" "23" "0" "0" "5" "6" "120" 371.923
"5753" "23" "0" "0" "9" "3" "121" 371.923
"5754" "23" "0" "0" "48" "2" "122" 302.692
"5755" "23" "0" "0" "14" "2" "123" 341.154
"5756" "23" "0" "0" "15" "4" "124" 225.769
"5757" "23" "0" "0" "11" "4" "125" 418.077
"5758" "23" "0" "0" "2" "6" "126" 302.692
"5759" "23" "0" "0" "56" "4" "127" 310.385
"5760" "23" "0" "0" "9" "4" "128" 295.000
"5761" "23" "0" "1" "13" "1" "1" 418.077
"5762" "23" "0" "1" "59" "1" "2" 402.692
"5763" "23" "0" "1" "7" "1" "3" 341.154
"5764" "23" "0" "1" "0" "1" "4" 379.615
"5765" "23" "0" "1" "52" "1" "5" 395.000
"5766" "23" "0" "1" "0" "2" "6" 479.615
"5767" "23" "0" "1" "2" "1" "7" 348.846
"5768" "23" "0" "1" "56" "1" "8" 348.846
"5769" "23" "0" "1" "19" "1" "9" NA
"5770" "23" "0" "1" "20" "1" "10" 410.385
"5771" "23" "0" "1" "53" "1" "11" 395.000
"5772" "23" "0" "1" "13" "2" "12" 425.769
"5773" "23" "0" "1" "14" "1" "13" 464.231
"5774" "23" "0" "1" "11" "1" "14" 356.538
"5775" "23" "0" "1" "49" "1" "15" 356.538
"5776" "23" "0" "1" "50" "1" "16" 302.692
"5777" "23" "0" "1" "11" "2" "17" 395.000
"5778" "23" "0" "1" "5" "1" "18" 525.769
"5779" "23" "0" "1" "5" "2" "19" 364.231
"5780" "23" "0" "1" "61" "1" "20" 371.923
"5781" "23" "0" "1" "54" "1" "21" 410.385
"5782" "23" "0" "1" "16" "1" "22" 402.692
"5783" "23" "0" "1" "6" "1" "23" 356.538
"5784" "23" "0" "1" "58" "1" "24" 356.538
"5785" "23" "0" "1" "7" "2" "25" 333.462
"5786" "23" "0" "1" "55" "1" "26" 333.462
"5787" "23" "0" "1" "6" "2" "27" 425.769
"5788" "23" "0" "1" "22" "1" "28" 410.385
"5789" "23" "0" "1" "12" "1" "29" 364.231
"5790" "23" "0" "1" "60" "1" "30" 333.462
"5791" "23" "0" "1" "48" "1" "31" 310.385
"5792" "23" "0" "1" "62" "1" "32" 356.538
"5793" "23" "0" "1" "10" "1" "33" 371.923
"5794" "23" "0" "1" "4" "1" "34" 379.615
"5795" "23" "0" "1" "1" "1" "35" 418.077
"5796" "23" "0" "1" "9" "1" "36" 348.846
"5797" "23" "0" "1" "17" "1" "37" 341.154
"5798" "23" "0" "1" "58" "2" "38" 356.538
"5799" "23" "0" "1" "8" "1" "39" 341.154
"5800" "23" "0" "1" "1" "2" "40" 310.385
"5801" "23" "0" "1" "21" "1" "41" 425.769
"5802" "23" "0" "1" "3" "1" "42" 425.769
"5803" "23" "0" "1" "1" "3" "43" 371.923
"5804" "23" "0" "1" "56" "2" "44" 310.385
"5805" "23" "0" "1" "62" "2" "45" NA
"5806" "23" "0" "1" "4" "2" "46" 325.769
"5807" "23" "0" "1" "3" "2" "47" 441.154
"5808" "23" "0" "1" "4" "3" "48" 379.615
"5809" "23" "0" "1" "15" "1" "49" 356.538
"5810" "23" "0" "1" "9" "2" "50" 387.308
"5811" "23" "0" "1" "7" "3" "51" 387.308
"5812" "23" "0" "1" "0" "3" "52" 310.385
"5813" "23" "0" "1" "5" "3" "53" 371.923
"5814" "23" "0" "1" "2" "2" "54" 341.154
"5815" "23" "0" "1" "3" "3" "55" 333.462
"5816" "23" "0" "1" "18" "1" "56" 395.000
"5817" "23" "0" "1" "23" "1" "57" 348.846
"5818" "23" "0" "1" "15" "2" "58" 479.615
"5819" "23" "0" "1" "57" "1" "59" 371.923
"5820" "23" "0" "1" "51" "1" "60" NA
"5821" "23" "0" "1" "60" "2" "61" 379.615
"5822" "23" "0" "1" "6" "3" "62" 456.538
"5823" "23" "0" "1" "63" "1" "63" NA
"5824" "23" "0" "1" "2" "3" "64" 525.769
"5825" "23" "0" "1" "60" "3" "65" 387.308
"5826" "23" "0" "1" "2" "4" "66" 464.231
"5827" "23" "0" "1" "4" "4" "67" 333.462
"5828" "23" "0" "1" "62" "3" "68" 379.615
"5829" "23" "0" "1" "0" "4" "69" 341.154
"5830" "23" "0" "1" "6" "4" "70" 395.000
"5831" "23" "0" "1" "50" "2" "71" 333.462
"5832" "23" "0" "1" "3" "4" "72" 333.462
"5833" "23" "0" "1" "9" "3" "73" 333.462
"5834" "23" "0" "1" "11" "3" "74" 333.462
"5835" "23" "0" "1" "1" "4" "75" 402.692
"5836" "23" "0" "1" "3" "5" "76" 325.769
"5837" "23" "0" "1" "48" "2" "77" 379.615
"5838" "23" "0" "1" "56" "3" "78" 356.538
"5839" "23" "0" "1" "53" "2" "79" 441.154
"5840" "23" "0" "1" "21" "2" "80" 410.385
"5841" "23" "0" "1" "5" "4" "81" 333.462
"5842" "23" "0" "1" "59" "2" "82" 418.077
"5843" "23" "0" "1" "20" "2" "83" 371.923
"5844" "23" "0" "1" "2" "5" "84" 395.000
"5845" "23" "0" "1" "60" "4" "85" 348.846
"5846" "23" "0" "1" "17" "2" "86" 395.000
"5847" "23" "0" "1" "14" "2" "87" 333.462
"5848" "23" "0" "1" "16" "2" "88" 425.769
"5849" "23" "0" "1" "10" "2" "89" 441.154
"5850" "23" "0" "1" "4" "5" "90" 356.538
"5851" "23" "0" "1" "56" "4" "91" 402.692
"5852" "23" "0" "1" "7" "4" "92" 456.538
"5853" "23" "0" "1" "15" "3" "93" 395.000
"5854" "23" "0" "1" "58" "3" "94" 425.769
"5855" "23" "0" "1" "8" "2" "95" 418.077
"5856" "23" "0" "1" "51" "2" "96" 448.846
"5857" "23" "0" "1" "23" "2" "97" 387.308
"5858" "23" "0" "1" "12" "2" "98" 318.077
"5859" "23" "0" "1" "11" "4" "99" 348.846
"5860" "23" "0" "1" "13" "3" "100" 371.923
"5861" "23" "0" "1" "2" "6" "101" 341.154
"5862" "23" "0" "1" "62" "4" "102" 371.923
"5863" "23" "0" "1" "1" "5" "103" 387.308
"5864" "23" "0" "1" "5" "5" "104" 295.000
"5865" "23" "0" "1" "18" "2" "105" 387.308
"5866" "23" "0" "1" "15" "4" "106" 348.846
"5867" "23" "0" "1" "6" "5" "107" 364.231
"5868" "23" "0" "1" "5" "6" "108" 464.231
"5869" "23" "0" "1" "63" "2" "109" 387.308
"5870" "23" "0" "1" "52" "2" "110" 402.692
"5871" "23" "0" "1" "61" "2" "111" 410.385
"5872" "23" "0" "1" "13" "4" "112" 418.077
"5873" "23" "0" "1" "54" "2" "113" NA
"5874" "23" "0" "1" "6" "6" "114" 348.846
"5875" "23" "0" "1" "7" "5" "115" 348.846
"5876" "23" "0" "1" "55" "2" "116" 448.846
"5877" "23" "0" "1" "9" "4" "117" 356.538
"5878" "23" "0" "1" "0" "5" "118" 471.923
"5879" "23" "0" "1" "3" "6" "119" 348.846
"5880" "23" "0" "1" "49" "2" "120" 479.615
"5881" "23" "0" "1" "22" "2" "121" 433.462
"5882" "23" "0" "1" "58" "4" "122" 356.538
"5883" "23" "0" "1" "0" "6" "123" 295.000
"5884" "23" "0" "1" "1" "6" "124" 433.462
"5885" "23" "0" "1" "4" "6" "125" 325.769
"5886" "23" "0" "1" "57" "2" "126" 425.769
"5887" "23" "0" "1" "7" "6" "127" 387.308
"5888" "23" "0" "1" "19" "2" "128" NA
"5889" "24" "0" "0" "48" "1" "1" 279.615
"5890" "24" "0" "0" "8" "1" "2" 410.385
"5891" "24" "0" "0" "21" "1" "3" NA
"5892" "24" "0" "0" "12" "1" "4" 256.538
"5893" "24" "0" "0" "51" "1" "5" NA
"5894" "24" "0" "0" "9" "1" "6" 202.692
"5895" "24" "0" "0" "4" "1" "7" 256.538
"5896" "24" "0" "0" "11" "1" "8" 402.692
"5897" "24" "0" "0" "63" "1" "9" 225.769
"5898" "24" "0" "0" "9" "2" "10" 318.077
"5899" "24" "0" "0" "1" "1" "11" 279.615
"5900" "24" "0" "0" "3" "1" "12" 225.769
"5901" "24" "0" "0" "54" "1" "13" 287.308
"5902" "24" "0" "0" "61" "1" "14" 248.846
"5903" "24" "0" "0" "5" "1" "15" 318.077
"5904" "24" "0" "0" "1" "2" "16" 302.692
"5905" "24" "0" "0" "52" "1" "17" NA
"5906" "24" "0" "0" "18" "1" "18" 287.308
"5907" "24" "0" "0" "10" "1" "19" 241.154
"5908" "24" "0" "0" "14" "1" "20" 248.846
"5909" "24" "0" "0" "60" "1" "21" 241.154
"5910" "24" "0" "0" "3" "2" "22" 264.231
"5911" "24" "0" "0" "7" "1" "23" 341.154
"5912" "24" "0" "0" "11" "2" "24" 241.154
"5913" "24" "0" "0" "15" "1" "25" 271.923
"5914" "24" "0" "0" "2" "1" "26" 241.154
"5915" "24" "0" "0" "1" "3" "27" 210.385
"5916" "24" "0" "0" "23" "1" "28" 218.077
"5917" "24" "0" "0" "56" "1" "29" 210.385
"5918" "24" "0" "0" "7" "2" "30" 218.077
"5919" "24" "0" "0" "16" "1" "31" 241.154
"5920" "24" "0" "0" "4" "2" "32" 218.077
"5921" "24" "0" "0" "20" "1" "33" 287.308
"5922" "24" "0" "0" "49" "1" "34" 302.692
"5923" "24" "0" "0" "19" "1" "35" NA
"5924" "24" "0" "0" "13" "1" "36" 256.538
"5925" "24" "0" "0" "17" "1" "37" 333.462
"5926" "24" "0" "0" "50" "1" "38" 256.538
"5927" "24" "0" "0" "15" "2" "39" 256.538
"5928" "24" "0" "0" "60" "2" "40" 356.538
"5929" "24" "0" "0" "59" "1" "41" 279.615
"5930" "24" "0" "0" "5" "2" "42" 341.154
"5931" "24" "0" "0" "6" "1" "43" NA
"5932" "24" "0" "0" "5" "3" "44" 325.769
"5933" "24" "0" "0" "4" "3" "45" 364.231
"5934" "24" "0" "0" "62" "1" "46" NA
"5935" "24" "0" "0" "0" "1" "47" NA
"5936" "24" "0" "0" "6" "2" "48" NA
"5937" "24" "0" "0" "57" "1" "49" 356.538
"5938" "24" "0" "0" "55" "1" "50" 271.923
"5939" "24" "0" "0" "62" "2" "51" 218.077
"5940" "24" "0" "0" "13" "2" "52" 279.615
"5941" "24" "0" "0" "3" "3" "53" 233.462
"5942" "24" "0" "0" "2" "2" "54" 287.308
"5943" "24" "0" "0" "0" "2" "55" NA
"5944" "24" "0" "0" "56" "2" "56" 264.231
"5945" "24" "0" "0" "22" "1" "57" 248.846
"5946" "24" "0" "0" "58" "1" "58" 233.462
"5947" "24" "0" "0" "7" "3" "59" NA
"5948" "24" "0" "0" "2" "3" "60" 264.231
"5949" "24" "0" "0" "58" "2" "61" 287.308
"5950" "24" "0" "0" "6" "3" "62" 302.692
"5951" "24" "0" "0" "53" "1" "63" NA
"5952" "24" "0" "0" "0" "3" "64" 302.692
"5953" "24" "0" "0" "8" "2" "65" 248.846
"5954" "24" "0" "0" "2" "4" "66" 279.615
"5955" "24" "0" "0" "0" "4" "67" 287.308
"5956" "24" "0" "0" "48" "2" "68" 287.308
"5957" "24" "0" "0" "7" "4" "69" 256.538
"5958" "24" "0" "0" "1" "4" "70" NA
"5959" "24" "0" "0" "56" "3" "71" 310.385
"5960" "24" "0" "0" "16" "2" "72" 295.000
"5961" "24" "0" "0" "6" "4" "73" 287.308
"5962" "24" "0" "0" "6" "5" "74" 318.077
"5963" "24" "0" "0" "49" "2" "75" 241.154
"5964" "24" "0" "0" "6" "6" "76" 325.769
"5965" "24" "0" "0" "4" "4" "77" 218.077
"5966" "24" "0" "0" "60" "3" "78" 271.923
"5967" "24" "0" "0" "1" "5" "79" 256.538
"5968" "24" "0" "0" "4" "5" "80" 318.077
"5969" "24" "0" "0" "54" "2" "81" 241.154
"5970" "24" "0" "0" "15" "3" "82" 241.154
"5971" "24" "0" "0" "9" "3" "83" 225.769
"5972" "24" "0" "0" "11" "3" "84" 233.462
"5973" "24" "0" "0" "61" "2" "85" 302.692
"5974" "24" "0" "0" "53" "2" "86" 264.231
"5975" "24" "0" "0" "63" "2" "87" 264.231
"5976" "24" "0" "0" "58" "3" "88" 287.308
"5977" "24" "0" "0" "5" "4" "89" 318.077
"5978" "24" "0" "0" "62" "3" "90" 264.231
"5979" "24" "0" "0" "3" "4" "91" 248.846
"5980" "24" "0" "0" "7" "5" "92" 256.538
"5981" "24" "0" "0" "23" "2" "93" 318.077
"5982" "24" "0" "0" "12" "2" "94" 318.077
"5983" "24" "0" "0" "14" "2" "95" 341.154
"5984" "24" "0" "0" "11" "4" "96" 287.308
"5985" "24" "0" "0" "0" "5" "97" NA
"5986" "24" "0" "0" "22" "2" "98" 318.077
"5987" "24" "0" "0" "57" "2" "99" 271.923
"5988" "24" "0" "0" "52" "2" "100" NA
"5989" "24" "0" "0" "9" "4" "101" NA
"5990" "24" "0" "0" "13" "3" "102" 287.308
"5991" "24" "0" "0" "56" "4" "103" 248.846
"5992" "24" "0" "0" "5" "5" "104" 356.538
"5993" "24" "0" "0" "2" "5" "105" 341.154
"5994" "24" "0" "0" "3" "5" "106" 333.462
"5995" "24" "0" "0" "5" "6" "107" 310.385
"5996" "24" "0" "0" "20" "2" "108" NA
"5997" "24" "0" "0" "4" "6" "109" 333.462
"5998" "24" "0" "0" "1" "6" "110" 341.154
"5999" "24" "0" "0" "18" "2" "111" 395.000
"6000" "24" "0" "0" "51" "2" "112" NA
"6001" "24" "0" "0" "50" "2" "113" 271.923
"6002" "24" "0" "0" "58" "4" "114" 256.538
"6003" "24" "0" "0" "21" "2" "115" NA
"6004" "24" "0" "0" "59" "2" "116" 364.231
"6005" "24" "0" "0" "3" "6" "117" 348.846
"6006" "24" "0" "0" "62" "4" "118" NA
"6007" "24" "0" "0" "19" "2" "119" NA
"6008" "24" "0" "0" "17" "2" "120" 295.000
"6009" "24" "0" "0" "0" "6" "121" NA
"6010" "24" "0" "0" "13" "4" "122" 241.154
"6011" "24" "0" "0" "15" "4" "123" 218.077
"6012" "24" "0" "0" "60" "4" "124" 271.923
"6013" "24" "0" "0" "7" "6" "125" NA
"6014" "24" "0" "0" "10" "2" "126" 264.231
"6015" "24" "0" "0" "55" "2" "127" 333.462
"6016" "24" "0" "0" "2" "6" "128" 241.154
"6017" "24" "0" "1" "14" "1" "1" NA
"6018" "24" "0" "1" "4" "1" "2" 410.385
"6019" "24" "0" "1" "22" "1" "3" NA
"6020" "24" "0" "1" "0" "1" "4" NA
"6021" "24" "0" "1" "54" "1" "5" NA
"6022" "24" "0" "1" "1" "1" "6" 310.385
"6023" "24" "0" "1" "58" "1" "7" 318.077
"6024" "24" "0" "1" "8" "1" "8" 295.000
"6025" "24" "0" "1" "49" "1" "9" 302.692
"6026" "24" "0" "1" "5" "1" "10" 295.000
"6027" "24" "0" "1" "5" "2" "11" 418.077
"6028" "24" "0" "1" "2" "1" "12" 318.077
"6029" "24" "0" "1" "5" "3" "13" 371.923
"6030" "24" "0" "1" "2" "2" "14" 387.308
"6031" "24" "0" "1" "62" "1" "15" NA
"6032" "24" "0" "1" "50" "1" "16" NA
"6033" "24" "0" "1" "4" "2" "17" 325.769
"6034" "24" "0" "1" "19" "1" "18" NA
"6035" "24" "0" "1" "48" "1" "19" 402.692
"6036" "24" "0" "1" "18" "1" "20" NA
"6037" "24" "0" "1" "15" "1" "21" 341.154
"6038" "24" "0" "1" "63" "1" "22" 310.385
"6039" "24" "0" "1" "61" "1" "23" NA
"6040" "24" "0" "1" "62" "2" "24" NA
"6041" "24" "0" "1" "15" "2" "25" 333.462
"6042" "24" "0" "1" "23" "1" "26" 356.538
"6043" "24" "0" "1" "16" "1" "27" 295.000
"6044" "24" "0" "1" "3" "1" "28" 448.846
"6045" "24" "0" "1" "3" "2" "29" 456.538
"6046" "24" "0" "1" "12" "1" "30" NA
"6047" "24" "0" "1" "1" "2" "31" 364.231
"6048" "24" "0" "1" "3" "3" "32" 395.000
"6049" "24" "0" "1" "9" "1" "33" NA
"6050" "24" "0" "1" "2" "3" "34" 395.000
"6051" "24" "0" "1" "6" "1" "35" 333.462
"6052" "24" "0" "1" "51" "1" "36" NA
"6053" "24" "0" "1" "56" "1" "37" NA
"6054" "24" "0" "1" "0" "2" "38" NA
"6055" "24" "0" "1" "4" "3" "39" 318.077
"6056" "24" "0" "1" "52" "1" "40" NA
"6057" "24" "0" "1" "10" "1" "41" 264.231
"6058" "24" "0" "1" "6" "2" "42" 302.692
"6059" "24" "0" "1" "20" "1" "43" 318.077
"6060" "24" "0" "1" "21" "1" "44" 271.923
"6061" "24" "0" "1" "9" "2" "45" NA
"6062" "24" "0" "1" "1" "3" "46" 379.615
"6063" "24" "0" "1" "60" "1" "47" 341.154
"6064" "24" "0" "1" "55" "1" "48" NA
"6065" "24" "0" "1" "59" "1" "49" 364.231
"6066" "24" "0" "1" "57" "1" "50" 325.769
"6067" "24" "0" "1" "13" "1" "51" 371.923
"6068" "24" "0" "1" "58" "2" "52" 402.692
"6069" "24" "0" "1" "7" "1" "53" NA
"6070" "24" "0" "1" "7" "2" "54" NA
"6071" "24" "0" "1" "11" "1" "55" NA
"6072" "24" "0" "1" "60" "2" "56" 356.538
"6073" "24" "0" "1" "53" "1" "57" NA
"6074" "24" "0" "1" "56" "2" "58" NA
"6075" "24" "0" "1" "6" "3" "59" NA
"6076" "24" "0" "1" "13" "2" "60" 387.308
"6077" "24" "0" "1" "17" "1" "61" 318.077
"6078" "24" "0" "1" "11" "2" "62" 256.538
"6079" "24" "0" "1" "7" "3" "63" 364.231
"6080" "24" "0" "1" "0" "3" "64" 333.462
"6081" "24" "0" "1" "59" "2" "65" 333.462
"6082" "24" "0" "1" "50" "2" "66" 341.154
"6083" "24" "0" "1" "5" "4" "67" 279.615
"6084" "24" "0" "1" "11" "3" "68" 402.692
"6085" "24" "0" "1" "58" "3" "69" 402.692
"6086" "24" "0" "1" "4" "4" "70" 371.923
"6087" "24" "0" "1" "13" "3" "71" 279.615
"6088" "24" "0" "1" "7" "4" "72" NA
"6089" "24" "0" "1" "8" "2" "73" NA
"6090" "24" "0" "1" "7" "5" "74" 295.000
"6091" "24" "0" "1" "1" "4" "75" 341.154
"6092" "24" "0" "1" "4" "5" "76" 271.923
"6093" "24" "0" "1" "1" "5" "77" 379.615
"6094" "24" "0" "1" "3" "4" "78" 318.077
"6095" "24" "0" "1" "7" "6" "79" 418.077
"6096" "24" "0" "1" "62" "3" "80" NA
"6097" "24" "0" "1" "15" "3" "81" 333.462
"6098" "24" "0" "1" "13" "4" "82" 310.385
"6099" "24" "0" "1" "15" "4" "83" 395.000
"6100" "24" "0" "1" "3" "5" "84" 371.923
"6101" "24" "0" "1" "23" "2" "85" 325.769
"6102" "24" "0" "1" "63" "2" "86" NA
"6103" "24" "0" "1" "60" "3" "87" 271.923
"6104" "24" "0" "1" "11" "4" "88" NA
"6105" "24" "0" "1" "48" "2" "89" 318.077
"6106" "24" "0" "1" "18" "2" "90" NA
"6107" "24" "0" "1" "9" "3" "91" NA
"6108" "24" "0" "1" "6" "4" "92" 295.000
"6109" "24" "0" "1" "2" "4" "93" 318.077
"6110" "24" "0" "1" "14" "2" "94" 333.462
"6111" "24" "0" "1" "54" "2" "95" NA
"6112" "24" "0" "1" "22" "2" "96" 402.692
"6113" "24" "0" "1" "5" "5" "97" 356.538
"6114" "24" "0" "1" "2" "5" "98" 387.308
"6115" "24" "0" "1" "3" "6" "99" 348.846
"6116" "24" "0" "1" "16" "2" "100" 379.615
"6117" "24" "0" "1" "52" "2" "101" NA
"6118" "24" "0" "1" "61" "2" "102" 341.154
"6119" "24" "0" "1" "57" "2" "103" 325.769
"6120" "24" "0" "1" "21" "2" "104" 348.846
"6121" "24" "0" "1" "6" "5" "105" 341.154
"6122" "24" "0" "1" "0" "4" "106" 279.615
"6123" "24" "0" "1" "10" "2" "107" 287.308
"6124" "24" "0" "1" "12" "2" "108" 264.231
"6125" "24" "0" "1" "6" "6" "109" 348.846
"6126" "24" "0" "1" "0" "5" "110" NA
"6127" "24" "0" "1" "17" "2" "111" 348.846
"6128" "24" "0" "1" "49" "2" "112" 371.923
"6129" "24" "0" "1" "4" "6" "113" 333.462
"6130" "24" "0" "1" "5" "6" "114" 295.000
"6131" "24" "0" "1" "9" "4" "115" 279.615
"6132" "24" "0" "1" "51" "2" "116" 356.538
"6133" "24" "0" "1" "56" "3" "117" 348.846
"6134" "24" "0" "1" "56" "4" "118" 348.846
"6135" "24" "0" "1" "20" "2" "119" 402.692
"6136" "24" "0" "1" "60" "4" "120" 502.692
"6137" "24" "0" "1" "1" "6" "121" NA
"6138" "24" "0" "1" "0" "6" "122" 325.769
"6139" "24" "0" "1" "62" "4" "123" 318.077
"6140" "24" "0" "1" "2" "6" "124" 325.769
"6141" "24" "0" "1" "58" "4" "125" 379.615
"6142" "24" "0" "1" "53" "2" "126" NA
"6143" "24" "0" "1" "19" "2" "127" NA
"6144" "24" "0" "1" "55" "2" "128" 310.385
