# Supplementary material for: Reaction times can reflect habits rather than computations
Source: eLife. 2017 Jul 28;6:e28075. doi: 10.7554/eLife.28075 (PMC5582865; doi:10.7554/eLife.28075)
Supplement: Figure 3—source data 1. — These data were also used to fit mixed-effects models for computing statistics. The file contains the RT for each trial in every condition (cued block = T, uncued = NT), for all three blocks (first cued block, uncued block, second cued block). Additionally, there is a factor representing the barrier configuration (TB), which is assigned an arbitrary numbering from 0 to 63, which is used in the mixed-effects modeling analysis. [file elife-28075-fig3-data1.txt]

"Subject" "Condition" "Block" "TB" "TrialNum" "Trial" "RT"
1 "S1" "T" "1" "61" "1" "1" 633.462
2 "S1" "T" "1" "58" "1" "2" 425.769
3 "S1" "T" "1" "20" "1" "3" 633.462
4 "S1" "T" "1" "2" "1" "4" 495.000
5 "S1" "T" "1" "18" "1" "5" 571.923
6 "S1" "T" "1" "62" "1" "6" 495.000
7 "S1" "T" "1" "53" "1" "7" 533.462
8 "S1" "T" "1" "3" "1" "8" 448.846
9 "S1" "T" "1" "12" "1" "9" 495.000
10 "S1" "T" "1" "63" "1" "10" 456.538
11 "S1" "T" "1" "10" "1" "11" 433.462
12 "S1" "T" "1" "49" "1" "12" 502.692
13 "S1" "T" "1" "0" "1" "13" 418.077
14 "S1" "T" "1" "56" "1" "14" 402.692
15 "S1" "T" "1" "6" "1" "15" 310.385
16 "S1" "T" "1" "2" "2" "16" 295.000
17 "S1" "T" "1" "9" "1" "17" 395.000
18 "S1" "T" "1" "3" "2" "18" 379.615
19 "S1" "T" "1" "17" "1" "19" 318.077
20 "S1" "T" "1" "23" "1" "20" 310.385
21 "S1" "T" "1" "3" "3" "21" 333.462
22 "S1" "T" "1" "14" "1" "22" 371.923
23 "S1" "T" "1" "52" "1" "23" 371.923
24 "S1" "T" "1" "21" "1" "24" 325.769
25 "S1" "T" "1" "7" "1" "25" 333.462
26 "S1" "T" "1" "0" "2" "26" 395.000
27 "S1" "T" "1" "6" "2" "27" 379.615
28 "S1" "T" "1" "50" "1" "28" 325.769
29 "S1" "T" "1" "13" "1" "29" 379.615
30 "S1" "T" "1" "11" "1" "30" 371.923
31 "S1" "T" "1" "4" "1" "31" 333.462
32 "S1" "T" "1" "22" "1" "32" 341.154
33 "S1" "T" "1" "51" "1" "33" 402.692
34 "S1" "T" "1" "15" "1" "34" 402.692
35 "S1" "T" "1" "60" "1" "35" 395.000
36 "S1" "T" "1" "9" "2" "36" 371.923
37 "S1" "T" "1" "0" "3" "37" 418.077
38 "S1" "T" "1" "1" "1" "38" 425.769
39 "S1" "T" "1" "56" "2" "39" 387.308
40 "S1" "T" "1" "62" "2" "40" 348.846
41 "S1" "T" "1" "1" "2" "41" 287.308
42 "S1" "T" "1" "13" "2" "42" 348.846
43 "S1" "T" "1" "8" "1" "43" 364.231
44 "S1" "T" "1" "1" "3" "44" 364.231
45 "S1" "T" "1" "4" "2" "45" 410.385
46 "S1" "T" "1" "6" "3" "46" 425.769
47 "S1" "T" "1" "11" "2" "47" 379.615
48 "S1" "T" "1" "19" "1" "48" 395.000
49 "S1" "T" "1" "5" "1" "49" 418.077
50 "S1" "T" "1" "5" "2" "50" NaN
51 "S1" "T" "1" "60" "2" "51" 433.462
52 "S1" "T" "1" "16" "1" "52" 387.308
53 "S1" "T" "1" "55" "1" "53" 433.462
54 "S1" "T" "1" "7" "2" "54" 371.923
55 "S1" "T" "1" "5" "3" "55" 379.615
56 "S1" "T" "1" "48" "1" "56" 379.615
57 "S1" "T" "1" "2" "3" "57" 356.538
58 "S1" "T" "1" "59" "1" "58" 310.385
59 "S1" "T" "1" "4" "3" "59" 364.231
60 "S1" "T" "1" "54" "1" "60" 364.231
61 "S1" "T" "1" "57" "1" "61" 371.923
62 "S1" "T" "1" "58" "2" "62" 402.692
63 "S1" "T" "1" "15" "2" "63" 333.462
64 "S1" "T" "1" "7" "3" "64" 371.923
65 "S1" "T" "1" "2" "4" "65" 348.846
66 "S1" "T" "1" "10" "2" "66" 348.846
67 "S1" "T" "1" "61" "2" "67" 348.846
68 "S1" "T" "1" "4" "4" "68" 348.846
69 "S1" "T" "1" "60" "3" "69" 364.231
70 "S1" "T" "1" "54" "2" "70" 395.000
71 "S1" "T" "1" "4" "5" "71" 379.615
72 "S1" "T" "1" "50" "2" "72" 410.385
73 "S1" "T" "1" "11" "3" "73" 418.077
74 "S1" "T" "1" "62" "3" "74" 364.231
75 "S1" "T" "1" "55" "2" "75" 379.615
76 "S1" "T" "1" "58" "3" "76" 410.385
77 "S1" "T" "1" "5" "4" "77" 325.769
78 "S1" "T" "1" "58" "4" "78" 325.769
79 "S1" "T" "1" "15" "3" "79" 356.538
80 "S1" "T" "1" "22" "2" "80" 325.769
81 "S1" "T" "1" "18" "2" "81" 371.923
82 "S1" "T" "1" "56" "3" "82" 325.769
83 "S1" "T" "1" "2" "5" "83" 279.615
84 "S1" "T" "1" "1" "4" "84" 379.615
85 "S1" "T" "1" "6" "4" "85" 402.692
86 "S1" "T" "1" "52" "2" "86" 395.000
87 "S1" "T" "1" "60" "4" "87" 341.154
88 "S1" "T" "1" "3" "4" "88" 348.846
89 "S1" "T" "1" "4" "6" "89" 364.231
90 "S1" "T" "1" "6" "5" "90" 402.692
91 "S1" "T" "1" "0" "4" "91" 387.308
92 "S1" "T" "1" "6" "6" "92" 310.385
93 "S1" "T" "1" "11" "4" "93" 371.923
94 "S1" "T" "1" "3" "5" "94" 387.308
95 "S1" "T" "1" "51" "2" "95" 410.385
96 "S1" "T" "1" "5" "5" "96" 325.769
97 "S1" "T" "1" "1" "5" "97" 371.923
98 "S1" "T" "1" "0" "5" "98" 310.385
99 "S1" "T" "1" "13" "3" "99" 333.462
100 "S1" "T" "1" "59" "2" "100" 410.385
101 "S1" "T" "1" "2" "6" "101" 341.154
102 "S1" "T" "1" "63" "2" "102" 341.154
103 "S1" "T" "1" "19" "2" "103" 371.923
104 "S1" "T" "1" "17" "2" "104" 279.615
105 "S1" "T" "1" "7" "4" "105" 325.769
106 "S1" "T" "1" "16" "2" "106" 341.154
107 "S1" "T" "1" "1" "6" "107" 371.923
108 "S1" "T" "1" "12" "2" "108" 325.769
109 "S1" "T" "1" "9" "3" "109" 356.538
110 "S1" "T" "1" "8" "2" "110" 333.462
111 "S1" "T" "1" "57" "2" "111" 387.308
112 "S1" "T" "1" "3" "6" "112" 395.000
113 "S1" "T" "1" "56" "4" "113" 341.154
114 "S1" "T" "1" "20" "2" "114" 356.538
115 "S1" "T" "1" "5" "6" "115" 395.000
116 "S1" "T" "1" "14" "2" "116" 371.923
117 "S1" "T" "1" "9" "4" "117" 395.000
118 "S1" "T" "1" "0" "6" "118" 410.385
119 "S1" "T" "1" "23" "2" "119" 318.077
120 "S1" "T" "1" "53" "2" "120" 425.769
121 "S1" "T" "1" "21" "2" "121" 364.231
122 "S1" "T" "1" "48" "2" "122" 387.308
123 "S1" "T" "1" "7" "5" "123" 341.154
124 "S1" "T" "1" "15" "4" "124" 387.308
125 "S1" "T" "1" "13" "4" "125" 325.769
126 "S1" "T" "1" "49" "2" "126" 364.231
127 "S1" "T" "1" "62" "4" "127" 325.769
128 "S1" "T" "1" "7" "6" "128" 325.769
129 "S1" "NT" "2" "56" "1" "1" 556.538
130 "S1" "NT" "2" "11" "1" "2" 371.923
131 "S1" "NT" "2" "17" "1" "3" 318.077
132 "S1" "NT" "2" "4" "1" "4" 295.000
133 "S1" "NT" "2" "62" "1" "5" 402.692
134 "S1" "NT" "2" "5" "1" "6" 418.077
135 "S1" "NT" "2" "15" "1" "7" 379.615
136 "S1" "NT" "2" "4" "2" "8" 387.308
137 "S1" "NT" "2" "58" "1" "9" 418.077
138 "S1" "NT" "2" "16" "1" "10" 348.846
139 "S1" "NT" "2" "3" "1" "11" 571.923
140 "S1" "NT" "2" "11" "2" "12" 379.615
141 "S1" "NT" "2" "8" "1" "13" 371.923
142 "S1" "NT" "2" "14" "1" "14" 371.923
143 "S1" "NT" "2" "23" "1" "15" 271.923
144 "S1" "NT" "2" "57" "1" "16" 418.077
145 "S1" "NT" "2" "63" "1" "17" 341.154
146 "S1" "NT" "2" "6" "1" "18" 395.000
147 "S1" "NT" "2" "54" "1" "19" 441.154
148 "S1" "NT" "2" "1" "1" "20" 464.231
149 "S1" "NT" "2" "7" "1" "21" 395.000
150 "S1" "NT" "2" "20" "1" "22" 471.923
151 "S1" "NT" "2" "15" "2" "23" 433.462
152 "S1" "NT" "2" "59" "1" "24" 448.846
153 "S1" "NT" "2" "9" "1" "25" 395.000
154 "S1" "NT" "2" "21" "1" "26" 410.385
155 "S1" "NT" "2" "48" "1" "27" 410.385
156 "S1" "NT" "2" "52" "1" "28" 502.692
157 "S1" "NT" "2" "7" "2" "29" 471.923
158 "S1" "NT" "2" "0" "1" "30" 495.000
159 "S1" "NT" "2" "60" "1" "31" 395.000
160 "S1" "NT" "2" "4" "3" "32" 356.538
161 "S1" "NT" "2" "6" "2" "33" 271.923
162 "S1" "NT" "2" "2" "1" "34" 295.000
163 "S1" "NT" "2" "55" "1" "35" 348.846
164 "S1" "NT" "2" "2" "2" "36" 395.000
165 "S1" "NT" "2" "22" "1" "37" 333.462
166 "S1" "NT" "2" "53" "1" "38" 402.692
167 "S1" "NT" "2" "56" "2" "39" 379.615
168 "S1" "NT" "2" "10" "1" "40" 425.769
169 "S1" "NT" "2" "62" "2" "41" 379.615
170 "S1" "NT" "2" "12" "1" "42" 402.692
171 "S1" "NT" "2" "58" "2" "43" 356.538
172 "S1" "NT" "2" "3" "2" "44" 441.154
173 "S1" "NT" "2" "1" "2" "45" 295.000
174 "S1" "NT" "2" "18" "1" "46" 418.077
175 "S1" "NT" "2" "5" "2" "47" 379.615
176 "S1" "NT" "2" "6" "3" "48" 379.615
177 "S1" "NT" "2" "9" "2" "49" 341.154
178 "S1" "NT" "2" "61" "1" "50" 371.923
179 "S1" "NT" "2" "0" "2" "51" 433.462
180 "S1" "NT" "2" "60" "2" "52" 425.769
181 "S1" "NT" "2" "13" "1" "53" 395.000
182 "S1" "NT" "2" "13" "2" "54" 410.385
183 "S1" "NT" "2" "51" "1" "55" 425.769
184 "S1" "NT" "2" "5" "3" "56" 433.462
185 "S1" "NT" "2" "7" "3" "57" 364.231
186 "S1" "NT" "2" "49" "1" "58" 371.923
187 "S1" "NT" "2" "50" "1" "59" 402.692
188 "S1" "NT" "2" "2" "3" "60" 471.923
189 "S1" "NT" "2" "3" "3" "61" 433.462
190 "S1" "NT" "2" "0" "3" "62" 410.385
191 "S1" "NT" "2" "19" "1" "63" 402.692
192 "S1" "NT" "2" "1" "3" "64" 364.231
193 "S1" "NT" "2" "6" "4" "65" 371.923
194 "S1" "NT" "2" "1" "4" "66" 341.154
195 "S1" "NT" "2" "7" "4" "67" 410.385
196 "S1" "NT" "2" "3" "4" "68" 379.615
197 "S1" "NT" "2" "0" "4" "69" 387.308
198 "S1" "NT" "2" "52" "2" "70" 595.000
199 "S1" "NT" "2" "20" "2" "71" 418.077
200 "S1" "NT" "2" "3" "5" "72" 395.000
201 "S1" "NT" "2" "11" "3" "73" 425.769
202 "S1" "NT" "2" "18" "2" "74" NaN
203 "S1" "NT" "2" "15" "3" "75" 495.000
204 "S1" "NT" "2" "0" "5" "76" 325.769
205 "S1" "NT" "2" "63" "2" "77" 418.077
206 "S1" "NT" "2" "62" "3" "78" NaN
207 "S1" "NT" "2" "60" "3" "79" 395.000
208 "S1" "NT" "2" "2" "4" "80" 410.385
209 "S1" "NT" "2" "59" "2" "81" 379.615
210 "S1" "NT" "2" "1" "5" "82" 456.538
211 "S1" "NT" "2" "23" "2" "83" 402.692
212 "S1" "NT" "2" "50" "2" "84" 395.000
213 "S1" "NT" "2" "21" "2" "85" 410.385
214 "S1" "NT" "2" "15" "4" "86" 371.923
215 "S1" "NT" "2" "16" "2" "87" 325.769
216 "S1" "NT" "2" "6" "5" "88" 425.769
217 "S1" "NT" "2" "56" "3" "89" 410.385
218 "S1" "NT" "2" "5" "4" "90" 387.308
219 "S1" "NT" "2" "5" "5" "91" 364.231
220 "S1" "NT" "2" "58" "3" "92" 379.615
221 "S1" "NT" "2" "2" "5" "93" 418.077
222 "S1" "NT" "2" "11" "4" "94" 356.538
223 "S1" "NT" "2" "7" "5" "95" 464.231
224 "S1" "NT" "2" "62" "4" "96" 441.154
225 "S1" "NT" "2" "8" "2" "97" 371.923
226 "S1" "NT" "2" "5" "6" "98" 325.769
227 "S1" "NT" "2" "57" "2" "99" 395.000
228 "S1" "NT" "2" "19" "2" "100" 364.231
229 "S1" "NT" "2" "3" "6" "101" 664.231
230 "S1" "NT" "2" "10" "2" "102" 402.692
231 "S1" "NT" "2" "55" "2" "103" 456.538
232 "S1" "NT" "2" "9" "3" "104" 387.308
233 "S1" "NT" "2" "13" "3" "105" 410.385
234 "S1" "NT" "2" "60" "4" "106" 433.462
235 "S1" "NT" "2" "1" "6" "107" 379.615
236 "S1" "NT" "2" "4" "4" "108" 356.538
237 "S1" "NT" "2" "12" "2" "109" 441.154
238 "S1" "NT" "2" "9" "4" "110" 387.308
239 "S1" "NT" "2" "0" "6" "111" 548.846
240 "S1" "NT" "2" "7" "6" "112" 410.385
241 "S1" "NT" "2" "54" "2" "113" 418.077
242 "S1" "NT" "2" "4" "5" "114" 441.154
243 "S1" "NT" "2" "48" "2" "115" 387.308
244 "S1" "NT" "2" "22" "2" "116" 364.231
245 "S1" "NT" "2" "56" "4" "117" 395.000
246 "S1" "NT" "2" "4" "6" "118" 371.923
247 "S1" "NT" "2" "49" "2" "119" 418.077
248 "S1" "NT" "2" "53" "2" "120" NaN
249 "S1" "NT" "2" "2" "6" "121" 395.000
250 "S1" "NT" "2" "14" "2" "122" 364.231
251 "S1" "NT" "2" "17" "2" "123" 356.538
252 "S1" "NT" "2" "6" "6" "124" 418.077
253 "S1" "NT" "2" "13" "4" "125" 371.923
254 "S1" "NT" "2" "61" "2" "126" 456.538
255 "S1" "NT" "2" "58" "4" "127" 371.923
256 "S1" "NT" "2" "51" "2" "128" 379.615
257 "S1" "T" "3" "59" "1" "1" 456.538
258 "S1" "T" "3" "0" "1" "2" 379.615
259 "S1" "T" "3" "16" "1" "3" NaN
260 "S1" "T" "3" "56" "1" "4" 418.077
261 "S1" "T" "3" "10" "1" "5" 379.615
262 "S1" "T" "3" "52" "1" "6" 379.615
263 "S1" "T" "3" "4" "1" "7" 348.846
264 "S1" "T" "3" "60" "1" "8" 379.615
265 "S1" "T" "3" "11" "1" "9" 364.231
266 "S1" "T" "3" "58" "1" "10" 371.923
267 "S1" "T" "3" "15" "1" "11" 333.462
268 "S1" "T" "3" "48" "1" "12" 371.923
269 "S1" "T" "3" "23" "1" "13" 318.077
270 "S1" "T" "3" "6" "1" "14" 425.769
271 "S1" "T" "3" "3" "1" "15" 379.615
272 "S1" "T" "3" "55" "1" "16" 364.231
273 "S1" "T" "3" "2" "1" "17" 425.769
274 "S1" "T" "3" "4" "2" "18" 402.692
275 "S1" "T" "3" "22" "1" "19" 325.769
276 "S1" "T" "3" "14" "1" "20" 318.077
277 "S1" "T" "3" "1" "1" "21" 156.538
278 "S1" "T" "3" "62" "1" "22" 333.462
279 "S1" "T" "3" "62" "2" "23" 348.846
280 "S1" "T" "3" "19" "1" "24" 364.231
281 "S1" "T" "3" "3" "2" "25" 348.846
282 "S1" "T" "3" "9" "1" "26" 402.692
283 "S1" "T" "3" "49" "1" "27" 348.846
284 "S1" "T" "3" "13" "1" "28" 371.923
285 "S1" "T" "3" "18" "1" "29" 364.231
286 "S1" "T" "3" "54" "1" "30" 364.231
287 "S1" "T" "3" "5" "1" "31" 418.077
288 "S1" "T" "3" "61" "1" "32" 371.923
289 "S1" "T" "3" "56" "2" "33" 295.000
290 "S1" "T" "3" "53" "1" "34" 341.154
291 "S1" "T" "3" "6" "2" "35" 364.231
292 "S1" "T" "3" "20" "1" "36" 425.769
293 "S1" "T" "3" "2" "2" "37" 433.462
294 "S1" "T" "3" "5" "2" "38" 418.077
295 "S1" "T" "3" "8" "1" "39" 410.385
296 "S1" "T" "3" "57" "1" "40" 410.385
297 "S1" "T" "3" "0" "2" "41" 318.077
298 "S1" "T" "3" "7" "1" "42" 333.462
299 "S1" "T" "3" "3" "3" "43" 356.538
300 "S1" "T" "3" "0" "3" "44" 418.077
301 "S1" "T" "3" "9" "2" "45" 410.385
302 "S1" "T" "3" "50" "1" "46" 410.385
303 "S1" "T" "3" "63" "1" "47" 395.000
304 "S1" "T" "3" "1" "2" "48" 379.615
305 "S1" "T" "3" "15" "2" "49" 364.231
306 "S1" "T" "3" "1" "3" "50" 402.692
307 "S1" "T" "3" "2" "3" "51" 402.692
308 "S1" "T" "3" "13" "2" "52" 295.000
309 "S1" "T" "3" "51" "1" "53" 371.923
310 "S1" "T" "3" "4" "3" "54" 371.923
311 "S1" "T" "3" "60" "2" "55" 333.462
312 "S1" "T" "3" "7" "2" "56" 410.385
313 "S1" "T" "3" "6" "3" "57" 341.154
314 "S1" "T" "3" "7" "3" "58" 379.615
315 "S1" "T" "3" "5" "3" "59" 402.692
316 "S1" "T" "3" "21" "1" "60" 410.385
317 "S1" "T" "3" "11" "2" "61" 356.538
318 "S1" "T" "3" "17" "1" "62" 318.077
319 "S1" "T" "3" "12" "1" "63" 402.692
320 "S1" "T" "3" "58" "2" "64" 379.615
321 "S1" "T" "3" "4" "4" "65" 333.462
322 "S1" "T" "3" "1" "4" "66" 410.385
323 "S1" "T" "3" "51" "2" "67" 395.000
324 "S1" "T" "3" "9" "3" "68" 387.308
325 "S1" "T" "3" "0" "4" "69" 348.846
326 "S1" "T" "3" "6" "4" "70" 395.000
327 "S1" "T" "3" "3" "4" "71" 364.231
328 "S1" "T" "3" "7" "4" "72" 371.923
329 "S1" "T" "3" "52" "2" "73" 379.615
330 "S1" "T" "3" "21" "2" "74" 433.462
331 "S1" "T" "3" "58" "3" "75" 348.846
332 "S1" "T" "3" "60" "3" "76" 395.000
333 "S1" "T" "3" "63" "2" "77" 341.154
334 "S1" "T" "3" "3" "5" "78" 310.385
335 "S1" "T" "3" "48" "2" "79" 356.538
336 "S1" "T" "3" "2" "4" "80" 402.692
337 "S1" "T" "3" "5" "4" "81" 364.231
338 "S1" "T" "3" "61" "2" "82" 395.000
339 "S1" "T" "3" "17" "2" "83" 371.923
340 "S1" "T" "3" "18" "2" "84" 410.385
341 "S1" "T" "3" "23" "2" "85" 387.308
342 "S1" "T" "3" "3" "6" "86" 456.538
343 "S1" "T" "3" "13" "3" "87" 310.385
344 "S1" "T" "3" "4" "5" "88" 395.000
345 "S1" "T" "3" "6" "5" "89" 387.308
346 "S1" "T" "3" "10" "2" "90" 402.692
347 "S1" "T" "3" "2" "5" "91" 341.154
348 "S1" "T" "3" "0" "5" "92" 333.462
349 "S1" "T" "3" "58" "4" "93" 433.462
350 "S1" "T" "3" "62" "3" "94" 410.385
351 "S1" "T" "3" "22" "2" "95" 371.923
352 "S1" "T" "3" "12" "2" "96" 295.000
353 "S1" "T" "3" "62" "4" "97" 348.846
354 "S1" "T" "3" "11" "3" "98" 371.923
355 "S1" "T" "3" "13" "4" "99" 410.385
356 "S1" "T" "3" "56" "3" "100" 318.077
357 "S1" "T" "3" "19" "2" "101" 425.769
358 "S1" "T" "3" "5" "5" "102" 418.077
359 "S1" "T" "3" "53" "2" "103" 402.692
360 "S1" "T" "3" "9" "4" "104" 387.308
361 "S1" "T" "3" "14" "2" "105" 418.077
362 "S1" "T" "3" "5" "6" "106" 387.308
363 "S1" "T" "3" "16" "2" "107" 402.692
364 "S1" "T" "3" "7" "5" "108" 456.538
365 "S1" "T" "3" "15" "3" "109" 402.692
366 "S1" "T" "3" "49" "2" "110" 402.692
367 "S1" "T" "3" "55" "2" "111" 371.923
368 "S1" "T" "3" "50" "2" "112" 318.077
369 "S1" "T" "3" "1" "5" "113" 425.769
370 "S1" "T" "3" "56" "4" "114" 433.462
371 "S1" "T" "3" "59" "2" "115" 448.846
372 "S1" "T" "3" "6" "6" "116" 395.000
373 "S1" "T" "3" "11" "4" "117" 348.846
374 "S1" "T" "3" "1" "6" "118" 356.538
375 "S1" "T" "3" "15" "4" "119" 418.077
376 "S1" "T" "3" "57" "2" "120" 387.308
377 "S1" "T" "3" "7" "6" "121" 464.231
378 "S1" "T" "3" "2" "6" "122" 418.077
379 "S1" "T" "3" "60" "4" "123" 471.923
380 "S1" "T" "3" "54" "2" "124" 364.231
381 "S1" "T" "3" "4" "6" "125" 433.462
382 "S1" "T" "3" "20" "2" "126" 402.692
383 "S1" "T" "3" "8" "2" "127" 395.000
384 "S1" "T" "3" "0" "6" "128" 395.000
385 "S2" "T" "1" "7" "1" "1" 456.538
386 "S2" "T" "1" "4" "1" "2" 456.538
387 "S2" "T" "1" "49" "1" "3" 364.231
388 "S2" "T" "1" "18" "1" "4" 364.231
389 "S2" "T" "1" "63" "1" "5" 464.231
390 "S2" "T" "1" "5" "1" "6" 279.615
391 "S2" "T" "1" "6" "1" "7" 425.769
392 "S2" "T" "1" "51" "1" "8" 402.692
393 "S2" "T" "1" "50" "1" "9" 310.385
394 "S2" "T" "1" "9" "1" "10" 395.000
395 "S2" "T" "1" "4" "2" "11" 325.769
396 "S2" "T" "1" "0" "1" "12" 410.385
397 "S2" "T" "1" "0" "2" "13" 379.615
398 "S2" "T" "1" "9" "2" "14" 402.692
399 "S2" "T" "1" "2" "1" "15" 348.846
400 "S2" "T" "1" "23" "1" "16" 371.923
401 "S2" "T" "1" "4" "3" "17" 341.154
402 "S2" "T" "1" "22" "1" "18" 464.231
403 "S2" "T" "1" "15" "1" "19" 395.000
404 "S2" "T" "1" "8" "1" "20" 295.000
405 "S2" "T" "1" "3" "1" "21" 310.385
406 "S2" "T" "1" "61" "1" "22" 402.692
407 "S2" "T" "1" "3" "2" "23" 441.154
408 "S2" "T" "1" "52" "1" "24" 379.615
409 "S2" "T" "1" "62" "1" "25" 271.923
410 "S2" "T" "1" "17" "1" "26" 318.077
411 "S2" "T" "1" "1" "1" "27" 402.692
412 "S2" "T" "1" "1" "2" "28" 395.000
413 "S2" "T" "1" "7" "2" "29" 410.385
414 "S2" "T" "1" "57" "1" "30" 364.231
415 "S2" "T" "1" "6" "2" "31" 341.154
416 "S2" "T" "1" "53" "1" "32" 279.615
417 "S2" "T" "1" "13" "1" "33" 325.769
418 "S2" "T" "1" "48" "1" "34" 310.385
419 "S2" "T" "1" "20" "1" "35" 379.615
420 "S2" "T" "1" "11" "1" "36" 333.462
421 "S2" "T" "1" "13" "2" "37" 479.615
422 "S2" "T" "1" "56" "1" "38" 371.923
423 "S2" "T" "1" "58" "1" "39" 379.615
424 "S2" "T" "1" "6" "3" "40" 441.154
425 "S2" "T" "1" "54" "1" "41" 348.846
426 "S2" "T" "1" "19" "1" "42" 402.692
427 "S2" "T" "1" "56" "2" "43" 418.077
428 "S2" "T" "1" "14" "1" "44" 295.000
429 "S2" "T" "1" "11" "2" "45" 356.538
430 "S2" "T" "1" "55" "1" "46" 441.154
431 "S2" "T" "1" "59" "1" "47" 325.769
432 "S2" "T" "1" "60" "1" "48" 325.769
433 "S2" "T" "1" "12" "1" "49" 356.538
434 "S2" "T" "1" "16" "1" "50" 295.000
435 "S2" "T" "1" "3" "3" "51" 341.154
436 "S2" "T" "1" "5" "2" "52" 379.615
437 "S2" "T" "1" "7" "3" "53" 341.154
438 "S2" "T" "1" "21" "1" "54" 295.000
439 "S2" "T" "1" "62" "2" "55" 364.231
440 "S2" "T" "1" "0" "3" "56" 318.077
441 "S2" "T" "1" "5" "3" "57" 418.077
442 "S2" "T" "1" "2" "2" "58" 402.692
443 "S2" "T" "1" "2" "3" "59" 271.923
444 "S2" "T" "1" "1" "3" "60" 356.538
445 "S2" "T" "1" "58" "2" "61" 302.692
446 "S2" "T" "1" "15" "2" "62" 348.846
447 "S2" "T" "1" "10" "1" "63" 341.154
448 "S2" "T" "1" "60" "2" "64" 379.615
449 "S2" "T" "1" "9" "3" "65" 348.846
450 "S2" "T" "1" "60" "3" "66" 402.692
451 "S2" "T" "1" "12" "2" "67" 295.000
452 "S2" "T" "1" "22" "2" "68" 287.308
453 "S2" "T" "1" "58" "3" "69" 325.769
454 "S2" "T" "1" "3" "4" "70" 325.769
455 "S2" "T" "1" "21" "2" "71" 356.538
456 "S2" "T" "1" "15" "3" "72" 364.231
457 "S2" "T" "1" "62" "3" "73" 402.692
458 "S2" "T" "1" "60" "4" "74" 287.308
459 "S2" "T" "1" "57" "2" "75" 341.154
460 "S2" "T" "1" "55" "2" "76" 371.923
461 "S2" "T" "1" "4" "4" "77" 425.769
462 "S2" "T" "1" "51" "2" "78" 364.231
463 "S2" "T" "1" "62" "4" "79" 333.462
464 "S2" "T" "1" "6" "4" "80" 379.615
465 "S2" "T" "1" "8" "2" "81" 371.923
466 "S2" "T" "1" "7" "4" "82" 302.692
467 "S2" "T" "1" "6" "5" "83" 433.462
468 "S2" "T" "1" "56" "3" "84" 410.385
469 "S2" "T" "1" "19" "2" "85" 387.308
470 "S2" "T" "1" "54" "2" "86" 379.615
471 "S2" "T" "1" "0" "4" "87" 364.231
472 "S2" "T" "1" "18" "2" "88" 364.231
473 "S2" "T" "1" "2" "4" "89" 356.538
474 "S2" "T" "1" "61" "2" "90" 379.615
475 "S2" "T" "1" "11" "3" "91" 325.769
476 "S2" "T" "1" "9" "4" "92" 318.077
477 "S2" "T" "1" "3" "5" "93" 395.000
478 "S2" "T" "1" "6" "6" "94" 348.846
479 "S2" "T" "1" "50" "2" "95" 402.692
480 "S2" "T" "1" "7" "5" "96" 402.692
481 "S2" "T" "1" "3" "6" "97" 364.231
482 "S2" "T" "1" "56" "4" "98" 395.000
483 "S2" "T" "1" "4" "5" "99" 371.923
484 "S2" "T" "1" "2" "5" "100" 364.231
485 "S2" "T" "1" "16" "2" "101" 341.154
486 "S2" "T" "1" "5" "4" "102" 356.538
487 "S2" "T" "1" "5" "5" "103" 371.923
488 "S2" "T" "1" "0" "5" "104" 295.000
489 "S2" "T" "1" "48" "2" "105" 348.846
490 "S2" "T" "1" "53" "2" "106" 364.231
491 "S2" "T" "1" "59" "2" "107" 333.462
492 "S2" "T" "1" "7" "6" "108" 371.923
493 "S2" "T" "1" "20" "2" "109" 356.538
494 "S2" "T" "1" "13" "3" "110" 295.000
495 "S2" "T" "1" "15" "4" "111" 371.923
496 "S2" "T" "1" "0" "6" "112" 341.154
497 "S2" "T" "1" "11" "4" "113" 318.077
498 "S2" "T" "1" "4" "6" "114" 364.231
499 "S2" "T" "1" "13" "4" "115" 371.923
500 "S2" "T" "1" "1" "4" "116" 371.923
501 "S2" "T" "1" "2" "6" "117" 310.385
502 "S2" "T" "1" "23" "2" "118" 310.385
503 "S2" "T" "1" "52" "2" "119" 371.923
504 "S2" "T" "1" "14" "2" "120" 356.538
505 "S2" "T" "1" "49" "2" "121" 379.615
506 "S2" "T" "1" "1" "5" "122" 364.231
507 "S2" "T" "1" "58" "4" "123" 387.308
508 "S2" "T" "1" "1" "6" "124" 348.846
509 "S2" "T" "1" "63" "2" "125" 333.462
510 "S2" "T" "1" "17" "2" "126" 348.846
511 "S2" "T" "1" "10" "2" "127" 371.923
512 "S2" "T" "1" "5" "6" "128" 433.462
513 "S2" "NT" "2" "48" "1" "1" 571.923
514 "S2" "NT" "2" "6" "1" "2" 395.000
515 "S2" "NT" "2" "61" "1" "3" 387.308
516 "S2" "NT" "2" "56" "1" "4" 379.615
517 "S2" "NT" "2" "52" "1" "5" 395.000
518 "S2" "NT" "2" "55" "1" "6" NaN
519 "S2" "NT" "2" "1" "1" "7" 425.769
520 "S2" "NT" "2" "53" "1" "8" NaN
521 "S2" "NT" "2" "59" "1" "9" 356.538
522 "S2" "NT" "2" "14" "1" "10" 387.308
523 "S2" "NT" "2" "4" "1" "11" 364.231
524 "S2" "NT" "2" "16" "1" "12" 325.769
525 "S2" "NT" "2" "49" "1" "13" NaN
526 "S2" "NT" "2" "62" "1" "14" 448.846
527 "S2" "NT" "2" "63" "1" "15" 371.923
528 "S2" "NT" "2" "2" "1" "16" 402.692
529 "S2" "NT" "2" "2" "2" "17" 425.769
530 "S2" "NT" "2" "3" "1" "18" 395.000
531 "S2" "NT" "2" "22" "1" "19" 387.308
532 "S2" "NT" "2" "4" "2" "20" 318.077
533 "S2" "NT" "2" "58" "1" "21" 348.846
534 "S2" "NT" "2" "6" "2" "22" 402.692
535 "S2" "NT" "2" "3" "2" "23" 371.923
536 "S2" "NT" "2" "13" "1" "24" 341.154
537 "S2" "NT" "2" "60" "1" "25" 371.923
538 "S2" "NT" "2" "10" "1" "26" 387.308
539 "S2" "NT" "2" "3" "3" "27" 333.462
540 "S2" "NT" "2" "4" "3" "28" 356.538
541 "S2" "NT" "2" "5" "1" "29" 333.462
542 "S2" "NT" "2" "5" "2" "30" 387.308
543 "S2" "NT" "2" "0" "1" "31" 310.385
544 "S2" "NT" "2" "58" "2" "32" 341.154
545 "S2" "NT" "2" "57" "1" "33" 341.154
546 "S2" "NT" "2" "15" "1" "34" 371.923
547 "S2" "NT" "2" "62" "2" "35" 302.692
548 "S2" "NT" "2" "18" "1" "36" 433.462
549 "S2" "NT" "2" "6" "3" "37" 402.692
550 "S2" "NT" "2" "21" "1" "38" 425.769
551 "S2" "NT" "2" "1" "2" "39" NaN
552 "S2" "NT" "2" "12" "1" "40" 418.077
553 "S2" "NT" "2" "7" "1" "41" 433.462
554 "S2" "NT" "2" "17" "1" "42" 387.308
555 "S2" "NT" "2" "50" "1" "43" 410.385
556 "S2" "NT" "2" "8" "1" "44" 379.615
557 "S2" "NT" "2" "5" "3" "45" 448.846
558 "S2" "NT" "2" "11" "1" "46" 341.154
559 "S2" "NT" "2" "1" "3" "47" 348.846
560 "S2" "NT" "2" "60" "2" "48" 371.923
561 "S2" "NT" "2" "51" "1" "49" 379.615
562 "S2" "NT" "2" "19" "1" "50" 418.077
563 "S2" "NT" "2" "9" "1" "51" 325.769
564 "S2" "NT" "2" "56" "2" "52" 410.385
565 "S2" "NT" "2" "54" "1" "53" 364.231
566 "S2" "NT" "2" "11" "2" "54" 395.000
567 "S2" "NT" "2" "7" "2" "55" 364.231
568 "S2" "NT" "2" "2" "3" "56" 395.000
569 "S2" "NT" "2" "9" "2" "57" 371.923
570 "S2" "NT" "2" "20" "1" "58" 371.923
571 "S2" "NT" "2" "23" "1" "59" 379.615
572 "S2" "NT" "2" "0" "2" "60" 418.077
573 "S2" "NT" "2" "7" "3" "61" 395.000
574 "S2" "NT" "2" "15" "2" "62" 371.923
575 "S2" "NT" "2" "13" "2" "63" 356.538
576 "S2" "NT" "2" "0" "3" "64" 387.308
577 "S2" "NT" "2" "5" "4" "65" 341.154
578 "S2" "NT" "2" "1" "4" "66" 371.923
579 "S2" "NT" "2" "0" "4" "67" 364.231
580 "S2" "NT" "2" "0" "5" "68" 418.077
581 "S2" "NT" "2" "14" "2" "69" 418.077
582 "S2" "NT" "2" "9" "3" "70" 387.308
583 "S2" "NT" "2" "57" "2" "71" 379.615
584 "S2" "NT" "2" "56" "3" "72" 418.077
585 "S2" "NT" "2" "22" "2" "73" 541.154
586 "S2" "NT" "2" "20" "2" "74" 395.000
587 "S2" "NT" "2" "15" "3" "75" 448.846
588 "S2" "NT" "2" "9" "4" "76" 387.308
589 "S2" "NT" "2" "4" "4" "77" 371.923
590 "S2" "NT" "2" "7" "4" "78" 479.615
591 "S2" "NT" "2" "6" "4" "79" 379.615
592 "S2" "NT" "2" "11" "3" "80" 387.308
593 "S2" "NT" "2" "8" "2" "81" 379.615
594 "S2" "NT" "2" "10" "2" "82" 395.000
595 "S2" "NT" "2" "49" "2" "83" 379.615
596 "S2" "NT" "2" "11" "4" "84" 495.000
597 "S2" "NT" "2" "2" "4" "85" 418.077
598 "S2" "NT" "2" "4" "5" "86" 302.692
599 "S2" "NT" "2" "19" "2" "87" NaN
600 "S2" "NT" "2" "51" "2" "88" 518.077
601 "S2" "NT" "2" "6" "5" "89" 395.000
602 "S2" "NT" "2" "50" "2" "90" 325.769
603 "S2" "NT" "2" "18" "2" "91" 433.462
604 "S2" "NT" "2" "13" "3" "92" 395.000
605 "S2" "NT" "2" "5" "5" "93" 356.538
606 "S2" "NT" "2" "53" "2" "94" 325.769
607 "S2" "NT" "2" "3" "4" "95" 441.154
608 "S2" "NT" "2" "54" "2" "96" 395.000
609 "S2" "NT" "2" "59" "2" "97" 387.308
610 "S2" "NT" "2" "63" "2" "98" 379.615
611 "S2" "NT" "2" "52" "2" "99" 402.692
612 "S2" "NT" "2" "61" "2" "100" 395.000
613 "S2" "NT" "2" "23" "2" "101" 395.000
614 "S2" "NT" "2" "60" "3" "102" 448.846
615 "S2" "NT" "2" "0" "6" "103" 395.000
616 "S2" "NT" "2" "12" "2" "104" 348.846
617 "S2" "NT" "2" "7" "5" "105" 371.923
618 "S2" "NT" "2" "17" "2" "106" 433.462
619 "S2" "NT" "2" "48" "2" "107" 379.615
620 "S2" "NT" "2" "16" "2" "108" 418.077
621 "S2" "NT" "2" "4" "6" "109" 371.923
622 "S2" "NT" "2" "60" "4" "110" 356.538
623 "S2" "NT" "2" "62" "3" "111" 333.462
624 "S2" "NT" "2" "7" "6" "112" 356.538
625 "S2" "NT" "2" "56" "4" "113" 356.538
626 "S2" "NT" "2" "3" "5" "114" 379.615
627 "S2" "NT" "2" "2" "5" "115" 371.923
628 "S2" "NT" "2" "2" "6" "116" 410.385
629 "S2" "NT" "2" "58" "3" "117" 371.923
630 "S2" "NT" "2" "21" "2" "118" 525.769
631 "S2" "NT" "2" "5" "6" "119" 402.692
632 "S2" "NT" "2" "6" "6" "120" 341.154
633 "S2" "NT" "2" "58" "4" "121" 364.231
634 "S2" "NT" "2" "15" "4" "122" 364.231
635 "S2" "NT" "2" "13" "4" "123" 348.846
636 "S2" "NT" "2" "1" "5" "124" 379.615
637 "S2" "NT" "2" "62" "4" "125" 387.308
638 "S2" "NT" "2" "1" "6" "126" 310.385
639 "S2" "NT" "2" "55" "2" "127" 379.615
640 "S2" "NT" "2" "3" "6" "128" 433.462
641 "S2" "T" "3" "0" "1" "1" 548.846
642 "S2" "T" "3" "5" "1" "2" 356.538
643 "S2" "T" "3" "13" "1" "3" 410.385
644 "S2" "T" "3" "7" "1" "4" 433.462
645 "S2" "T" "3" "11" "1" "5" 441.154
646 "S2" "T" "3" "10" "1" "6" 371.923
647 "S2" "T" "3" "61" "1" "7" 425.769
648 "S2" "T" "3" "6" "1" "8" 395.000
649 "S2" "T" "3" "1" "1" "9" 395.000
650 "S2" "T" "3" "20" "1" "10" 425.769
651 "S2" "T" "3" "15" "1" "11" 333.462
652 "S2" "T" "3" "48" "1" "12" 441.154
653 "S2" "T" "3" "56" "1" "13" 387.308
654 "S2" "T" "3" "12" "1" "14" 379.615
655 "S2" "T" "3" "53" "1" "15" 402.692
656 "S2" "T" "3" "17" "1" "16" 402.692
657 "S2" "T" "3" "50" "1" "17" 418.077
658 "S2" "T" "3" "5" "2" "18" 402.692
659 "S2" "T" "3" "2" "1" "19" 356.538
660 "S2" "T" "3" "54" "1" "20" 371.923
661 "S2" "T" "3" "14" "1" "21" 402.692
662 "S2" "T" "3" "16" "1" "22" 348.846
663 "S2" "T" "3" "9" "1" "23" 387.308
664 "S2" "T" "3" "59" "1" "24" 356.538
665 "S2" "T" "3" "7" "2" "25" 410.385
666 "S2" "T" "3" "1" "2" "26" 456.538
667 "S2" "T" "3" "4" "1" "27" 364.231
668 "S2" "T" "3" "55" "1" "28" 395.000
669 "S2" "T" "3" "11" "2" "29" 441.154
670 "S2" "T" "3" "2" "2" "30" 356.538
671 "S2" "T" "3" "21" "1" "31" 425.769
672 "S2" "T" "3" "5" "3" "32" 387.308
673 "S2" "T" "3" "4" "2" "33" 425.769
674 "S2" "T" "3" "60" "1" "34" 425.769
675 "S2" "T" "3" "19" "1" "35" 425.769
676 "S2" "T" "3" "1" "3" "36" 425.769
677 "S2" "T" "3" "58" "1" "37" 333.462
678 "S2" "T" "3" "58" "2" "38" 395.000
679 "S2" "T" "3" "9" "2" "39" 387.308
680 "S2" "T" "3" "13" "2" "40" 348.846
681 "S2" "T" "3" "23" "1" "41" 379.615
682 "S2" "T" "3" "7" "3" "42" 371.923
683 "S2" "T" "3" "51" "1" "43" 387.308
684 "S2" "T" "3" "0" "2" "44" 395.000
685 "S2" "T" "3" "3" "1" "45" 402.692
686 "S2" "T" "3" "4" "3" "46" 425.769
687 "S2" "T" "3" "6" "2" "47" 371.923
688 "S2" "T" "3" "18" "1" "48" 387.308
689 "S2" "T" "3" "60" "2" "49" 395.000
690 "S2" "T" "3" "3" "2" "50" 418.077
691 "S2" "T" "3" "3" "3" "51" 371.923
692 "S2" "T" "3" "22" "1" "52" 425.769
693 "S2" "T" "3" "2" "3" "53" 348.846
694 "S2" "T" "3" "52" "1" "54" 402.692
695 "S2" "T" "3" "8" "1" "55" 395.000
696 "S2" "T" "3" "56" "2" "56" 418.077
697 "S2" "T" "3" "62" "1" "57" 379.615
698 "S2" "T" "3" "49" "1" "58" 379.615
699 "S2" "T" "3" "62" "2" "59" 418.077
700 "S2" "T" "3" "0" "3" "60" 371.923
701 "S2" "T" "3" "57" "1" "61" 433.462
702 "S2" "T" "3" "63" "1" "62" 371.923
703 "S2" "T" "3" "6" "3" "63" 425.769
704 "S2" "T" "3" "15" "2" "64" 418.077
705 "S2" "T" "3" "6" "4" "65" 441.154
706 "S2" "T" "3" "7" "4" "66" 371.923
707 "S2" "T" "3" "17" "2" "67" 364.231
708 "S2" "T" "3" "6" "5" "68" 410.385
709 "S2" "T" "3" "0" "4" "69" 395.000
710 "S2" "T" "3" "9" "3" "70" 371.923
711 "S2" "T" "3" "50" "2" "71" 348.846
712 "S2" "T" "3" "63" "2" "72" 348.846
713 "S2" "T" "3" "49" "2" "73" 379.615
714 "S2" "T" "3" "3" "4" "74" 410.385
715 "S2" "T" "3" "61" "2" "75" 418.077
716 "S2" "T" "3" "3" "5" "76" 379.615
717 "S2" "T" "3" "60" "3" "77" 379.615
718 "S2" "T" "3" "1" "4" "78" 387.308
719 "S2" "T" "3" "51" "2" "79" 425.769
720 "S2" "T" "3" "58" "3" "80" 410.385
721 "S2" "T" "3" "19" "2" "81" 371.923
722 "S2" "T" "3" "12" "2" "82" 379.615
723 "S2" "T" "3" "18" "2" "83" 379.615
724 "S2" "T" "3" "20" "2" "84" 371.923
725 "S2" "T" "3" "10" "2" "85" 387.308
726 "S2" "T" "3" "15" "3" "86" 371.923
727 "S2" "T" "3" "58" "4" "87" 433.462
728 "S2" "T" "3" "0" "5" "88" 433.462
729 "S2" "T" "3" "2" "4" "89" 402.692
730 "S2" "T" "3" "62" "3" "90" 402.692
731 "S2" "T" "3" "59" "2" "91" 387.308
732 "S2" "T" "3" "7" "5" "92" 325.769
733 "S2" "T" "3" "5" "4" "93" 387.308
734 "S2" "T" "3" "4" "4" "94" 395.000
735 "S2" "T" "3" "1" "5" "95" 425.769
736 "S2" "T" "3" "1" "6" "96" 418.077
737 "S2" "T" "3" "14" "2" "97" 418.077
738 "S2" "T" "3" "60" "4" "98" 387.308
739 "S2" "T" "3" "3" "6" "99" 348.846
740 "S2" "T" "3" "11" "3" "100" 341.154
741 "S2" "T" "3" "6" "6" "101" 456.538
742 "S2" "T" "3" "13" "3" "102" 448.846
743 "S2" "T" "3" "55" "2" "103" 395.000
744 "S2" "T" "3" "2" "5" "104" 410.385
745 "S2" "T" "3" "4" "5" "105" 487.308
746 "S2" "T" "3" "0" "6" "106" 402.692
747 "S2" "T" "3" "21" "2" "107" 418.077
748 "S2" "T" "3" "56" "3" "108" 433.462
749 "S2" "T" "3" "22" "2" "109" 387.308
750 "S2" "T" "3" "2" "6" "110" 410.385
751 "S2" "T" "3" "7" "6" "111" 471.923
752 "S2" "T" "3" "53" "2" "112" 410.385
753 "S2" "T" "3" "5" "5" "113" 387.308
754 "S2" "T" "3" "5" "6" "114" 433.462
755 "S2" "T" "3" "54" "2" "115" 395.000
756 "S2" "T" "3" "15" "4" "116" 395.000
757 "S2" "T" "3" "52" "2" "117" 410.385
758 "S2" "T" "3" "57" "2" "118" 356.538
759 "S2" "T" "3" "8" "2" "119" 425.769
760 "S2" "T" "3" "4" "6" "120" 448.846
761 "S2" "T" "3" "16" "2" "121" 371.923
762 "S2" "T" "3" "11" "4" "122" 364.231
763 "S2" "T" "3" "56" "4" "123" 379.615
764 "S2" "T" "3" "62" "4" "124" 371.923
765 "S2" "T" "3" "23" "2" "125" 387.308
766 "S2" "T" "3" "48" "2" "126" 402.692
767 "S2" "T" "3" "9" "4" "127" 418.077
768 "S2" "T" "3" "13" "4" "128" 402.692
769 "S3" "T" "1" "62" "1" "1" 410.385
770 "S3" "T" "1" "62" "2" "2" 241.154
771 "S3" "T" "1" "0" "1" "3" 425.769
772 "S3" "T" "1" "0" "2" "4" 395.000
773 "S3" "T" "1" "21" "1" "5" 402.692
774 "S3" "T" "1" "54" "1" "6" 364.231
775 "S3" "T" "1" "15" "1" "7" 379.615
776 "S3" "T" "1" "49" "1" "8" 379.615
777 "S3" "T" "1" "9" "1" "9" 341.154
778 "S3" "T" "1" "2" "1" "10" 395.000
779 "S3" "T" "1" "5" "1" "11" 325.769
780 "S3" "T" "1" "61" "1" "12" 418.077
781 "S3" "T" "1" "60" "1" "13" 433.462
782 "S3" "T" "1" "1" "1" "14" 425.769
783 "S3" "T" "1" "9" "2" "15" 371.923
784 "S3" "T" "1" "58" "1" "16" 264.231
785 "S3" "T" "1" "5" "2" "17" 271.923
786 "S3" "T" "1" "3" "1" "18" 379.615
787 "S3" "T" "1" "11" "1" "19" 279.615
788 "S3" "T" "1" "56" "1" "20" 356.538
789 "S3" "T" "1" "50" "1" "21" 341.154
790 "S3" "T" "1" "13" "1" "22" 356.538
791 "S3" "T" "1" "53" "1" "23" 418.077
792 "S3" "T" "1" "8" "1" "24" 464.231
793 "S3" "T" "1" "16" "1" "25" 318.077
794 "S3" "T" "1" "52" "1" "26" 310.385
795 "S3" "T" "1" "3" "2" "27" 302.692
796 "S3" "T" "1" "58" "2" "28" 325.769
797 "S3" "T" "1" "10" "1" "29" 364.231
798 "S3" "T" "1" "57" "1" "30" 302.692
799 "S3" "T" "1" "3" "3" "31" 341.154
800 "S3" "T" "1" "4" "1" "32" NaN
801 "S3" "T" "1" "55" "1" "33" 295.000
802 "S3" "T" "1" "48" "1" "34" 333.462
803 "S3" "T" "1" "5" "3" "35" 264.231
804 "S3" "T" "1" "17" "1" "36" 348.846
805 "S3" "T" "1" "14" "1" "37" 348.846
806 "S3" "T" "1" "56" "2" "38" 379.615
807 "S3" "T" "1" "15" "2" "39" 356.538
808 "S3" "T" "1" "12" "1" "40" 325.769
809 "S3" "T" "1" "7" "1" "41" 341.154
810 "S3" "T" "1" "13" "2" "42" 241.154
811 "S3" "T" "1" "7" "2" "43" 371.923
812 "S3" "T" "1" "6" "1" "44" 318.077
813 "S3" "T" "1" "0" "3" "45" 348.846
814 "S3" "T" "1" "4" "2" "46" 271.923
815 "S3" "T" "1" "22" "1" "47" 379.615
816 "S3" "T" "1" "18" "1" "48" 348.846
817 "S3" "T" "1" "1" "2" "49" 318.077
818 "S3" "T" "1" "1" "3" "50" 379.615
819 "S3" "T" "1" "2" "2" "51" 302.692
820 "S3" "T" "1" "20" "1" "52" 341.154
821 "S3" "T" "1" "59" "1" "53" 318.077
822 "S3" "T" "1" "11" "2" "54" 318.077
823 "S3" "T" "1" "51" "1" "55" 341.154
824 "S3" "T" "1" "2" "3" "56" 418.077
825 "S3" "T" "1" "19" "1" "57" 371.923
826 "S3" "T" "1" "6" "2" "58" 387.308
827 "S3" "T" "1" "60" "2" "59" 348.846
828 "S3" "T" "1" "7" "3" "60" 287.308
829 "S3" "T" "1" "63" "1" "61" 356.538
830 "S3" "T" "1" "4" "3" "62" 302.692
831 "S3" "T" "1" "23" "1" "63" 395.000
832 "S3" "T" "1" "6" "3" "64" 356.538
833 "S3" "T" "1" "49" "2" "65" 387.308
834 "S3" "T" "1" "61" "2" "66" 310.385
835 "S3" "T" "1" "11" "3" "67" 364.231
836 "S3" "T" "1" "0" "4" "68" 395.000
837 "S3" "T" "1" "13" "3" "69" 325.769
838 "S3" "T" "1" "16" "2" "70" 318.077
839 "S3" "T" "1" "1" "4" "71" 325.769
840 "S3" "T" "1" "55" "2" "72" 364.231
841 "S3" "T" "1" "9" "3" "73" 379.615
842 "S3" "T" "1" "4" "4" "74" 279.615
843 "S3" "T" "1" "58" "3" "75" 333.462
844 "S3" "T" "1" "60" "3" "76" 418.077
845 "S3" "T" "1" "3" "4" "77" 302.692
846 "S3" "T" "1" "56" "3" "78" 341.154
847 "S3" "T" "1" "23" "2" "79" 441.154
848 "S3" "T" "1" "11" "4" "80" 348.846
849 "S3" "T" "1" "4" "5" "81" 364.231
850 "S3" "T" "1" "3" "5" "82" 395.000
851 "S3" "T" "1" "6" "4" "83" 356.538
852 "S3" "T" "1" "1" "5" "84" 341.154
853 "S3" "T" "1" "6" "5" "85" 364.231
854 "S3" "T" "1" "53" "2" "86" 310.385
855 "S3" "T" "1" "9" "4" "87" 387.308
856 "S3" "T" "1" "6" "6" "88" 410.385
857 "S3" "T" "1" "0" "5" "89" 395.000
858 "S3" "T" "1" "56" "4" "90" 325.769
859 "S3" "T" "1" "13" "4" "91" 318.077
860 "S3" "T" "1" "5" "4" "92" 402.692
861 "S3" "T" "1" "22" "2" "93" 387.308
862 "S3" "T" "1" "59" "2" "94" 379.615
863 "S3" "T" "1" "15" "3" "95" 348.846
864 "S3" "T" "1" "2" "4" "96" 464.231
865 "S3" "T" "1" "19" "2" "97" 356.538
866 "S3" "T" "1" "12" "2" "98" 318.077
867 "S3" "T" "1" "5" "5" "99" NaN
868 "S3" "T" "1" "7" "4" "100" 410.385
869 "S3" "T" "1" "54" "2" "101" 387.308
870 "S3" "T" "1" "63" "2" "102" 264.231
871 "S3" "T" "1" "4" "6" "103" 295.000
872 "S3" "T" "1" "17" "2" "104" 348.846
873 "S3" "T" "1" "50" "2" "105" 425.769
874 "S3" "T" "1" "51" "2" "106" 387.308
875 "S3" "T" "1" "7" "5" "107" 402.692
876 "S3" "T" "1" "52" "2" "108" 418.077
877 "S3" "T" "1" "48" "2" "109" 302.692
878 "S3" "T" "1" "21" "2" "110" 333.462
879 "S3" "T" "1" "57" "2" "111" 387.308
880 "S3" "T" "1" "58" "4" "112" 395.000
881 "S3" "T" "1" "5" "6" "113" 371.923
882 "S3" "T" "1" "15" "4" "114" 425.769
883 "S3" "T" "1" "8" "2" "115" 379.615
884 "S3" "T" "1" "0" "6" "116" 333.462
885 "S3" "T" "1" "62" "3" "117" 333.462
886 "S3" "T" "1" "7" "6" "118" 348.846
887 "S3" "T" "1" "2" "5" "119" 410.385
888 "S3" "T" "1" "1" "6" "120" 395.000
889 "S3" "T" "1" "2" "6" "121" 371.923
890 "S3" "T" "1" "20" "2" "122" 441.154
891 "S3" "T" "1" "18" "2" "123" 302.692
892 "S3" "T" "1" "10" "2" "124" 441.154
893 "S3" "T" "1" "60" "4" "125" 348.846
894 "S3" "T" "1" "3" "6" "126" 433.462
895 "S3" "T" "1" "14" "2" "127" 448.846
896 "S3" "T" "1" "62" "4" "128" 410.385
897 "S3" "NT" "2" "58" "1" "1" 425.769
898 "S3" "NT" "2" "62" "1" "2" 333.462
899 "S3" "NT" "2" "58" "2" "3" 418.077
900 "S3" "NT" "2" "5" "1" "4" 333.462
901 "S3" "NT" "2" "6" "1" "5" 348.846
902 "S3" "NT" "2" "14" "1" "6" 395.000
903 "S3" "NT" "2" "49" "1" "7" 341.154
904 "S3" "NT" "2" "2" "1" "8" 364.231
905 "S3" "NT" "2" "2" "2" "9" 348.846
906 "S3" "NT" "2" "13" "1" "10" 295.000
907 "S3" "NT" "2" "63" "1" "11" 356.538
908 "S3" "NT" "2" "1" "1" "12" 395.000
909 "S3" "NT" "2" "6" "2" "13" 325.769
910 "S3" "NT" "2" "21" "1" "14" NaN
911 "S3" "NT" "2" "7" "1" "15" 418.077
912 "S3" "NT" "2" "23" "1" "16" 387.308
913 "S3" "NT" "2" "56" "1" "17" 402.692
914 "S3" "NT" "2" "16" "1" "18" 356.538
915 "S3" "NT" "2" "48" "1" "19" 402.692
916 "S3" "NT" "2" "15" "1" "20" 364.231
917 "S3" "NT" "2" "6" "3" "21" 356.538
918 "S3" "NT" "2" "3" "1" "22" 356.538
919 "S3" "NT" "2" "18" "1" "23" 364.231
920 "S3" "NT" "2" "11" "1" "24" 356.538
921 "S3" "NT" "2" "59" "1" "25" 371.923
922 "S3" "NT" "2" "0" "1" "26" 364.231
923 "S3" "NT" "2" "61" "1" "27" 348.846
924 "S3" "NT" "2" "3" "2" "28" 395.000
925 "S3" "NT" "2" "62" "2" "29" 410.385
926 "S3" "NT" "2" "10" "1" "30" 348.846
927 "S3" "NT" "2" "15" "2" "31" 325.769
928 "S3" "NT" "2" "17" "1" "32" 341.154
929 "S3" "NT" "2" "4" "1" "33" 502.692
930 "S3" "NT" "2" "53" "1" "34" NaN
931 "S3" "NT" "2" "19" "1" "35" NaN
932 "S3" "NT" "2" "11" "2" "36" 387.308
933 "S3" "NT" "2" "56" "2" "37" 318.077
934 "S3" "NT" "2" "52" "1" "38" 333.462
935 "S3" "NT" "2" "57" "1" "39" 356.538
936 "S3" "NT" "2" "5" "2" "40" NaN
937 "S3" "NT" "2" "2" "3" "41" 341.154
938 "S3" "NT" "2" "13" "2" "42" NaN
939 "S3" "NT" "2" "8" "1" "43" 364.231
940 "S3" "NT" "2" "7" "2" "44" 425.769
941 "S3" "NT" "2" "4" "2" "45" 379.615
942 "S3" "NT" "2" "54" "1" "46" 348.846
943 "S3" "NT" "2" "1" "2" "47" 333.462
944 "S3" "NT" "2" "4" "3" "48" 410.385
945 "S3" "NT" "2" "51" "1" "49" 379.615
946 "S3" "NT" "2" "9" "1" "50" 356.538
947 "S3" "NT" "2" "1" "3" "51" 387.308
948 "S3" "NT" "2" "7" "3" "52" 402.692
949 "S3" "NT" "2" "0" "2" "53" 418.077
950 "S3" "NT" "2" "5" "3" "54" 387.308
951 "S3" "NT" "2" "60" "1" "55" 448.846
952 "S3" "NT" "2" "60" "2" "56" NaN
953 "S3" "NT" "2" "3" "3" "57" 387.308
954 "S3" "NT" "2" "0" "3" "58" 341.154
955 "S3" "NT" "2" "9" "2" "59" 364.231
956 "S3" "NT" "2" "22" "1" "60" 371.923
957 "S3" "NT" "2" "12" "1" "61" NaN
958 "S3" "NT" "2" "20" "1" "62" 348.846
959 "S3" "NT" "2" "55" "1" "63" 395.000
960 "S3" "NT" "2" "50" "1" "64" 371.923
961 "S3" "NT" "2" "7" "4" "65" 456.538
962 "S3" "NT" "2" "63" "2" "66" 325.769
963 "S3" "NT" "2" "0" "4" "67" 425.769
964 "S3" "NT" "2" "3" "4" "68" 356.538
965 "S3" "NT" "2" "20" "2" "69" 364.231
966 "S3" "NT" "2" "6" "4" "70" 379.615
967 "S3" "NT" "2" "14" "2" "71" 371.923
968 "S3" "NT" "2" "9" "3" "72" 341.154
969 "S3" "NT" "2" "6" "5" "73" 364.231
970 "S3" "NT" "2" "4" "4" "74" 333.462
971 "S3" "NT" "2" "10" "2" "75" 425.769
972 "S3" "NT" "2" "1" "4" "76" 410.385
973 "S3" "NT" "2" "2" "4" "77" 325.769
974 "S3" "NT" "2" "23" "2" "78" 348.846
975 "S3" "NT" "2" "5" "4" "79" 356.538
976 "S3" "NT" "2" "0" "5" "80" 364.231
977 "S3" "NT" "2" "53" "2" "81" 418.077
978 "S3" "NT" "2" "52" "2" "82" NaN
979 "S3" "NT" "2" "11" "3" "83" 356.538
980 "S3" "NT" "2" "12" "2" "84" 395.000
981 "S3" "NT" "2" "58" "3" "85" 333.462
982 "S3" "NT" "2" "22" "2" "86" 333.462
983 "S3" "NT" "2" "16" "2" "87" 341.154
984 "S3" "NT" "2" "51" "2" "88" 402.692
985 "S3" "NT" "2" "55" "2" "89" 341.154
986 "S3" "NT" "2" "17" "2" "90" 364.231
987 "S3" "NT" "2" "5" "5" "91" 348.846
988 "S3" "NT" "2" "3" "5" "92" 395.000
989 "S3" "NT" "2" "6" "6" "93" 395.000
990 "S3" "NT" "2" "8" "2" "94" 371.923
991 "S3" "NT" "2" "48" "2" "95" 325.769
992 "S3" "NT" "2" "7" "5" "96" 348.846
993 "S3" "NT" "2" "1" "5" "97" 333.462
994 "S3" "NT" "2" "3" "6" "98" 333.462
995 "S3" "NT" "2" "56" "3" "99" 341.154
996 "S3" "NT" "2" "9" "4" "100" 410.385
997 "S3" "NT" "2" "1" "6" "101" 318.077
998 "S3" "NT" "2" "15" "3" "102" 348.846
999 "S3" "NT" "2" "61" "2" "103" 379.615
1000 "S3" "NT" "2" "60" "3" "104" 356.538
1001 "S3" "NT" "2" "49" "2" "105" 325.769
1002 "S3" "NT" "2" "18" "2" "106" 379.615
1003 "S3" "NT" "2" "62" "3" "107" 379.615
1004 "S3" "NT" "2" "21" "2" "108" 356.538
1005 "S3" "NT" "2" "11" "4" "109" 341.154
1006 "S3" "NT" "2" "13" "3" "110" 371.923
1007 "S3" "NT" "2" "58" "4" "111" 341.154
1008 "S3" "NT" "2" "57" "2" "112" 302.692
1009 "S3" "NT" "2" "15" "4" "113" 348.846
1010 "S3" "NT" "2" "56" "4" "114" 364.231
1011 "S3" "NT" "2" "59" "2" "115" 364.231
1012 "S3" "NT" "2" "62" "4" "116" 348.846
1013 "S3" "NT" "2" "4" "5" "117" 425.769
1014 "S3" "NT" "2" "2" "5" "118" 364.231
1015 "S3" "NT" "2" "2" "6" "119" 410.385
1016 "S3" "NT" "2" "0" "6" "120" 333.462
1017 "S3" "NT" "2" "7" "6" "121" 341.154
1018 "S3" "NT" "2" "54" "2" "122" 341.154
1019 "S3" "NT" "2" "13" "4" "123" 387.308
1020 "S3" "NT" "2" "4" "6" "124" 341.154
1021 "S3" "NT" "2" "50" "2" "125" 364.231
1022 "S3" "NT" "2" "5" "6" "126" 325.769
1023 "S3" "NT" "2" "19" "2" "127" 379.615
1024 "S3" "NT" "2" "60" "4" "128" 325.769
1025 "S3" "T" "3" "13" "1" "1" 495.000
1026 "S3" "T" "3" "19" "1" "2" 356.538
1027 "S3" "T" "3" "1" "1" "3" 325.769
1028 "S3" "T" "3" "53" "1" "4" 348.846
1029 "S3" "T" "3" "56" "1" "5" 348.846
1030 "S3" "T" "3" "59" "1" "6" 402.692
1031 "S3" "T" "3" "5" "1" "7" 371.923
1032 "S3" "T" "3" "10" "1" "8" 395.000
1033 "S3" "T" "3" "9" "1" "9" 356.538
1034 "S3" "T" "3" "2" "1" "10" 379.615
1035 "S3" "T" "3" "5" "2" "11" 379.615
1036 "S3" "T" "3" "60" "1" "12" 341.154
1037 "S3" "T" "3" "20" "1" "13" 364.231
1038 "S3" "T" "3" "54" "1" "14" 379.615
1039 "S3" "T" "3" "4" "1" "15" 356.538
1040 "S3" "T" "3" "22" "1" "16" 356.538
1041 "S3" "T" "3" "0" "1" "17" 379.615
1042 "S3" "T" "3" "51" "1" "18" 379.615
1043 "S3" "T" "3" "62" "1" "19" 356.538
1044 "S3" "T" "3" "13" "2" "20" 418.077
1045 "S3" "T" "3" "7" "1" "21" 356.538
1046 "S3" "T" "3" "58" "1" "22" 371.923
1047 "S3" "T" "3" "0" "2" "23" 371.923
1048 "S3" "T" "3" "4" "2" "24" 387.308
1049 "S3" "T" "3" "6" "1" "25" 410.385
1050 "S3" "T" "3" "12" "1" "26" 387.308
1051 "S3" "T" "3" "61" "1" "27" 341.154
1052 "S3" "T" "3" "2" "2" "28" 295.000
1053 "S3" "T" "3" "60" "2" "29" 402.692
1054 "S3" "T" "3" "48" "1" "30" 364.231
1055 "S3" "T" "3" "15" "1" "31" 356.538
1056 "S3" "T" "3" "7" "2" "32" 418.077
1057 "S3" "T" "3" "56" "2" "33" 371.923
1058 "S3" "T" "3" "0" "3" "34" 379.615
1059 "S3" "T" "3" "49" "1" "35" 333.462
1060 "S3" "T" "3" "8" "1" "36" 364.231
1061 "S3" "T" "3" "11" "1" "37" 341.154
1062 "S3" "T" "3" "50" "1" "38" 341.154
1063 "S3" "T" "3" "1" "2" "39" 402.692
1064 "S3" "T" "3" "4" "3" "40" 341.154
1065 "S3" "T" "3" "3" "1" "41" 364.231
1066 "S3" "T" "3" "52" "1" "42" 395.000
1067 "S3" "T" "3" "2" "3" "43" 348.846
1068 "S3" "T" "3" "3" "2" "44" 371.923
1069 "S3" "T" "3" "17" "1" "45" 387.308
1070 "S3" "T" "3" "7" "3" "46" 379.615
1071 "S3" "T" "3" "55" "1" "47" 333.462
1072 "S3" "T" "3" "3" "3" "48" 356.538
1073 "S3" "T" "3" "9" "2" "49" 341.154
1074 "S3" "T" "3" "5" "3" "50" 348.846
1075 "S3" "T" "3" "1" "3" "51" 364.231
1076 "S3" "T" "3" "23" "1" "52" 425.769
1077 "S3" "T" "3" "15" "2" "53" 333.462
1078 "S3" "T" "3" "6" "2" "54" 310.385
1079 "S3" "T" "3" "62" "2" "55" 379.615
1080 "S3" "T" "3" "14" "1" "56" 371.923
1081 "S3" "T" "3" "11" "2" "57" 418.077
1082 "S3" "T" "3" "57" "1" "58" 395.000
1083 "S3" "T" "3" "16" "1" "59" 387.308
1084 "S3" "T" "3" "21" "1" "60" 371.923
1085 "S3" "T" "3" "63" "1" "61" 441.154
1086 "S3" "T" "3" "18" "1" "62" 387.308
1087 "S3" "T" "3" "6" "3" "63" 341.154
1088 "S3" "T" "3" "58" "2" "64" 387.308
1089 "S3" "T" "3" "7" "4" "65" 402.692
1090 "S3" "T" "3" "3" "4" "66" 379.615
1091 "S3" "T" "3" "21" "2" "67" 371.923
1092 "S3" "T" "3" "58" "3" "68" 425.769
1093 "S3" "T" "3" "56" "3" "69" 402.692
1094 "S3" "T" "3" "61" "2" "70" 410.385
1095 "S3" "T" "3" "13" "3" "71" 387.308
1096 "S3" "T" "3" "9" "3" "72" 348.846
1097 "S3" "T" "3" "0" "4" "73" 364.231
1098 "S3" "T" "3" "50" "2" "74" 333.462
1099 "S3" "T" "3" "1" "4" "75" 410.385
1100 "S3" "T" "3" "49" "2" "76" 325.769
1101 "S3" "T" "3" "11" "3" "77" 371.923
1102 "S3" "T" "3" "5" "4" "78" 364.231
1103 "S3" "T" "3" "1" "5" "79" 502.692
1104 "S3" "T" "3" "51" "2" "80" 371.923
1105 "S3" "T" "3" "62" "3" "81" 410.385
1106 "S3" "T" "3" "15" "3" "82" 418.077
1107 "S3" "T" "3" "57" "2" "83" 410.385
1108 "S3" "T" "3" "20" "2" "84" 456.538
1109 "S3" "T" "3" "14" "2" "85" 418.077
1110 "S3" "T" "3" "48" "2" "86" 433.462
1111 "S3" "T" "3" "6" "4" "87" 325.769
1112 "S3" "T" "3" "0" "5" "88" 410.385
1113 "S3" "T" "3" "4" "4" "89" 387.308
1114 "S3" "T" "3" "2" "4" "90" 364.231
1115 "S3" "T" "3" "22" "2" "91" 395.000
1116 "S3" "T" "3" "0" "6" "92" 410.385
1117 "S3" "T" "3" "59" "2" "93" 387.308
1118 "S3" "T" "3" "3" "5" "94" 318.077
1119 "S3" "T" "3" "12" "2" "95" 341.154
1120 "S3" "T" "3" "13" "4" "96" 279.615
1121 "S3" "T" "3" "19" "2" "97" 410.385
1122 "S3" "T" "3" "23" "2" "98" 379.615
1123 "S3" "T" "3" "2" "5" "99" 402.692
1124 "S3" "T" "3" "10" "2" "100" 402.692
1125 "S3" "T" "3" "4" "5" "101" 402.692
1126 "S3" "T" "3" "3" "6" "102" 379.615
1127 "S3" "T" "3" "8" "2" "103" 487.308
1128 "S3" "T" "3" "4" "6" "104" 371.923
1129 "S3" "T" "3" "11" "4" "105" 448.846
1130 "S3" "T" "3" "53" "2" "106" 348.846
1131 "S3" "T" "3" "5" "5" "107" 341.154
1132 "S3" "T" "3" "2" "6" "108" 418.077
1133 "S3" "T" "3" "52" "2" "109" 410.385
1134 "S3" "T" "3" "54" "2" "110" 371.923
1135 "S3" "T" "3" "6" "5" "111" 425.769
1136 "S3" "T" "3" "6" "6" "112" 379.615
1137 "S3" "T" "3" "16" "2" "113" 379.615
1138 "S3" "T" "3" "62" "4" "114" 333.462
1139 "S3" "T" "3" "7" "5" "115" 318.077
1140 "S3" "T" "3" "58" "4" "116" 387.308
1141 "S3" "T" "3" "1" "6" "117" 441.154
1142 "S3" "T" "3" "56" "4" "118" 302.692
1143 "S3" "T" "3" "15" "4" "119" 371.923
1144 "S3" "T" "3" "18" "2" "120" 302.692
1145 "S3" "T" "3" "17" "2" "121" 271.923
1146 "S3" "T" "3" "5" "6" "122" NaN
1147 "S3" "T" "3" "60" "3" "123" 341.154
1148 "S3" "T" "3" "7" "6" "124" NaN
1149 "S3" "T" "3" "63" "2" "125" NaN
1150 "S3" "T" "3" "55" "2" "126" NaN
1151 "S3" "T" "3" "9" "4" "127" NaN
1152 "S3" "T" "3" "60" "4" "128" 302.692
1153 "S4" "T" "1" "10" "1" "1" 287.308
1154 "S4" "T" "1" "53" "1" "2" 264.231
1155 "S4" "T" "1" "62" "1" "3" 302.692
1156 "S4" "T" "1" "2" "1" "4" 302.692
1157 "S4" "T" "1" "4" "1" "5" 356.538
1158 "S4" "T" "1" "6" "1" "6" 302.692
1159 "S4" "T" "1" "2" "2" "7" 279.615
1160 "S4" "T" "1" "23" "1" "8" 279.615
1161 "S4" "T" "1" "5" "1" "9" 279.615
1162 "S4" "T" "1" "19" "1" "10" 287.308
1163 "S4" "T" "1" "14" "1" "11" 256.538
1164 "S4" "T" "1" "48" "1" "12" 302.692
1165 "S4" "T" "1" "58" "1" "13" 287.308
1166 "S4" "T" "1" "4" "2" "14" 264.231
1167 "S4" "T" "1" "4" "3" "15" 287.308
1168 "S4" "T" "1" "0" "1" "16" 310.385
1169 "S4" "T" "1" "51" "1" "17" 287.308
1170 "S4" "T" "1" "13" "1" "18" 310.385
1171 "S4" "T" "1" "7" "1" "19" 318.077
1172 "S4" "T" "1" "3" "1" "20" 310.385
1173 "S4" "T" "1" "17" "1" "21" 271.923
1174 "S4" "T" "1" "13" "2" "22" 241.154
1175 "S4" "T" "1" "50" "1" "23" 287.308
1176 "S4" "T" "1" "55" "1" "24" 310.385
1177 "S4" "T" "1" "3" "2" "25" 333.462
1178 "S4" "T" "1" "15" "1" "26" 333.462
1179 "S4" "T" "1" "49" "1" "27" 325.769
1180 "S4" "T" "1" "58" "2" "28" 256.538
1181 "S4" "T" "1" "11" "1" "29" 310.385
1182 "S4" "T" "1" "12" "1" "30" 264.231
1183 "S4" "T" "1" "52" "1" "31" 318.077
1184 "S4" "T" "1" "6" "2" "32" 295.000
1185 "S4" "T" "1" "5" "2" "33" 287.308
1186 "S4" "T" "1" "60" "1" "34" 333.462
1187 "S4" "T" "1" "8" "1" "35" 233.462
1188 "S4" "T" "1" "1" "1" "36" 248.846
1189 "S4" "T" "1" "18" "1" "37" 318.077
1190 "S4" "T" "1" "0" "2" "38" 310.385
1191 "S4" "T" "1" "1" "2" "39" 302.692
1192 "S4" "T" "1" "2" "3" "40" 295.000
1193 "S4" "T" "1" "63" "1" "41" 341.154
1194 "S4" "T" "1" "62" "2" "42" 356.538
1195 "S4" "T" "1" "61" "1" "43" 295.000
1196 "S4" "T" "1" "6" "3" "44" 333.462
1197 "S4" "T" "1" "22" "1" "45" 356.538
1198 "S4" "T" "1" "16" "1" "46" 279.615
1199 "S4" "T" "1" "21" "1" "47" 302.692
1200 "S4" "T" "1" "9" "1" "48" 279.615
1201 "S4" "T" "1" "5" "3" "49" 271.923
1202 "S4" "T" "1" "0" "3" "50" 279.615
1203 "S4" "T" "1" "59" "1" "51" 218.077
1204 "S4" "T" "1" "57" "1" "52" 318.077
1205 "S4" "T" "1" "7" "2" "53" 333.462
1206 "S4" "T" "1" "20" "1" "54" 341.154
1207 "S4" "T" "1" "9" "2" "55" 341.154
1208 "S4" "T" "1" "11" "2" "56" 333.462
1209 "S4" "T" "1" "7" "3" "57" 233.462
1210 "S4" "T" "1" "1" "3" "58" 356.538
1211 "S4" "T" "1" "56" "1" "59" 348.846
1212 "S4" "T" "1" "60" "2" "60" 287.308
1213 "S4" "T" "1" "56" "2" "61" 264.231
1214 "S4" "T" "1" "54" "1" "62" 318.077
1215 "S4" "T" "1" "15" "2" "63" 325.769
1216 "S4" "T" "1" "3" "3" "64" 341.154
1217 "S4" "T" "1" "2" "4" "65" 325.769
1218 "S4" "T" "1" "21" "2" "66" 356.538
1219 "S4" "T" "1" "3" "4" "67" 325.769
1220 "S4" "T" "1" "53" "2" "68" 318.077
1221 "S4" "T" "1" "13" "3" "69" 318.077
1222 "S4" "T" "1" "5" "4" "70" 233.462
1223 "S4" "T" "1" "55" "2" "71" 287.308
1224 "S4" "T" "1" "12" "2" "72" 302.692
1225 "S4" "T" "1" "7" "4" "73" 264.231
1226 "S4" "T" "1" "52" "2" "74" 310.385
1227 "S4" "T" "1" "59" "2" "75" 310.385
1228 "S4" "T" "1" "0" "4" "76" 310.385
1229 "S4" "T" "1" "15" "3" "77" 341.154
1230 "S4" "T" "1" "1" "4" "78" 295.000
1231 "S4" "T" "1" "17" "2" "79" 302.692
1232 "S4" "T" "1" "6" "4" "80" 310.385
1233 "S4" "T" "1" "15" "4" "81" 271.923
1234 "S4" "T" "1" "60" "3" "82" 248.846
1235 "S4" "T" "1" "56" "3" "83" 202.692
1236 "S4" "T" "1" "2" "5" "84" 295.000
1237 "S4" "T" "1" "5" "5" "85" 295.000
1238 "S4" "T" "1" "10" "2" "86" 287.308
1239 "S4" "T" "1" "13" "4" "87" 333.462
1240 "S4" "T" "1" "9" "3" "88" 302.692
1241 "S4" "T" "1" "23" "2" "89" 302.692
1242 "S4" "T" "1" "3" "5" "90" 310.385
1243 "S4" "T" "1" "7" "5" "91" 302.692
1244 "S4" "T" "1" "7" "6" "92" 348.846
1245 "S4" "T" "1" "57" "2" "93" 333.462
1246 "S4" "T" "1" "61" "2" "94" 248.846
1247 "S4" "T" "1" "56" "4" "95" 318.077
1248 "S4" "T" "1" "16" "2" "96" 325.769
1249 "S4" "T" "1" "3" "6" "97" 302.692
1250 "S4" "T" "1" "1" "5" "98" 325.769
1251 "S4" "T" "1" "8" "2" "99" 287.308
1252 "S4" "T" "1" "20" "2" "100" 341.154
1253 "S4" "T" "1" "9" "4" "101" 295.000
1254 "S4" "T" "1" "11" "3" "102" 310.385
1255 "S4" "T" "1" "62" "3" "103" 302.692
1256 "S4" "T" "1" "54" "2" "104" 271.923
1257 "S4" "T" "1" "2" "6" "105" 264.231
1258 "S4" "T" "1" "51" "2" "106" 279.615
1259 "S4" "T" "1" "22" "2" "107" 387.308
1260 "S4" "T" "1" "4" "4" "108" 271.923
1261 "S4" "T" "1" "63" "2" "109" 333.462
1262 "S4" "T" "1" "0" "5" "110" 295.000
1263 "S4" "T" "1" "6" "5" "111" 248.846
1264 "S4" "T" "1" "18" "2" "112" 279.615
1265 "S4" "T" "1" "4" "5" "113" 348.846
1266 "S4" "T" "1" "58" "3" "114" 287.308
1267 "S4" "T" "1" "6" "6" "115" 295.000
1268 "S4" "T" "1" "19" "2" "116" 371.923
1269 "S4" "T" "1" "50" "2" "117" 333.462
1270 "S4" "T" "1" "4" "6" "118" 318.077
1271 "S4" "T" "1" "0" "6" "119" 318.077
1272 "S4" "T" "1" "5" "6" "120" 333.462
1273 "S4" "T" "1" "49" "2" "121" 295.000
1274 "S4" "T" "1" "60" "4" "122" 264.231
1275 "S4" "T" "1" "1" "6" "123" 356.538
1276 "S4" "T" "1" "62" "4" "124" 302.692
1277 "S4" "T" "1" "11" "4" "125" 271.923
1278 "S4" "T" "1" "48" "2" "126" 310.385
1279 "S4" "T" "1" "58" "4" "127" 271.923
1280 "S4" "T" "1" "14" "2" "128" 264.231
1281 "S4" "NT" "2" "4" "1" "1" 364.231
1282 "S4" "NT" "2" "21" "1" "2" 333.462
1283 "S4" "NT" "2" "0" "1" "3" NaN
1284 "S4" "NT" "2" "3" "1" "4" 256.538
1285 "S4" "NT" "2" "13" "1" "5" 318.077
1286 "S4" "NT" "2" "7" "1" "6" 287.308
1287 "S4" "NT" "2" "6" "1" "7" 271.923
1288 "S4" "NT" "2" "22" "1" "8" 287.308
1289 "S4" "NT" "2" "50" "1" "9" 318.077
1290 "S4" "NT" "2" "60" "1" "10" 279.615
1291 "S4" "NT" "2" "10" "1" "11" 310.385
1292 "S4" "NT" "2" "51" "1" "12" 371.923
1293 "S4" "NT" "2" "59" "1" "13" 348.846
1294 "S4" "NT" "2" "3" "2" "14" 295.000
1295 "S4" "NT" "2" "12" "1" "15" 287.308
1296 "S4" "NT" "2" "3" "3" "16" 302.692
1297 "S4" "NT" "2" "2" "1" "17" 287.308
1298 "S4" "NT" "2" "2" "2" "18" 279.615
1299 "S4" "NT" "2" "15" "1" "19" 341.154
1300 "S4" "NT" "2" "6" "2" "20" 271.923
1301 "S4" "NT" "2" "7" "2" "21" 302.692
1302 "S4" "NT" "2" "58" "1" "22" 279.615
1303 "S4" "NT" "2" "1" "1" "23" 279.615
1304 "S4" "NT" "2" "2" "3" "24" 325.769
1305 "S4" "NT" "2" "9" "1" "25" 341.154
1306 "S4" "NT" "2" "6" "3" "26" 295.000
1307 "S4" "NT" "2" "11" "1" "27" 325.769
1308 "S4" "NT" "2" "7" "3" "28" 310.385
1309 "S4" "NT" "2" "0" "2" "29" 387.308
1310 "S4" "NT" "2" "23" "1" "30" 302.692
1311 "S4" "NT" "2" "4" "2" "31" 318.077
1312 "S4" "NT" "2" "14" "1" "32" 318.077
1313 "S4" "NT" "2" "0" "3" "33" 341.154
1314 "S4" "NT" "2" "1" "2" "34" NaN
1315 "S4" "NT" "2" "61" "1" "35" 348.846
1316 "S4" "NT" "2" "8" "1" "36" 364.231
1317 "S4" "NT" "2" "54" "1" "37" 333.462
1318 "S4" "NT" "2" "58" "2" "38" 256.538
1319 "S4" "NT" "2" "49" "1" "39" 318.077
1320 "S4" "NT" "2" "5" "1" "40" 318.077
1321 "S4" "NT" "2" "60" "2" "41" 310.385
1322 "S4" "NT" "2" "1" "3" "42" 302.692
1323 "S4" "NT" "2" "62" "1" "43" 279.615
1324 "S4" "NT" "2" "11" "2" "44" 348.846
1325 "S4" "NT" "2" "15" "2" "45" 279.615
1326 "S4" "NT" "2" "5" "2" "46" 348.846
1327 "S4" "NT" "2" "53" "1" "47" 310.385
1328 "S4" "NT" "2" "9" "2" "48" 333.462
1329 "S4" "NT" "2" "20" "1" "49" 379.615
1330 "S4" "NT" "2" "18" "1" "50" 348.846
1331 "S4" "NT" "2" "62" "2" "51" 325.769
1332 "S4" "NT" "2" "16" "1" "52" 325.769
1333 "S4" "NT" "2" "48" "1" "53" 310.385
1334 "S4" "NT" "2" "57" "1" "54" 287.308
1335 "S4" "NT" "2" "17" "1" "55" 302.692
1336 "S4" "NT" "2" "5" "3" "56" 356.538
1337 "S4" "NT" "2" "52" "1" "57" 333.462
1338 "S4" "NT" "2" "63" "1" "58" NaN
1339 "S4" "NT" "2" "56" "1" "59" 295.000
1340 "S4" "NT" "2" "4" "3" "60" 325.769
1341 "S4" "NT" "2" "55" "1" "61" 264.231
1342 "S4" "NT" "2" "56" "2" "62" 325.769
1343 "S4" "NT" "2" "19" "1" "63" 379.615
1344 "S4" "NT" "2" "13" "2" "64" 341.154
1345 "S4" "NT" "2" "5" "4" "65" 310.385
1346 "S4" "NT" "2" "3" "4" "66" 295.000
1347 "S4" "NT" "2" "51" "2" "67" 318.077
1348 "S4" "NT" "2" "2" "4" "68" 318.077
1349 "S4" "NT" "2" "5" "5" "69" 325.769
1350 "S4" "NT" "2" "1" "4" "70" 271.923
1351 "S4" "NT" "2" "22" "2" "71" 356.538
1352 "S4" "NT" "2" "14" "2" "72" 333.462
1353 "S4" "NT" "2" "2" "5" "73" 295.000
1354 "S4" "NT" "2" "17" "2" "74" 348.846
1355 "S4" "NT" "2" "63" "2" "75" 333.462
1356 "S4" "NT" "2" "8" "2" "76" 310.385
1357 "S4" "NT" "2" "55" "2" "77" 348.846
1358 "S4" "NT" "2" "19" "2" "78" 302.692
1359 "S4" "NT" "2" "7" "4" "79" 456.538
1360 "S4" "NT" "2" "13" "3" "80" 325.769
1361 "S4" "NT" "2" "60" "3" "81" 318.077
1362 "S4" "NT" "2" "13" "4" "82" 387.308
1363 "S4" "NT" "2" "53" "2" "83" NaN
1364 "S4" "NT" "2" "11" "3" "84" 318.077
1365 "S4" "NT" "2" "0" "4" "85" 318.077
1366 "S4" "NT" "2" "10" "2" "86" 379.615
1367 "S4" "NT" "2" "0" "5" "87" NaN
1368 "S4" "NT" "2" "54" "2" "88" 318.077
1369 "S4" "NT" "2" "3" "5" "89" 341.154
1370 "S4" "NT" "2" "6" "4" "90" 325.769
1371 "S4" "NT" "2" "21" "2" "91" 318.077
1372 "S4" "NT" "2" "58" "3" "92" 341.154
1373 "S4" "NT" "2" "20" "2" "93" 364.231
1374 "S4" "NT" "2" "62" "3" "94" 379.615
1375 "S4" "NT" "2" "4" "4" "95" 341.154
1376 "S4" "NT" "2" "11" "4" "96" 295.000
1377 "S4" "NT" "2" "48" "2" "97" 341.154
1378 "S4" "NT" "2" "52" "2" "98" 371.923
1379 "S4" "NT" "2" "7" "5" "99" 333.462
1380 "S4" "NT" "2" "62" "4" "100" 356.538
1381 "S4" "NT" "2" "61" "2" "101" 356.538
1382 "S4" "NT" "2" "18" "2" "102" 364.231
1383 "S4" "NT" "2" "12" "2" "103" 356.538
1384 "S4" "NT" "2" "50" "2" "104" 341.154
1385 "S4" "NT" "2" "7" "6" "105" 302.692
1386 "S4" "NT" "2" "9" "3" "106" 279.615
1387 "S4" "NT" "2" "16" "2" "107" 341.154
1388 "S4" "NT" "2" "9" "4" "108" 279.615
1389 "S4" "NT" "2" "57" "2" "109" 364.231
1390 "S4" "NT" "2" "1" "5" "110" NaN
1391 "S4" "NT" "2" "5" "6" "111" 302.692
1392 "S4" "NT" "2" "23" "2" "112" 333.462
1393 "S4" "NT" "2" "0" "6" "113" 356.538
1394 "S4" "NT" "2" "15" "3" "114" 310.385
1395 "S4" "NT" "2" "58" "4" "115" 310.385
1396 "S4" "NT" "2" "49" "2" "116" 325.769
1397 "S4" "NT" "2" "6" "5" "117" 325.769
1398 "S4" "NT" "2" "56" "3" "118" NaN
1399 "S4" "NT" "2" "4" "5" "119" 310.385
1400 "S4" "NT" "2" "1" "6" "120" 348.846
1401 "S4" "NT" "2" "2" "6" "121" 395.000
1402 "S4" "NT" "2" "3" "6" "122" 364.231
1403 "S4" "NT" "2" "60" "4" "123" 348.846
1404 "S4" "NT" "2" "6" "6" "124" 364.231
1405 "S4" "NT" "2" "59" "2" "125" 371.923
1406 "S4" "NT" "2" "4" "6" "126" 333.462
1407 "S4" "NT" "2" "56" "4" "127" 348.846
1408 "S4" "NT" "2" "15" "4" "128" 333.462
1409 "S4" "T" "3" "0" "1" "1" 348.846
1410 "S4" "T" "3" "15" "1" "2" 310.385
1411 "S4" "T" "3" "2" "1" "3" 287.308
1412 "S4" "T" "3" "1" "1" "4" 248.846
1413 "S4" "T" "3" "0" "2" "5" 302.692
1414 "S4" "T" "3" "62" "1" "6" 287.308
1415 "S4" "T" "3" "12" "1" "7" 302.692
1416 "S4" "T" "3" "57" "1" "8" 325.769
1417 "S4" "T" "3" "9" "1" "9" 325.769
1418 "S4" "T" "3" "0" "3" "10" 318.077
1419 "S4" "T" "3" "9" "2" "11" 287.308
1420 "S4" "T" "3" "17" "1" "12" 341.154
1421 "S4" "T" "3" "19" "1" "13" 302.692
1422 "S4" "T" "3" "23" "1" "14" 333.462
1423 "S4" "T" "3" "6" "1" "15" 302.692
1424 "S4" "T" "3" "5" "1" "16" 271.923
1425 "S4" "T" "3" "4" "1" "17" 333.462
1426 "S4" "T" "3" "3" "1" "18" 302.692
1427 "S4" "T" "3" "52" "1" "19" 333.462
1428 "S4" "T" "3" "48" "1" "20" 310.385
1429 "S4" "T" "3" "60" "1" "21" 302.692
1430 "S4" "T" "3" "5" "2" "22" 348.846
1431 "S4" "T" "3" "11" "1" "23" 287.308
1432 "S4" "T" "3" "18" "1" "24" 310.385
1433 "S4" "T" "3" "14" "1" "25" 371.923
1434 "S4" "T" "3" "13" "1" "26" 356.538
1435 "S4" "T" "3" "4" "2" "27" 325.769
1436 "S4" "T" "3" "50" "1" "28" 333.462
1437 "S4" "T" "3" "6" "2" "29" 371.923
1438 "S4" "T" "3" "10" "1" "30" 295.000
1439 "S4" "T" "3" "55" "1" "31" 333.462
1440 "S4" "T" "3" "51" "1" "32" 333.462
1441 "S4" "T" "3" "15" "2" "33" 348.846
1442 "S4" "T" "3" "58" "1" "34" 318.077
1443 "S4" "T" "3" "2" "2" "35" 271.923
1444 "S4" "T" "3" "7" "1" "36" 341.154
1445 "S4" "T" "3" "4" "3" "37" 302.692
1446 "S4" "T" "3" "59" "1" "38" 356.538
1447 "S4" "T" "3" "61" "1" "39" 387.308
1448 "S4" "T" "3" "3" "2" "40" 279.615
1449 "S4" "T" "3" "7" "2" "41" 341.154
1450 "S4" "T" "3" "58" "2" "42" 364.231
1451 "S4" "T" "3" "3" "3" "43" 341.154
1452 "S4" "T" "3" "53" "1" "44" 325.769
1453 "S4" "T" "3" "21" "1" "45" 387.308
1454 "S4" "T" "3" "11" "2" "46" 310.385
1455 "S4" "T" "3" "7" "3" "47" 310.385
1456 "S4" "T" "3" "2" "3" "48" 379.615
1457 "S4" "T" "3" "8" "1" "49" 341.154
1458 "S4" "T" "3" "22" "1" "50" 325.769
1459 "S4" "T" "3" "16" "1" "51" 310.385
1460 "S4" "T" "3" "63" "1" "52" 333.462
1461 "S4" "T" "3" "60" "2" "53" 310.385
1462 "S4" "T" "3" "1" "2" "54" 341.154
1463 "S4" "T" "3" "5" "3" "55" 287.308
1464 "S4" "T" "3" "1" "3" "56" 402.692
1465 "S4" "T" "3" "62" "2" "57" 425.769
1466 "S4" "T" "3" "13" "2" "58" 379.615
1467 "S4" "T" "3" "20" "1" "59" 325.769
1468 "S4" "T" "3" "54" "1" "60" 364.231
1469 "S4" "T" "3" "56" "1" "61" 295.000
1470 "S4" "T" "3" "56" "2" "62" 318.077
1471 "S4" "T" "3" "6" "3" "63" 302.692
1472 "S4" "T" "3" "49" "1" "64" 302.692
1473 "S4" "T" "3" "2" "4" "65" 279.615
1474 "S4" "T" "3" "58" "3" "66" 271.923
1475 "S4" "T" "3" "7" "4" "67" 287.308
1476 "S4" "T" "3" "6" "4" "68" 302.692
1477 "S4" "T" "3" "8" "2" "69" 318.077
1478 "S4" "T" "3" "52" "2" "70" 325.769
1479 "S4" "T" "3" "62" "3" "71" 302.692
1480 "S4" "T" "3" "1" "4" "72" 302.692
1481 "S4" "T" "3" "0" "4" "73" 333.462
1482 "S4" "T" "3" "11" "3" "74" 371.923
1483 "S4" "T" "3" "19" "2" "75" 371.923
1484 "S4" "T" "3" "0" "5" "76" 325.769
1485 "S4" "T" "3" "60" "3" "77" 410.385
1486 "S4" "T" "3" "48" "2" "78" 310.385
1487 "S4" "T" "3" "10" "2" "79" 395.000
1488 "S4" "T" "3" "11" "4" "80" 371.923
1489 "S4" "T" "3" "0" "6" "81" 341.154
1490 "S4" "T" "3" "3" "4" "82" 333.462
1491 "S4" "T" "3" "12" "2" "83" 333.462
1492 "S4" "T" "3" "15" "3" "84" 310.385
1493 "S4" "T" "3" "6" "5" "85" 333.462
1494 "S4" "T" "3" "61" "2" "86" 341.154
1495 "S4" "T" "3" "56" "3" "87" 341.154
1496 "S4" "T" "3" "49" "2" "88" 256.538
1497 "S4" "T" "3" "7" "5" "89" 564.231
1498 "S4" "T" "3" "51" "2" "90" 341.154
1499 "S4" "T" "3" "22" "2" "91" 341.154
1500 "S4" "T" "3" "18" "2" "92" 279.615
1501 "S4" "T" "3" "5" "4" "93" 379.615
1502 "S4" "T" "3" "59" "2" "94" 341.154
1503 "S4" "T" "3" "6" "6" "95" 425.769
1504 "S4" "T" "3" "2" "5" "96" 341.154
1505 "S4" "T" "3" "23" "2" "97" 295.000
1506 "S4" "T" "3" "3" "5" "98" 302.692
1507 "S4" "T" "3" "53" "2" "99" 364.231
1508 "S4" "T" "3" "1" "5" "100" 348.846
1509 "S4" "T" "3" "58" "4" "101" 325.769
1510 "S4" "T" "3" "1" "6" "102" 287.308
1511 "S4" "T" "3" "55" "2" "103" 295.000
1512 "S4" "T" "3" "5" "5" "104" 271.923
1513 "S4" "T" "3" "62" "4" "105" 271.923
1514 "S4" "T" "3" "56" "4" "106" 310.385
1515 "S4" "T" "3" "9" "3" "107" 264.231
1516 "S4" "T" "3" "50" "2" "108" 310.385
1517 "S4" "T" "3" "17" "2" "109" 341.154
1518 "S4" "T" "3" "13" "3" "110" 295.000
1519 "S4" "T" "3" "4" "4" "111" 318.077
1520 "S4" "T" "3" "54" "2" "112" 295.000
1521 "S4" "T" "3" "14" "2" "113" 333.462
1522 "S4" "T" "3" "63" "2" "114" 341.154
1523 "S4" "T" "3" "13" "4" "115" 310.385
1524 "S4" "T" "3" "7" "6" "116" 333.462
1525 "S4" "T" "3" "5" "6" "117" 348.846
1526 "S4" "T" "3" "4" "5" "118" 325.769
1527 "S4" "T" "3" "16" "2" "119" 325.769
1528 "S4" "T" "3" "3" "6" "120" 341.154
1529 "S4" "T" "3" "4" "6" "121" 302.692
1530 "S4" "T" "3" "20" "2" "122" 348.846
1531 "S4" "T" "3" "2" "6" "123" 318.077
1532 "S4" "T" "3" "15" "4" "124" 341.154
1533 "S4" "T" "3" "57" "2" "125" 287.308
1534 "S4" "T" "3" "21" "2" "126" 364.231
1535 "S4" "T" "3" "60" "4" "127" 364.231
1536 "S4" "T" "3" "9" "4" "128" 364.231
1537 "S5" "T" "1" "19" "1" "1" 433.462
1538 "S5" "T" "1" "23" "1" "2" 371.923
1539 "S5" "T" "1" "4" "1" "3" 379.615
1540 "S5" "T" "1" "3" "1" "4" 387.308
1541 "S5" "T" "1" "15" "1" "5" 371.923
1542 "S5" "T" "1" "15" "2" "6" 410.385
1543 "S5" "T" "1" "50" "1" "7" 356.538
1544 "S5" "T" "1" "4" "2" "8" 295.000
1545 "S5" "T" "1" "0" "1" "9" 364.231
1546 "S5" "T" "1" "6" "1" "10" 279.615
1547 "S5" "T" "1" "53" "1" "11" 356.538
1548 "S5" "T" "1" "2" "1" "12" 348.846
1549 "S5" "T" "1" "60" "1" "13" 371.923
1550 "S5" "T" "1" "6" "2" "14" 410.385
1551 "S5" "T" "1" "20" "1" "15" 371.923
1552 "S5" "T" "1" "21" "1" "16" 325.769
1553 "S5" "T" "1" "5" "1" "17" 356.538
1554 "S5" "T" "1" "0" "2" "18" 279.615
1555 "S5" "T" "1" "58" "1" "19" 364.231
1556 "S5" "T" "1" "5" "2" "20" 371.923
1557 "S5" "T" "1" "56" "1" "21" 302.692
1558 "S5" "T" "1" "62" "1" "22" 333.462
1559 "S5" "T" "1" "6" "3" "23" 310.385
1560 "S5" "T" "1" "0" "3" "24" 356.538
1561 "S5" "T" "1" "14" "1" "25" 333.462
1562 "S5" "T" "1" "13" "1" "26" 302.692
1563 "S5" "T" "1" "57" "1" "27" 371.923
1564 "S5" "T" "1" "59" "1" "28" 395.000
1565 "S5" "T" "1" "1" "1" "29" 364.231
1566 "S5" "T" "1" "7" "1" "30" 264.231
1567 "S5" "T" "1" "11" "1" "31" 295.000
1568 "S5" "T" "1" "5" "3" "32" 302.692
1569 "S5" "T" "1" "54" "1" "33" 348.846
1570 "S5" "T" "1" "9" "1" "34" 333.462
1571 "S5" "T" "1" "12" "1" "35" 310.385
1572 "S5" "T" "1" "4" "3" "36" 333.462
1573 "S5" "T" "1" "61" "1" "37" 318.077
1574 "S5" "T" "1" "1" "2" "38" 333.462
1575 "S5" "T" "1" "13" "2" "39" 333.462
1576 "S5" "T" "1" "18" "1" "40" 333.462
1577 "S5" "T" "1" "51" "1" "41" 325.769
1578 "S5" "T" "1" "2" "2" "42" 325.769
1579 "S5" "T" "1" "2" "3" "43" 310.385
1580 "S5" "T" "1" "22" "1" "44" 287.308
1581 "S5" "T" "1" "3" "2" "45" 341.154
1582 "S5" "T" "1" "7" "2" "46" 348.846
1583 "S5" "T" "1" "62" "2" "47" 348.846
1584 "S5" "T" "1" "17" "1" "48" 402.692
1585 "S5" "T" "1" "48" "1" "49" 356.538
1586 "S5" "T" "1" "55" "1" "50" 341.154
1587 "S5" "T" "1" "7" "3" "51" 371.923
1588 "S5" "T" "1" "9" "2" "52" 387.308
1589 "S5" "T" "1" "8" "1" "53" 379.615
1590 "S5" "T" "1" "16" "1" "54" 410.385
1591 "S5" "T" "1" "3" "3" "55" 341.154
1592 "S5" "T" "1" "10" "1" "56" 425.769
1593 "S5" "T" "1" "56" "2" "57" 333.462
1594 "S5" "T" "1" "63" "1" "58" 371.923
1595 "S5" "T" "1" "49" "1" "59" 356.538
1596 "S5" "T" "1" "11" "2" "60" 402.692
1597 "S5" "T" "1" "52" "1" "61" 348.846
1598 "S5" "T" "1" "58" "2" "62" 287.308
1599 "S5" "T" "1" "60" "2" "63" 364.231
1600 "S5" "T" "1" "1" "3" "64" 302.692
1601 "S5" "T" "1" "56" "3" "65" 287.308
1602 "S5" "T" "1" "5" "4" "66" 333.462
1603 "S5" "T" "1" "4" "4" "67" 379.615
1604 "S5" "T" "1" "23" "2" "68" 433.462
1605 "S5" "T" "1" "10" "2" "69" 348.846
1606 "S5" "T" "1" "14" "2" "70" 341.154
1607 "S5" "T" "1" "60" "3" "71" 341.154
1608 "S5" "T" "1" "17" "2" "72" 387.308
1609 "S5" "T" "1" "62" "3" "73" 348.846
1610 "S5" "T" "1" "20" "2" "74" 364.231
1611 "S5" "T" "1" "2" "4" "75" 341.154
1612 "S5" "T" "1" "2" "5" "76" 425.769
1613 "S5" "T" "1" "6" "4" "77" 295.000
1614 "S5" "T" "1" "16" "2" "78" 287.308
1615 "S5" "T" "1" "22" "2" "79" 333.462
1616 "S5" "T" "1" "0" "4" "80" 341.154
1617 "S5" "T" "1" "0" "5" "81" 279.615
1618 "S5" "T" "1" "5" "5" "82" 325.769
1619 "S5" "T" "1" "58" "3" "83" 279.615
1620 "S5" "T" "1" "59" "2" "84" 348.846
1621 "S5" "T" "1" "4" "5" "85" 356.538
1622 "S5" "T" "1" "4" "6" "86" 356.538
1623 "S5" "T" "1" "7" "4" "87" 325.769
1624 "S5" "T" "1" "52" "2" "88" 425.769
1625 "S5" "T" "1" "15" "3" "89" 248.846
1626 "S5" "T" "1" "49" "2" "90" 325.769
1627 "S5" "T" "1" "1" "4" "91" 379.615
1628 "S5" "T" "1" "12" "2" "92" 256.538
1629 "S5" "T" "1" "56" "4" "93" 356.538
1630 "S5" "T" "1" "13" "3" "94" 341.154
1631 "S5" "T" "1" "53" "2" "95" 302.692
1632 "S5" "T" "1" "19" "2" "96" 333.462
1633 "S5" "T" "1" "60" "4" "97" 348.846
1634 "S5" "T" "1" "3" "4" "98" 441.154
1635 "S5" "T" "1" "0" "6" "99" 356.538
1636 "S5" "T" "1" "55" "2" "100" 318.077
1637 "S5" "T" "1" "8" "2" "101" 248.846
1638 "S5" "T" "1" "58" "4" "102" 310.385
1639 "S5" "T" "1" "7" "5" "103" 356.538
1640 "S5" "T" "1" "11" "3" "104" 356.538
1641 "S5" "T" "1" "62" "4" "105" 310.385
1642 "S5" "T" "1" "18" "2" "106" 325.769
1643 "S5" "T" "1" "11" "4" "107" 333.462
1644 "S5" "T" "1" "1" "5" "108" 333.462
1645 "S5" "T" "1" "54" "2" "109" 333.462
1646 "S5" "T" "1" "9" "3" "110" 356.538
1647 "S5" "T" "1" "57" "2" "111" 348.846
1648 "S5" "T" "1" "61" "2" "112" 356.538
1649 "S5" "T" "1" "6" "5" "113" 325.769
1650 "S5" "T" "1" "13" "4" "114" 379.615
1651 "S5" "T" "1" "5" "6" "115" 348.846
1652 "S5" "T" "1" "2" "6" "116" 325.769
1653 "S5" "T" "1" "21" "2" "117" 279.615
1654 "S5" "T" "1" "7" "6" "118" 310.385
1655 "S5" "T" "1" "6" "6" "119" 333.462
1656 "S5" "T" "1" "3" "5" "120" 341.154
1657 "S5" "T" "1" "1" "6" "121" 348.846
1658 "S5" "T" "1" "50" "2" "122" 310.385
1659 "S5" "T" "1" "63" "2" "123" 325.769
1660 "S5" "T" "1" "3" "6" "124" 302.692
1661 "S5" "T" "1" "9" "4" "125" 348.846
1662 "S5" "T" "1" "15" "4" "126" 364.231
1663 "S5" "T" "1" "51" "2" "127" 310.385
1664 "S5" "T" "1" "48" "2" "128" 210.385
1665 "S5" "NT" "2" "5" "1" "1" 402.692
1666 "S5" "NT" "2" "5" "2" "2" 356.538
1667 "S5" "NT" "2" "2" "1" "3" 402.692
1668 "S5" "NT" "2" "58" "1" "4" 371.923
1669 "S5" "NT" "2" "50" "1" "5" 348.846
1670 "S5" "NT" "2" "2" "2" "6" 348.846
1671 "S5" "NT" "2" "5" "3" "7" 387.308
1672 "S5" "NT" "2" "4" "1" "8" 387.308
1673 "S5" "NT" "2" "20" "1" "9" 433.462
1674 "S5" "NT" "2" "22" "1" "10" 325.769
1675 "S5" "NT" "2" "14" "1" "11" 318.077
1676 "S5" "NT" "2" "18" "1" "12" 348.846
1677 "S5" "NT" "2" "11" "1" "13" 395.000
1678 "S5" "NT" "2" "60" "1" "14" 541.154
1679 "S5" "NT" "2" "1" "1" "15" 425.769
1680 "S5" "NT" "2" "1" "2" "16" 433.462
1681 "S5" "NT" "2" "19" "1" "17" 395.000
1682 "S5" "NT" "2" "6" "1" "18" 318.077
1683 "S5" "NT" "2" "21" "1" "19" 364.231
1684 "S5" "NT" "2" "9" "1" "20" NaN
1685 "S5" "NT" "2" "61" "1" "21" 364.231
1686 "S5" "NT" "2" "6" "2" "22" 348.846
1687 "S5" "NT" "2" "8" "1" "23" 371.923
1688 "S5" "NT" "2" "16" "1" "24" 379.615
1689 "S5" "NT" "2" "9" "2" "25" 348.846
1690 "S5" "NT" "2" "55" "1" "26" NaN
1691 "S5" "NT" "2" "3" "1" "27" 471.923
1692 "S5" "NT" "2" "0" "1" "28" 387.308
1693 "S5" "NT" "2" "62" "1" "29" NaN
1694 "S5" "NT" "2" "49" "1" "30" 348.846
1695 "S5" "NT" "2" "2" "3" "31" 433.462
1696 "S5" "NT" "2" "11" "2" "32" 418.077
1697 "S5" "NT" "2" "4" "2" "33" 371.923
1698 "S5" "NT" "2" "13" "1" "34" 379.615
1699 "S5" "NT" "2" "59" "1" "35" 448.846
1700 "S5" "NT" "2" "56" "1" "36" 379.615
1701 "S5" "NT" "2" "60" "2" "37" 379.615
1702 "S5" "NT" "2" "56" "2" "38" 425.769
1703 "S5" "NT" "2" "15" "1" "39" 410.385
1704 "S5" "NT" "2" "51" "1" "40" 379.615
1705 "S5" "NT" "2" "3" "2" "41" 425.769
1706 "S5" "NT" "2" "3" "3" "42" 356.538
1707 "S5" "NT" "2" "7" "1" "43" 364.231
1708 "S5" "NT" "2" "12" "1" "44" 348.846
1709 "S5" "NT" "2" "48" "1" "45" 341.154
1710 "S5" "NT" "2" "10" "1" "46" 371.923
1711 "S5" "NT" "2" "53" "1" "47" 364.231
1712 "S5" "NT" "2" "6" "3" "48" 310.385
1713 "S5" "NT" "2" "54" "1" "49" 364.231
1714 "S5" "NT" "2" "63" "1" "50" 318.077
1715 "S5" "NT" "2" "17" "1" "51" 418.077
1716 "S5" "NT" "2" "23" "1" "52" 325.769
1717 "S5" "NT" "2" "13" "2" "53" 364.231
1718 "S5" "NT" "2" "58" "2" "54" 356.538
1719 "S5" "NT" "2" "57" "1" "55" 371.923
1720 "S5" "NT" "2" "7" "2" "56" 333.462
1721 "S5" "NT" "2" "0" "2" "57" 356.538
1722 "S5" "NT" "2" "52" "1" "58" 325.769
1723 "S5" "NT" "2" "0" "3" "59" 341.154
1724 "S5" "NT" "2" "1" "3" "60" 341.154
1725 "S5" "NT" "2" "7" "3" "61" NaN
1726 "S5" "NT" "2" "4" "3" "62" 364.231
1727 "S5" "NT" "2" "15" "2" "63" 356.538
1728 "S5" "NT" "2" "62" "2" "64" 364.231
1729 "S5" "NT" "2" "52" "2" "65" 387.308
1730 "S5" "NT" "2" "62" "3" "66" 371.923
1731 "S5" "NT" "2" "9" "3" "67" 310.385
1732 "S5" "NT" "2" "49" "2" "68" 348.846
1733 "S5" "NT" "2" "4" "4" "69" 325.769
1734 "S5" "NT" "2" "12" "2" "70" 371.923
1735 "S5" "NT" "2" "0" "4" "71" 395.000
1736 "S5" "NT" "2" "13" "3" "72" 333.462
1737 "S5" "NT" "2" "2" "4" "73" 348.846
1738 "S5" "NT" "2" "60" "3" "74" 395.000
1739 "S5" "NT" "2" "56" "3" "75" 371.923
1740 "S5" "NT" "2" "55" "2" "76" 318.077
1741 "S5" "NT" "2" "6" "4" "77" 371.923
1742 "S5" "NT" "2" "60" "4" "78" 348.846
1743 "S5" "NT" "2" "3" "4" "79" 318.077
1744 "S5" "NT" "2" "19" "2" "80" NaN
1745 "S5" "NT" "2" "62" "4" "81" 433.462
1746 "S5" "NT" "2" "4" "5" "82" 395.000
1747 "S5" "NT" "2" "3" "5" "83" 395.000
1748 "S5" "NT" "2" "61" "2" "84" 310.385
1749 "S5" "NT" "2" "14" "2" "85" 348.846
1750 "S5" "NT" "2" "56" "4" "86" 364.231
1751 "S5" "NT" "2" "54" "2" "87" 410.385
1752 "S5" "NT" "2" "15" "3" "88" 364.231
1753 "S5" "NT" "2" "7" "4" "89" 333.462
1754 "S5" "NT" "2" "23" "2" "90" 395.000
1755 "S5" "NT" "2" "10" "2" "91" 356.538
1756 "S5" "NT" "2" "53" "2" "92" 371.923
1757 "S5" "NT" "2" "22" "2" "93" 379.615
1758 "S5" "NT" "2" "9" "4" "94" NaN
1759 "S5" "NT" "2" "8" "2" "95" 356.538
1760 "S5" "NT" "2" "1" "4" "96" 356.538
1761 "S5" "NT" "2" "59" "2" "97" 341.154
1762 "S5" "NT" "2" "7" "5" "98" 379.615
1763 "S5" "NT" "2" "0" "5" "99" 387.308
1764 "S5" "NT" "2" "15" "4" "100" 348.846
1765 "S5" "NT" "2" "1" "5" "101" 341.154
1766 "S5" "NT" "2" "5" "4" "102" 387.308
1767 "S5" "NT" "2" "18" "2" "103" 402.692
1768 "S5" "NT" "2" "16" "2" "104" 348.846
1769 "S5" "NT" "2" "57" "2" "105" 387.308
1770 "S5" "NT" "2" "5" "5" "106" 410.385
1771 "S5" "NT" "2" "11" "3" "107" 387.308
1772 "S5" "NT" "2" "11" "4" "108" 318.077
1773 "S5" "NT" "2" "2" "5" "109" 387.308
1774 "S5" "NT" "2" "58" "3" "110" 487.308
1775 "S5" "NT" "2" "4" "6" "111" 464.231
1776 "S5" "NT" "2" "7" "6" "112" NaN
1777 "S5" "NT" "2" "21" "2" "113" 395.000
1778 "S5" "NT" "2" "6" "5" "114" 433.462
1779 "S5" "NT" "2" "1" "6" "115" 310.385
1780 "S5" "NT" "2" "13" "4" "116" 356.538
1781 "S5" "NT" "2" "5" "6" "117" 387.308
1782 "S5" "NT" "2" "20" "2" "118" 341.154
1783 "S5" "NT" "2" "2" "6" "119" 456.538
1784 "S5" "NT" "2" "50" "2" "120" 410.385
1785 "S5" "NT" "2" "6" "6" "121" 379.615
1786 "S5" "NT" "2" "17" "2" "122" 456.538
1787 "S5" "NT" "2" "3" "6" "123" 395.000
1788 "S5" "NT" "2" "58" "4" "124" 418.077
1789 "S5" "NT" "2" "63" "2" "125" 425.769
1790 "S5" "NT" "2" "0" "6" "126" 402.692
1791 "S5" "NT" "2" "51" "2" "127" 371.923
1792 "S5" "NT" "2" "48" "2" "128" 410.385
1793 "S5" "T" "3" "22" "1" "1" 410.385
1794 "S5" "T" "3" "13" "1" "2" 418.077
1795 "S5" "T" "3" "1" "1" "3" 433.462
1796 "S5" "T" "3" "52" "1" "4" 379.615
1797 "S5" "T" "3" "17" "1" "5" 425.769
1798 "S5" "T" "3" "0" "1" "6" 464.231
1799 "S5" "T" "3" "57" "1" "7" 379.615
1800 "S5" "T" "3" "7" "1" "8" 395.000
1801 "S5" "T" "3" "14" "1" "9" 379.615
1802 "S5" "T" "3" "0" "2" "10" 441.154
1803 "S5" "T" "3" "55" "1" "11" 341.154
1804 "S5" "T" "3" "53" "1" "12" 387.308
1805 "S5" "T" "3" "60" "1" "13" 364.231
1806 "S5" "T" "3" "5" "1" "14" 348.846
1807 "S5" "T" "3" "4" "1" "15" 348.846
1808 "S5" "T" "3" "4" "2" "16" 348.846
1809 "S5" "T" "3" "58" "1" "17" 325.769
1810 "S5" "T" "3" "5" "2" "18" 379.615
1811 "S5" "T" "3" "6" "1" "19" 395.000
1812 "S5" "T" "3" "49" "1" "20" 356.538
1813 "S5" "T" "3" "21" "1" "21" 387.308
1814 "S5" "T" "3" "63" "1" "22" 341.154
1815 "S5" "T" "3" "3" "1" "23" 318.077
1816 "S5" "T" "3" "3" "2" "24" 341.154
1817 "S5" "T" "3" "54" "1" "25" 341.154
1818 "S5" "T" "3" "1" "2" "26" 410.385
1819 "S5" "T" "3" "61" "1" "27" 387.308
1820 "S5" "T" "3" "20" "1" "28" 356.538
1821 "S5" "T" "3" "23" "1" "29" 395.000
1822 "S5" "T" "3" "8" "1" "30" 348.846
1823 "S5" "T" "3" "18" "1" "31" 379.615
1824 "S5" "T" "3" "12" "1" "32" 433.462
1825 "S5" "T" "3" "50" "1" "33" 333.462
1826 "S5" "T" "3" "7" "2" "34" 402.692
1827 "S5" "T" "3" "51" "1" "35" 348.846
1828 "S5" "T" "3" "6" "2" "36" 425.769
1829 "S5" "T" "3" "6" "3" "37" 395.000
1830 "S5" "T" "3" "11" "1" "38" 371.923
1831 "S5" "T" "3" "58" "2" "39" 356.538
1832 "S5" "T" "3" "0" "3" "40" 418.077
1833 "S5" "T" "3" "19" "1" "41" 379.615
1834 "S5" "T" "3" "15" "1" "42" 302.692
1835 "S5" "T" "3" "9" "1" "43" 356.538
1836 "S5" "T" "3" "9" "2" "44" 356.538
1837 "S5" "T" "3" "13" "2" "45" 310.385
1838 "S5" "T" "3" "10" "1" "46" 333.462
1839 "S5" "T" "3" "15" "2" "47" 333.462
1840 "S5" "T" "3" "5" "3" "48" 341.154
1841 "S5" "T" "3" "3" "3" "49" 325.769
1842 "S5" "T" "3" "60" "2" "50" 348.846
1843 "S5" "T" "3" "59" "1" "51" 364.231
1844 "S5" "T" "3" "2" "1" "52" 395.000
1845 "S5" "T" "3" "4" "3" "53" 402.692
1846 "S5" "T" "3" "1" "3" "54" 364.231
1847 "S5" "T" "3" "16" "1" "55" 387.308
1848 "S5" "T" "3" "48" "1" "56" 395.000
1849 "S5" "T" "3" "62" "1" "57" 379.615
1850 "S5" "T" "3" "2" "2" "58" 371.923
1851 "S5" "T" "3" "56" "1" "59" 379.615
1852 "S5" "T" "3" "56" "2" "60" 348.846
1853 "S5" "T" "3" "2" "3" "61" 402.692
1854 "S5" "T" "3" "11" "2" "62" 341.154
1855 "S5" "T" "3" "62" "2" "63" 402.692
1856 "S5" "T" "3" "7" "3" "64" 333.462
1857 "S5" "T" "3" "56" "3" "65" 333.462
1858 "S5" "T" "3" "19" "2" "66" 325.769
1859 "S5" "T" "3" "4" "4" "67" 402.692
1860 "S5" "T" "3" "62" "3" "68" 333.462
1861 "S5" "T" "3" "0" "4" "69" 464.231
1862 "S5" "T" "3" "56" "4" "70" 364.231
1863 "S5" "T" "3" "5" "4" "71" 325.769
1864 "S5" "T" "3" "3" "4" "72" 310.385
1865 "S5" "T" "3" "0" "5" "73" 302.692
1866 "S5" "T" "3" "13" "3" "74" 341.154
1867 "S5" "T" "3" "7" "4" "75" 379.615
1868 "S5" "T" "3" "16" "2" "76" 418.077
1869 "S5" "T" "3" "10" "2" "77" 395.000
1870 "S5" "T" "3" "14" "2" "78" 348.846
1871 "S5" "T" "3" "57" "2" "79" 387.308
1872 "S5" "T" "3" "20" "2" "80" 341.154
1873 "S5" "T" "3" "58" "3" "81" 418.077
1874 "S5" "T" "3" "21" "2" "82" 387.308
1875 "S5" "T" "3" "11" "3" "83" 379.615
1876 "S5" "T" "3" "61" "2" "84" 325.769
1877 "S5" "T" "3" "9" "3" "85" 387.308
1878 "S5" "T" "3" "7" "5" "86" 487.308
1879 "S5" "T" "3" "48" "2" "87" 348.846
1880 "S5" "T" "3" "2" "4" "88" 456.538
1881 "S5" "T" "3" "2" "5" "89" 387.308
1882 "S5" "T" "3" "18" "2" "90" 310.385
1883 "S5" "T" "3" "54" "2" "91" 410.385
1884 "S5" "T" "3" "5" "5" "92" 448.846
1885 "S5" "T" "3" "51" "2" "93" 395.000
1886 "S5" "T" "3" "2" "6" "94" 433.462
1887 "S5" "T" "3" "63" "2" "95" 395.000
1888 "S5" "T" "3" "58" "4" "96" 325.769
1889 "S5" "T" "3" "60" "3" "97" 318.077
1890 "S5" "T" "3" "55" "2" "98" 302.692
1891 "S5" "T" "3" "60" "4" "99" 348.846
1892 "S5" "T" "3" "5" "6" "100" 348.846
1893 "S5" "T" "3" "17" "2" "101" 333.462
1894 "S5" "T" "3" "6" "4" "102" 456.538
1895 "S5" "T" "3" "52" "2" "103" 395.000
1896 "S5" "T" "3" "1" "4" "104" 333.462
1897 "S5" "T" "3" "6" "5" "105" 395.000
1898 "S5" "T" "3" "8" "2" "106" 387.308
1899 "S5" "T" "3" "22" "2" "107" 418.077
1900 "S5" "T" "3" "15" "3" "108" 441.154
1901 "S5" "T" "3" "12" "2" "109" 402.692
1902 "S5" "T" "3" "9" "4" "110" 387.308
1903 "S5" "T" "3" "59" "2" "111" 395.000
1904 "S5" "T" "3" "3" "5" "112" 410.385
1905 "S5" "T" "3" "62" "4" "113" 425.769
1906 "S5" "T" "3" "23" "2" "114" 379.615
1907 "S5" "T" "3" "6" "6" "115" 364.231
1908 "S5" "T" "3" "3" "6" "116" 425.769
1909 "S5" "T" "3" "4" "5" "117" 425.769
1910 "S5" "T" "3" "1" "5" "118" 356.538
1911 "S5" "T" "3" "53" "2" "119" 395.000
1912 "S5" "T" "3" "0" "6" "120" 371.923
1913 "S5" "T" "3" "15" "4" "121" 402.692
1914 "S5" "T" "3" "49" "2" "122" 356.538
1915 "S5" "T" "3" "7" "6" "123" 456.538
1916 "S5" "T" "3" "13" "4" "124" 364.231
1917 "S5" "T" "3" "1" "6" "125" 402.692
1918 "S5" "T" "3" "4" "6" "126" 325.769
1919 "S5" "T" "3" "11" "4" "127" 395.000
1920 "S5" "T" "3" "50" "2" "128" 364.231
1921 "S6" "T" "1" "15" "1" "1" 356.538
1922 "S6" "T" "1" "0" "1" "2" 279.615
1923 "S6" "T" "1" "3" "1" "3" 302.692
1924 "S6" "T" "1" "13" "1" "4" 287.308
1925 "S6" "T" "1" "8" "1" "5" 256.538
1926 "S6" "T" "1" "5" "1" "6" 279.615
1927 "S6" "T" "1" "56" "1" "7" 287.308
1928 "S6" "T" "1" "14" "1" "8" 371.923
1929 "S6" "T" "1" "23" "1" "9" 295.000
1930 "S6" "T" "1" "7" "1" "10" 295.000
1931 "S6" "T" "1" "4" "1" "11" 318.077
1932 "S6" "T" "1" "18" "1" "12" 348.846
1933 "S6" "T" "1" "2" "1" "13" 371.923
1934 "S6" "T" "1" "9" "1" "14" 310.385
1935 "S6" "T" "1" "11" "1" "15" 333.462
1936 "S6" "T" "1" "1" "1" "16" 264.231
1937 "S6" "T" "1" "5" "2" "17" 279.615
1938 "S6" "T" "1" "61" "1" "18" 348.846
1939 "S6" "T" "1" "21" "1" "19" 248.846
1940 "S6" "T" "1" "6" "1" "20" 295.000
1941 "S6" "T" "1" "51" "1" "21" 302.692
1942 "S6" "T" "1" "60" "1" "22" 248.846
1943 "S6" "T" "1" "16" "1" "23" 341.154
1944 "S6" "T" "1" "63" "1" "24" 302.692
1945 "S6" "T" "1" "3" "2" "25" 287.308
1946 "S6" "T" "1" "15" "2" "26" 248.846
1947 "S6" "T" "1" "58" "1" "27" 318.077
1948 "S6" "T" "1" "6" "2" "28" 256.538
1949 "S6" "T" "1" "7" "2" "29" 248.846
1950 "S6" "T" "1" "58" "2" "30" 225.769
1951 "S6" "T" "1" "5" "3" "31" 264.231
1952 "S6" "T" "1" "20" "1" "32" 287.308
1953 "S6" "T" "1" "3" "3" "33" 271.923
1954 "S6" "T" "1" "11" "2" "34" 310.385
1955 "S6" "T" "1" "55" "1" "35" 287.308
1956 "S6" "T" "1" "60" "2" "36" 318.077
1957 "S6" "T" "1" "54" "1" "37" 310.385
1958 "S6" "T" "1" "0" "2" "38" 233.462
1959 "S6" "T" "1" "0" "3" "39" 295.000
1960 "S6" "T" "1" "53" "1" "40" 287.308
1961 "S6" "T" "1" "9" "2" "41" 410.385
1962 "S6" "T" "1" "6" "3" "42" 318.077
1963 "S6" "T" "1" "2" "2" "43" 325.769
1964 "S6" "T" "1" "7" "3" "44" 325.769
1965 "S6" "T" "1" "22" "1" "45" 171.923
1966 "S6" "T" "1" "19" "1" "46" 295.000
1967 "S6" "T" "1" "12" "1" "47" 279.615
1968 "S6" "T" "1" "4" "2" "48" 287.308
1969 "S6" "T" "1" "59" "1" "49" 318.077
1970 "S6" "T" "1" "57" "1" "50" 287.308
1971 "S6" "T" "1" "13" "2" "51" 264.231
1972 "S6" "T" "1" "17" "1" "52" 295.000
1973 "S6" "T" "1" "1" "2" "53" 295.000
1974 "S6" "T" "1" "2" "3" "54" 379.615
1975 "S6" "T" "1" "4" "3" "55" 302.692
1976 "S6" "T" "1" "49" "1" "56" 295.000
1977 "S6" "T" "1" "10" "1" "57" 371.923
1978 "S6" "T" "1" "62" "1" "58" 271.923
1979 "S6" "T" "1" "52" "1" "59" 325.769
1980 "S6" "T" "1" "50" "1" "60" 279.615
1981 "S6" "T" "1" "1" "3" "61" 256.538
1982 "S6" "T" "1" "56" "2" "62" 287.308
1983 "S6" "T" "1" "62" "2" "63" 356.538
1984 "S6" "T" "1" "48" "1" "64" 279.615
1985 "S6" "T" "1" "10" "2" "65" 302.692
1986 "S6" "T" "1" "19" "2" "66" 295.000
1987 "S6" "T" "1" "2" "4" "67" 287.308
1988 "S6" "T" "1" "13" "3" "68" 310.385
1989 "S6" "T" "1" "62" "3" "69" 325.769
1990 "S6" "T" "1" "7" "4" "70" 310.385
1991 "S6" "T" "1" "5" "4" "71" 310.385
1992 "S6" "T" "1" "49" "2" "72" 279.615
1993 "S6" "T" "1" "2" "5" "73" 310.385
1994 "S6" "T" "1" "53" "2" "74" 341.154
1995 "S6" "T" "1" "11" "3" "75" 318.077
1996 "S6" "T" "1" "1" "4" "76" 256.538
1997 "S6" "T" "1" "51" "2" "77" 310.385
1998 "S6" "T" "1" "0" "4" "78" 287.308
1999 "S6" "T" "1" "15" "3" "79" 241.154
2000 "S6" "T" "1" "18" "2" "80" 318.077
2001 "S6" "T" "1" "11" "4" "81" 287.308
2002 "S6" "T" "1" "50" "2" "82" 271.923
2003 "S6" "T" "1" "48" "2" "83" 233.462
2004 "S6" "T" "1" "7" "5" "84" 341.154
2005 "S6" "T" "1" "0" "5" "85" 295.000
2006 "S6" "T" "1" "7" "6" "86" 271.923
2007 "S6" "T" "1" "3" "4" "87" 256.538
2008 "S6" "T" "1" "3" "5" "88" 264.231
2009 "S6" "T" "1" "4" "4" "89" 295.000
2010 "S6" "T" "1" "12" "2" "90" 310.385
2011 "S6" "T" "1" "60" "3" "91" 287.308
2012 "S6" "T" "1" "62" "4" "92" 287.308
2013 "S6" "T" "1" "0" "6" "93" 264.231
2014 "S6" "T" "1" "55" "2" "94" 310.385
2015 "S6" "T" "1" "60" "4" "95" 295.000
2016 "S6" "T" "1" "9" "3" "96" 310.385
2017 "S6" "T" "1" "16" "2" "97" 279.615
2018 "S6" "T" "1" "17" "2" "98" 264.231
2019 "S6" "T" "1" "59" "2" "99" 318.077
2020 "S6" "T" "1" "63" "2" "100" 318.077
2021 "S6" "T" "1" "4" "5" "101" 256.538
2022 "S6" "T" "1" "54" "2" "102" 325.769
2023 "S6" "T" "1" "23" "2" "103" 348.846
2024 "S6" "T" "1" "4" "6" "104" 271.923
2025 "S6" "T" "1" "5" "5" "105" 325.769
2026 "S6" "T" "1" "56" "3" "106" 325.769
2027 "S6" "T" "1" "3" "6" "107" 333.462
2028 "S6" "T" "1" "14" "2" "108" 341.154
2029 "S6" "T" "1" "6" "4" "109" 333.462
2030 "S6" "T" "1" "61" "2" "110" 333.462
2031 "S6" "T" "1" "56" "4" "111" 271.923
2032 "S6" "T" "1" "1" "5" "112" 310.385
2033 "S6" "T" "1" "15" "4" "113" 295.000
2034 "S6" "T" "1" "9" "4" "114" 387.308
2035 "S6" "T" "1" "22" "2" "115" 264.231
2036 "S6" "T" "1" "57" "2" "116" 295.000
2037 "S6" "T" "1" "1" "6" "117" 271.923
2038 "S6" "T" "1" "52" "2" "118" 287.308
2039 "S6" "T" "1" "2" "6" "119" 348.846
2040 "S6" "T" "1" "20" "2" "120" 233.462
2041 "S6" "T" "1" "8" "2" "121" 256.538
2042 "S6" "T" "1" "6" "5" "122" 341.154
2043 "S6" "T" "1" "21" "2" "123" 364.231
2044 "S6" "T" "1" "58" "3" "124" 448.846
2045 "S6" "T" "1" "58" "4" "125" 341.154
2046 "S6" "T" "1" "5" "6" "126" 318.077
2047 "S6" "T" "1" "6" "6" "127" 387.308
2048 "S6" "T" "1" "13" "4" "128" 364.231
2049 "S6" "NT" "2" "58" "1" "1" 410.385
2050 "S6" "NT" "2" "5" "1" "2" 325.769
2051 "S6" "NT" "2" "7" "1" "3" 279.615
2052 "S6" "NT" "2" "0" "1" "4" 279.615
2053 "S6" "NT" "2" "6" "1" "5" 364.231
2054 "S6" "NT" "2" "56" "1" "6" 310.385
2055 "S6" "NT" "2" "54" "1" "7" 310.385
2056 "S6" "NT" "2" "7" "2" "8" NaN
2057 "S6" "NT" "2" "62" "1" "9" 310.385
2058 "S6" "NT" "2" "1" "1" "10" 295.000
2059 "S6" "NT" "2" "59" "1" "11" 295.000
2060 "S6" "NT" "2" "62" "2" "12" 279.615
2061 "S6" "NT" "2" "48" "1" "13" 325.769
2062 "S6" "NT" "2" "12" "1" "14" 325.769
2063 "S6" "NT" "2" "13" "1" "15" 233.462
2064 "S6" "NT" "2" "11" "1" "16" 302.692
2065 "S6" "NT" "2" "21" "1" "17" 295.000
2066 "S6" "NT" "2" "52" "1" "18" NaN
2067 "S6" "NT" "2" "16" "1" "19" 348.846
2068 "S6" "NT" "2" "11" "2" "20" 287.308
2069 "S6" "NT" "2" "55" "1" "21" 341.154
2070 "S6" "NT" "2" "10" "1" "22" 310.385
2071 "S6" "NT" "2" "17" "1" "23" 310.385
2072 "S6" "NT" "2" "63" "1" "24" 310.385
2073 "S6" "NT" "2" "60" "1" "25" 341.154
2074 "S6" "NT" "2" "4" "1" "26" 287.308
2075 "S6" "NT" "2" "18" "1" "27" 348.846
2076 "S6" "NT" "2" "60" "2" "28" NaN
2077 "S6" "NT" "2" "4" "2" "29" 356.538
2078 "S6" "NT" "2" "8" "1" "30" 333.462
2079 "S6" "NT" "2" "0" "2" "31" 287.308
2080 "S6" "NT" "2" "22" "1" "32" 341.154
2081 "S6" "NT" "2" "49" "1" "33" 318.077
2082 "S6" "NT" "2" "57" "1" "34" 295.000
2083 "S6" "NT" "2" "9" "1" "35" 302.692
2084 "S6" "NT" "2" "58" "2" "36" 264.231
2085 "S6" "NT" "2" "4" "3" "37" 271.923
2086 "S6" "NT" "2" "2" "1" "38" 271.923
2087 "S6" "NT" "2" "1" "2" "39" 333.462
2088 "S6" "NT" "2" "6" "2" "40" 302.692
2089 "S6" "NT" "2" "2" "2" "41" 371.923
2090 "S6" "NT" "2" "6" "3" "42" 295.000
2091 "S6" "NT" "2" "56" "2" "43" 295.000
2092 "S6" "NT" "2" "9" "2" "44" 279.615
2093 "S6" "NT" "2" "0" "3" "45" 310.385
2094 "S6" "NT" "2" "3" "1" "46" 310.385
2095 "S6" "NT" "2" "7" "3" "47" 302.692
2096 "S6" "NT" "2" "15" "1" "48" 287.308
2097 "S6" "NT" "2" "61" "1" "49" 279.615
2098 "S6" "NT" "2" "50" "1" "50" 302.692
2099 "S6" "NT" "2" "19" "1" "51" 302.692
2100 "S6" "NT" "2" "2" "3" "52" 279.615
2101 "S6" "NT" "2" "3" "2" "53" 225.769
2102 "S6" "NT" "2" "5" "2" "54" 310.385
2103 "S6" "NT" "2" "15" "2" "55" 287.308
2104 "S6" "NT" "2" "13" "2" "56" 295.000
2105 "S6" "NT" "2" "5" "3" "57" 325.769
2106 "S6" "NT" "2" "20" "1" "58" 348.846
2107 "S6" "NT" "2" "14" "1" "59" 287.308
2108 "S6" "NT" "2" "1" "3" "60" 333.462
2109 "S6" "NT" "2" "23" "1" "61" 233.462
2110 "S6" "NT" "2" "53" "1" "62" NaN
2111 "S6" "NT" "2" "3" "3" "63" 233.462
2112 "S6" "NT" "2" "51" "1" "64" 256.538
2113 "S6" "NT" "2" "9" "3" "65" 302.692
2114 "S6" "NT" "2" "62" "3" "66" 241.154
2115 "S6" "NT" "2" "50" "2" "67" 310.385
2116 "S6" "NT" "2" "22" "2" "68" 310.385
2117 "S6" "NT" "2" "3" "4" "69" 271.923
2118 "S6" "NT" "2" "59" "2" "70" 287.308
2119 "S6" "NT" "2" "61" "2" "71" 302.692
2120 "S6" "NT" "2" "13" "3" "72" 264.231
2121 "S6" "NT" "2" "13" "4" "73" 302.692
2122 "S6" "NT" "2" "62" "4" "74" 310.385
2123 "S6" "NT" "2" "0" "4" "75" 210.385
2124 "S6" "NT" "2" "11" "3" "76" 279.615
2125 "S6" "NT" "2" "19" "2" "77" NaN
2126 "S6" "NT" "2" "58" "3" "78" 325.769
2127 "S6" "NT" "2" "7" "4" "79" 310.385
2128 "S6" "NT" "2" "53" "2" "80" 402.692
2129 "S6" "NT" "2" "48" "2" "81" 264.231
2130 "S6" "NT" "2" "20" "2" "82" 295.000
2131 "S6" "NT" "2" "57" "2" "83" 287.308
2132 "S6" "NT" "2" "9" "4" "84" 295.000
2133 "S6" "NT" "2" "12" "2" "85" 310.385
2134 "S6" "NT" "2" "3" "5" "86" 279.615
2135 "S6" "NT" "2" "56" "3" "87" 302.692
2136 "S6" "NT" "2" "10" "2" "88" 302.692
2137 "S6" "NT" "2" "4" "4" "89" 264.231
2138 "S6" "NT" "2" "56" "4" "90" 310.385
2139 "S6" "NT" "2" "18" "2" "91" 287.308
2140 "S6" "NT" "2" "58" "4" "92" 287.308
2141 "S6" "NT" "2" "6" "4" "93" 218.077
2142 "S6" "NT" "2" "54" "2" "94" 202.692
2143 "S6" "NT" "2" "8" "2" "95" 302.692
2144 "S6" "NT" "2" "2" "4" "96" 279.615
2145 "S6" "NT" "2" "21" "2" "97" 318.077
2146 "S6" "NT" "2" "1" "4" "98" 310.385
2147 "S6" "NT" "2" "2" "5" "99" 287.308
2148 "S6" "NT" "2" "5" "4" "100" 364.231
2149 "S6" "NT" "2" "14" "2" "101" 271.923
2150 "S6" "NT" "2" "11" "4" "102" 271.923
2151 "S6" "NT" "2" "0" "5" "103" 295.000
2152 "S6" "NT" "2" "16" "2" "104" 241.154
2153 "S6" "NT" "2" "60" "3" "105" 264.231
2154 "S6" "NT" "2" "1" "5" "106" 248.846
2155 "S6" "NT" "2" "6" "5" "107" 295.000
2156 "S6" "NT" "2" "17" "2" "108" 318.077
2157 "S6" "NT" "2" "55" "2" "109" 287.308
2158 "S6" "NT" "2" "49" "2" "110" 202.692
2159 "S6" "NT" "2" "6" "6" "111" 310.385
2160 "S6" "NT" "2" "51" "2" "112" 364.231
2161 "S6" "NT" "2" "7" "5" "113" 341.154
2162 "S6" "NT" "2" "23" "2" "114" 333.462
2163 "S6" "NT" "2" "4" "5" "115" 264.231
2164 "S6" "NT" "2" "15" "3" "116" 279.615
2165 "S6" "NT" "2" "5" "5" "117" 341.154
2166 "S6" "NT" "2" "60" "4" "118" 295.000
2167 "S6" "NT" "2" "2" "6" "119" 295.000
2168 "S6" "NT" "2" "5" "6" "120" 302.692
2169 "S6" "NT" "2" "1" "6" "121" 295.000
2170 "S6" "NT" "2" "52" "2" "122" 271.923
2171 "S6" "NT" "2" "15" "4" "123" 302.692
2172 "S6" "NT" "2" "63" "2" "124" NaN
2173 "S6" "NT" "2" "0" "6" "125" 295.000
2174 "S6" "NT" "2" "3" "6" "126" 310.385
2175 "S6" "NT" "2" "4" "6" "127" 318.077
2176 "S6" "NT" "2" "7" "6" "128" 241.154
2177 "S6" "T" "3" "59" "1" "1" 325.769
2178 "S6" "T" "3" "6" "1" "2" 271.923
2179 "S6" "T" "3" "4" "1" "3" 325.769
2180 "S6" "T" "3" "49" "1" "4" 287.308
2181 "S6" "T" "3" "55" "1" "5" 341.154
2182 "S6" "T" "3" "14" "1" "6" 356.538
2183 "S6" "T" "3" "60" "1" "7" 333.462
2184 "S6" "T" "3" "63" "1" "8" 310.385
2185 "S6" "T" "3" "62" "1" "9" 271.923
2186 "S6" "T" "3" "0" "1" "10" 256.538
2187 "S6" "T" "3" "57" "1" "11" 302.692
2188 "S6" "T" "3" "62" "2" "12" 310.385
2189 "S6" "T" "3" "54" "1" "13" 310.385
2190 "S6" "T" "3" "1" "1" "14" 271.923
2191 "S6" "T" "3" "13" "1" "15" 325.769
2192 "S6" "T" "3" "6" "2" "16" 364.231
2193 "S6" "T" "3" "5" "1" "17" 364.231
2194 "S6" "T" "3" "58" "1" "18" 325.769
2195 "S6" "T" "3" "3" "1" "19" 333.462
2196 "S6" "T" "3" "11" "1" "20" 310.385
2197 "S6" "T" "3" "61" "1" "21" 325.769
2198 "S6" "T" "3" "16" "1" "22" 348.846
2199 "S6" "T" "3" "22" "1" "23" 279.615
2200 "S6" "T" "3" "7" "1" "24" 410.385
2201 "S6" "T" "3" "20" "1" "25" 356.538
2202 "S6" "T" "3" "1" "2" "26" 287.308
2203 "S6" "T" "3" "0" "2" "27" 364.231
2204 "S6" "T" "3" "15" "1" "28" 302.692
2205 "S6" "T" "3" "4" "2" "29" 371.923
2206 "S6" "T" "3" "60" "2" "30" 418.077
2207 "S6" "T" "3" "23" "1" "31" 348.846
2208 "S6" "T" "3" "3" "2" "32" 318.077
2209 "S6" "T" "3" "21" "1" "33" 325.769
2210 "S6" "T" "3" "12" "1" "34" 302.692
2211 "S6" "T" "3" "6" "3" "35" 333.462
2212 "S6" "T" "3" "11" "2" "36" 318.077
2213 "S6" "T" "3" "51" "1" "37" 402.692
2214 "S6" "T" "3" "58" "2" "38" 295.000
2215 "S6" "T" "3" "2" "1" "39" 318.077
2216 "S6" "T" "3" "18" "1" "40" 325.769
2217 "S6" "T" "3" "7" "2" "41" 318.077
2218 "S6" "T" "3" "48" "1" "42" 341.154
2219 "S6" "T" "3" "52" "1" "43" 333.462
2220 "S6" "T" "3" "3" "3" "44" 371.923
2221 "S6" "T" "3" "2" "2" "45" 325.769
2222 "S6" "T" "3" "15" "2" "46" 287.308
2223 "S6" "T" "3" "8" "1" "47" 348.846
2224 "S6" "T" "3" "13" "2" "48" 295.000
2225 "S6" "T" "3" "50" "1" "49" 333.462
2226 "S6" "T" "3" "2" "3" "50" 287.308
2227 "S6" "T" "3" "17" "1" "51" 379.615
2228 "S6" "T" "3" "4" "3" "52" 356.538
2229 "S6" "T" "3" "10" "1" "53" 356.538
2230 "S6" "T" "3" "0" "3" "54" 387.308
2231 "S6" "T" "3" "1" "3" "55" 302.692
2232 "S6" "T" "3" "19" "1" "56" 310.385
2233 "S6" "T" "3" "56" "1" "57" 371.923
2234 "S6" "T" "3" "5" "2" "58" 348.846
2235 "S6" "T" "3" "5" "3" "59" 341.154
2236 "S6" "T" "3" "56" "2" "60" 318.077
2237 "S6" "T" "3" "7" "3" "61" 271.923
2238 "S6" "T" "3" "9" "1" "62" 341.154
2239 "S6" "T" "3" "53" "1" "63" 364.231
2240 "S6" "T" "3" "9" "2" "64" 310.385
2241 "S6" "T" "3" "56" "3" "65" 318.077
2242 "S6" "T" "3" "15" "3" "66" 295.000
2243 "S6" "T" "3" "61" "2" "67" 295.000
2244 "S6" "T" "3" "23" "2" "68" 333.462
2245 "S6" "T" "3" "13" "3" "69" 341.154
2246 "S6" "T" "3" "20" "2" "70" 364.231
2247 "S6" "T" "3" "1" "4" "71" 356.538
2248 "S6" "T" "3" "5" "4" "72" 333.462
2249 "S6" "T" "3" "2" "4" "73" 333.462
2250 "S6" "T" "3" "54" "2" "74" 371.923
2251 "S6" "T" "3" "16" "2" "75" 387.308
2252 "S6" "T" "3" "3" "4" "76" 318.077
2253 "S6" "T" "3" "17" "2" "77" 325.769
2254 "S6" "T" "3" "55" "2" "78" 333.462
2255 "S6" "T" "3" "1" "5" "79" 379.615
2256 "S6" "T" "3" "62" "3" "80" 310.385
2257 "S6" "T" "3" "0" "4" "81" 295.000
2258 "S6" "T" "3" "60" "3" "82" 310.385
2259 "S6" "T" "3" "19" "2" "83" 395.000
2260 "S6" "T" "3" "7" "4" "84" 295.000
2261 "S6" "T" "3" "56" "4" "85" 348.846
2262 "S6" "T" "3" "6" "4" "86" 279.615
2263 "S6" "T" "3" "1" "6" "87" 348.846
2264 "S6" "T" "3" "6" "5" "88" 379.615
2265 "S6" "T" "3" "21" "2" "89" 318.077
2266 "S6" "T" "3" "3" "5" "90" 295.000
2267 "S6" "T" "3" "10" "2" "91" 387.308
2268 "S6" "T" "3" "4" "4" "92" 333.462
2269 "S6" "T" "3" "49" "2" "93" 333.462
2270 "S6" "T" "3" "58" "3" "94" 271.923
2271 "S6" "T" "3" "9" "3" "95" 333.462
2272 "S6" "T" "3" "53" "2" "96" 356.538
2273 "S6" "T" "3" "0" "5" "97" 325.769
2274 "S6" "T" "3" "2" "5" "98" 318.077
2275 "S6" "T" "3" "8" "2" "99" 248.846
2276 "S6" "T" "3" "60" "4" "100" 302.692
2277 "S6" "T" "3" "58" "4" "101" 225.769
2278 "S6" "T" "3" "11" "3" "102" 310.385
2279 "S6" "T" "3" "9" "4" "103" 379.615
2280 "S6" "T" "3" "6" "6" "104" 333.462
2281 "S6" "T" "3" "12" "2" "105" 287.308
2282 "S6" "T" "3" "52" "2" "106" 348.846
2283 "S6" "T" "3" "4" "5" "107" 379.615
2284 "S6" "T" "3" "15" "4" "108" 318.077
2285 "S6" "T" "3" "22" "2" "109" 318.077
2286 "S6" "T" "3" "63" "2" "110" 333.462
2287 "S6" "T" "3" "14" "2" "111" 325.769
2288 "S6" "T" "3" "51" "2" "112" 325.769
2289 "S6" "T" "3" "50" "2" "113" 364.231
2290 "S6" "T" "3" "59" "2" "114" 310.385
2291 "S6" "T" "3" "4" "6" "115" 318.077
2292 "S6" "T" "3" "11" "4" "116" 371.923
2293 "S6" "T" "3" "5" "5" "117" 271.923
2294 "S6" "T" "3" "7" "5" "118" 341.154
2295 "S6" "T" "3" "18" "2" "119" 341.154
2296 "S6" "T" "3" "3" "6" "120" 264.231
2297 "S6" "T" "3" "13" "4" "121" 248.846
2298 "S6" "T" "3" "62" "4" "122" 325.769
2299 "S6" "T" "3" "48" "2" "123" 318.077
2300 "S6" "T" "3" "5" "6" "124" 302.692
2301 "S6" "T" "3" "2" "6" "125" 356.538
2302 "S6" "T" "3" "7" "6" "126" 318.077
2303 "S6" "T" "3" "57" "2" "127" 302.692
2304 "S6" "T" "3" "0" "6" "128" 295.000
2305 "S7" "T" "1" "1" "1" "1" 471.923
2306 "S7" "T" "1" "6" "1" "2" 541.154
2307 "S7" "T" "1" "6" "2" "3" 502.692
2308 "S7" "T" "1" "9" "1" "4" 441.154
2309 "S7" "T" "1" "21" "1" "5" 402.692
2310 "S7" "T" "1" "2" "1" "6" 495.000
2311 "S7" "T" "1" "62" "1" "7" 433.462
2312 "S7" "T" "1" "12" "1" "8" 448.846
2313 "S7" "T" "1" "15" "1" "9" 410.385
2314 "S7" "T" "1" "14" "1" "10" 402.692
2315 "S7" "T" "1" "0" "1" "11" 402.692
2316 "S7" "T" "1" "20" "1" "12" 456.538
2317 "S7" "T" "1" "58" "1" "13" 418.077
2318 "S7" "T" "1" "5" "1" "14" 410.385
2319 "S7" "T" "1" "13" "1" "15" 402.692
2320 "S7" "T" "1" "0" "2" "16" 456.538
2321 "S7" "T" "1" "7" "1" "17" 325.769
2322 "S7" "T" "1" "56" "1" "18" 395.000
2323 "S7" "T" "1" "4" "1" "19" 464.231
2324 "S7" "T" "1" "60" "1" "20" 441.154
2325 "S7" "T" "1" "59" "1" "21" 471.923
2326 "S7" "T" "1" "0" "3" "22" 402.692
2327 "S7" "T" "1" "48" "1" "23" 448.846
2328 "S7" "T" "1" "50" "1" "24" 418.077
2329 "S7" "T" "1" "5" "2" "25" 441.154
2330 "S7" "T" "1" "58" "2" "26" 433.462
2331 "S7" "T" "1" "5" "3" "27" 387.308
2332 "S7" "T" "1" "3" "1" "28" 379.615
2333 "S7" "T" "1" "55" "1" "29" 418.077
2334 "S7" "T" "1" "2" "2" "30" 348.846
2335 "S7" "T" "1" "3" "2" "31" 410.385
2336 "S7" "T" "1" "22" "1" "32" 464.231
2337 "S7" "T" "1" "1" "2" "33" 433.462
2338 "S7" "T" "1" "15" "2" "34" 425.769
2339 "S7" "T" "1" "10" "1" "35" 495.000
2340 "S7" "T" "1" "56" "2" "36" 395.000
2341 "S7" "T" "1" "49" "1" "37" 379.615
2342 "S7" "T" "1" "52" "1" "38" 441.154
2343 "S7" "T" "1" "1" "3" "39" 433.462
2344 "S7" "T" "1" "19" "1" "40" 433.462
2345 "S7" "T" "1" "57" "1" "41" 341.154
2346 "S7" "T" "1" "6" "3" "42" 433.462
2347 "S7" "T" "1" "4" "2" "43" 402.692
2348 "S7" "T" "1" "16" "1" "44" 441.154
2349 "S7" "T" "1" "3" "3" "45" 356.538
2350 "S7" "T" "1" "11" "1" "46" 418.077
2351 "S7" "T" "1" "4" "3" "47" 410.385
2352 "S7" "T" "1" "7" "2" "48" 487.308
2353 "S7" "T" "1" "53" "1" "49" 425.769
2354 "S7" "T" "1" "7" "3" "50" 410.385
2355 "S7" "T" "1" "13" "2" "51" 402.692
2356 "S7" "T" "1" "2" "3" "52" 418.077
2357 "S7" "T" "1" "23" "1" "53" 387.308
2358 "S7" "T" "1" "8" "1" "54" 364.231
2359 "S7" "T" "1" "51" "1" "55" 395.000
2360 "S7" "T" "1" "18" "1" "56" 402.692
2361 "S7" "T" "1" "61" "1" "57" 456.538
2362 "S7" "T" "1" "54" "1" "58" 418.077
2363 "S7" "T" "1" "62" "2" "59" 379.615
2364 "S7" "T" "1" "11" "2" "60" 402.692
2365 "S7" "T" "1" "60" "2" "61" 364.231
2366 "S7" "T" "1" "9" "2" "62" 387.308
2367 "S7" "T" "1" "17" "1" "63" 410.385
2368 "S7" "T" "1" "63" "1" "64" 402.692
2369 "S7" "T" "1" "15" "3" "65" 395.000
2370 "S7" "T" "1" "51" "2" "66" 395.000
2371 "S7" "T" "1" "7" "4" "67" 410.385
2372 "S7" "T" "1" "57" "2" "68" 371.923
2373 "S7" "T" "1" "52" "2" "69" 387.308
2374 "S7" "T" "1" "3" "4" "70" 402.692
2375 "S7" "T" "1" "9" "3" "71" 425.769
2376 "S7" "T" "1" "1" "4" "72" 441.154
2377 "S7" "T" "1" "49" "2" "73" 379.615
2378 "S7" "T" "1" "3" "5" "74" 425.769
2379 "S7" "T" "1" "21" "2" "75" 441.154
2380 "S7" "T" "1" "13" "3" "76" 425.769
2381 "S7" "T" "1" "17" "2" "77" 402.692
2382 "S7" "T" "1" "50" "2" "78" 456.538
2383 "S7" "T" "1" "16" "2" "79" 433.462
2384 "S7" "T" "1" "56" "3" "80" 341.154
2385 "S7" "T" "1" "60" "3" "81" 333.462
2386 "S7" "T" "1" "54" "2" "82" 379.615
2387 "S7" "T" "1" "53" "2" "83" 425.769
2388 "S7" "T" "1" "63" "2" "84" 387.308
2389 "S7" "T" "1" "12" "2" "85" 448.846
2390 "S7" "T" "1" "5" "4" "86" 418.077
2391 "S7" "T" "1" "7" "5" "87" 433.462
2392 "S7" "T" "1" "56" "4" "88" 379.615
2393 "S7" "T" "1" "3" "6" "89" 410.385
2394 "S7" "T" "1" "19" "2" "90" 433.462
2395 "S7" "T" "1" "5" "5" "91" 448.846
2396 "S7" "T" "1" "4" "4" "92" 402.692
2397 "S7" "T" "1" "11" "3" "93" 425.769
2398 "S7" "T" "1" "23" "2" "94" 371.923
2399 "S7" "T" "1" "22" "2" "95" 379.615
2400 "S7" "T" "1" "55" "2" "96" 425.769
2401 "S7" "T" "1" "9" "4" "97" 395.000
2402 "S7" "T" "1" "0" "4" "98" 333.462
2403 "S7" "T" "1" "20" "2" "99" 448.846
2404 "S7" "T" "1" "14" "2" "100" 441.154
2405 "S7" "T" "1" "1" "5" "101" 487.308
2406 "S7" "T" "1" "61" "2" "102" 402.692
2407 "S7" "T" "1" "13" "4" "103" 464.231
2408 "S7" "T" "1" "5" "6" "104" 433.462
2409 "S7" "T" "1" "60" "4" "105" 410.385
2410 "S7" "T" "1" "62" "3" "106" 371.923
2411 "S7" "T" "1" "58" "3" "107" 356.538
2412 "S7" "T" "1" "1" "6" "108" 456.538
2413 "S7" "T" "1" "6" "4" "109" 402.692
2414 "S7" "T" "1" "4" "5" "110" 387.308
2415 "S7" "T" "1" "6" "5" "111" 464.231
2416 "S7" "T" "1" "7" "6" "112" 379.615
2417 "S7" "T" "1" "6" "6" "113" 433.462
2418 "S7" "T" "1" "10" "2" "114" 471.923
2419 "S7" "T" "1" "59" "2" "115" 418.077
2420 "S7" "T" "1" "18" "2" "116" 410.385
2421 "S7" "T" "1" "58" "4" "117" 410.385
2422 "S7" "T" "1" "48" "2" "118" 387.308
2423 "S7" "T" "1" "2" "4" "119" 471.923
2424 "S7" "T" "1" "0" "5" "120" 387.308
2425 "S7" "T" "1" "0" "6" "121" 471.923
2426 "S7" "T" "1" "15" "4" "122" 441.154
2427 "S7" "T" "1" "2" "5" "123" 448.846
2428 "S7" "T" "1" "62" "4" "124" 387.308
2429 "S7" "T" "1" "4" "6" "125" 418.077
2430 "S7" "T" "1" "11" "4" "126" 410.385
2431 "S7" "T" "1" "2" "6" "127" 418.077
2432 "S7" "T" "1" "8" "2" "128" 387.308
2433 "S7" "NT" "2" "56" "1" "1" NaN
2434 "S7" "NT" "2" "1" "1" "2" 448.846
2435 "S7" "NT" "2" "11" "1" "3" 471.923
2436 "S7" "NT" "2" "14" "1" "4" 448.846
2437 "S7" "NT" "2" "60" "1" "5" 471.923
2438 "S7" "NT" "2" "52" "1" "6" 487.308
2439 "S7" "NT" "2" "23" "1" "7" 487.308
2440 "S7" "NT" "2" "18" "1" "8" 495.000
2441 "S7" "NT" "2" "54" "1" "9" 441.154
2442 "S7" "NT" "2" "8" "1" "10" 441.154
2443 "S7" "NT" "2" "5" "1" "11" 471.923
2444 "S7" "NT" "2" "22" "1" "12" 471.923
2445 "S7" "NT" "2" "12" "1" "13" 387.308
2446 "S7" "NT" "2" "10" "1" "14" 487.308
2447 "S7" "NT" "2" "0" "1" "15" 518.077
2448 "S7" "NT" "2" "15" "1" "16" 448.846
2449 "S7" "NT" "2" "11" "2" "17" 402.692
2450 "S7" "NT" "2" "63" "1" "18" 471.923
2451 "S7" "NT" "2" "48" "1" "19" 371.923
2452 "S7" "NT" "2" "13" "1" "20" 425.769
2453 "S7" "NT" "2" "2" "1" "21" 495.000
2454 "S7" "NT" "2" "58" "1" "22" 464.231
2455 "S7" "NT" "2" "58" "2" "23" 456.538
2456 "S7" "NT" "2" "2" "2" "24" 448.846
2457 "S7" "NT" "2" "7" "1" "25" 487.308
2458 "S7" "NT" "2" "3" "1" "26" 495.000
2459 "S7" "NT" "2" "3" "2" "27" 448.846
2460 "S7" "NT" "2" "7" "2" "28" 341.154
2461 "S7" "NT" "2" "21" "1" "29" 464.231
2462 "S7" "NT" "2" "49" "1" "30" 433.462
2463 "S7" "NT" "2" "6" "1" "31" 441.154
2464 "S7" "NT" "2" "61" "1" "32" 487.308
2465 "S7" "NT" "2" "17" "1" "33" 448.846
2466 "S7" "NT" "2" "50" "1" "34" 433.462
2467 "S7" "NT" "2" "20" "1" "35" 471.923
2468 "S7" "NT" "2" "16" "1" "36" 364.231
2469 "S7" "NT" "2" "0" "2" "37" 479.615
2470 "S7" "NT" "2" "5" "2" "38" 410.385
2471 "S7" "NT" "2" "9" "1" "39" 441.154
2472 "S7" "NT" "2" "62" "1" "40" 395.000
2473 "S7" "NT" "2" "1" "2" "41" 418.077
2474 "S7" "NT" "2" "57" "1" "42" 356.538
2475 "S7" "NT" "2" "6" "2" "43" 425.769
2476 "S7" "NT" "2" "19" "1" "44" NaN
2477 "S7" "NT" "2" "15" "2" "45" 510.385
2478 "S7" "NT" "2" "53" "1" "46" NaN
2479 "S7" "NT" "2" "0" "3" "47" 525.769
2480 "S7" "NT" "2" "5" "3" "48" 448.846
2481 "S7" "NT" "2" "13" "2" "49" 456.538
2482 "S7" "NT" "2" "56" "2" "50" 456.538
2483 "S7" "NT" "2" "1" "3" "51" 433.462
2484 "S7" "NT" "2" "9" "2" "52" 410.385
2485 "S7" "NT" "2" "59" "1" "53" 571.923
2486 "S7" "NT" "2" "4" "1" "54" 464.231
2487 "S7" "NT" "2" "62" "2" "55" 441.154
2488 "S7" "NT" "2" "51" "1" "56" 433.462
2489 "S7" "NT" "2" "60" "2" "57" 448.846
2490 "S7" "NT" "2" "6" "3" "58" 495.000
2491 "S7" "NT" "2" "4" "2" "59" 410.385
2492 "S7" "NT" "2" "7" "3" "60" 502.692
2493 "S7" "NT" "2" "2" "3" "61" 387.308
2494 "S7" "NT" "2" "4" "3" "62" 387.308
2495 "S7" "NT" "2" "55" "1" "63" 471.923
2496 "S7" "NT" "2" "3" "3" "64" 402.692
2497 "S7" "NT" "2" "50" "2" "65" 433.462
2498 "S7" "NT" "2" "58" "3" "66" 387.308
2499 "S7" "NT" "2" "61" "2" "67" 418.077
2500 "S7" "NT" "2" "2" "4" "68" 410.385
2501 "S7" "NT" "2" "3" "4" "69" 364.231
2502 "S7" "NT" "2" "48" "2" "70" 387.308
2503 "S7" "NT" "2" "56" "3" "71" 418.077
2504 "S7" "NT" "2" "9" "3" "72" 402.692
2505 "S7" "NT" "2" "15" "3" "73" 425.769
2506 "S7" "NT" "2" "15" "4" "74" 418.077
2507 "S7" "NT" "2" "3" "5" "75" 371.923
2508 "S7" "NT" "2" "12" "2" "76" 433.462
2509 "S7" "NT" "2" "19" "2" "77" NaN
2510 "S7" "NT" "2" "7" "4" "78" 487.308
2511 "S7" "NT" "2" "20" "2" "79" 433.462
2512 "S7" "NT" "2" "10" "2" "80" 510.385
2513 "S7" "NT" "2" "13" "3" "81" 395.000
2514 "S7" "NT" "2" "8" "2" "82" 441.154
2515 "S7" "NT" "2" "7" "5" "83" 487.308
2516 "S7" "NT" "2" "51" "2" "84" 448.846
2517 "S7" "NT" "2" "2" "5" "85" 510.385
2518 "S7" "NT" "2" "17" "2" "86" 471.923
2519 "S7" "NT" "2" "14" "2" "87" 456.538
2520 "S7" "NT" "2" "63" "2" "88" 395.000
2521 "S7" "NT" "2" "4" "4" "89" 371.923
2522 "S7" "NT" "2" "49" "2" "90" 410.385
2523 "S7" "NT" "2" "16" "2" "91" 495.000
2524 "S7" "NT" "2" "6" "4" "92" 495.000
2525 "S7" "NT" "2" "13" "4" "93" 425.769
2526 "S7" "NT" "2" "58" "4" "94" 425.769
2527 "S7" "NT" "2" "5" "4" "95" 448.846
2528 "S7" "NT" "2" "23" "2" "96" 395.000
2529 "S7" "NT" "2" "62" "3" "97" 410.385
2530 "S7" "NT" "2" "52" "2" "98" 425.769
2531 "S7" "NT" "2" "11" "3" "99" 433.462
2532 "S7" "NT" "2" "55" "2" "100" 395.000
2533 "S7" "NT" "2" "0" "4" "101" 448.846
2534 "S7" "NT" "2" "54" "2" "102" 379.615
2535 "S7" "NT" "2" "0" "5" "103" 456.538
2536 "S7" "NT" "2" "60" "3" "104" 448.846
2537 "S7" "NT" "2" "1" "4" "105" 525.769
2538 "S7" "NT" "2" "60" "4" "106" 348.846
2539 "S7" "NT" "2" "59" "2" "107" 448.846
2540 "S7" "NT" "2" "1" "5" "108" 456.538
2541 "S7" "NT" "2" "7" "6" "109" NaN
2542 "S7" "NT" "2" "5" "5" "110" 387.308
2543 "S7" "NT" "2" "3" "6" "111" 471.923
2544 "S7" "NT" "2" "22" "2" "112" 395.000
2545 "S7" "NT" "2" "18" "2" "113" 333.462
2546 "S7" "NT" "2" "6" "5" "114" 433.462
2547 "S7" "NT" "2" "5" "6" "115" 464.231
2548 "S7" "NT" "2" "56" "4" "116" 456.538
2549 "S7" "NT" "2" "0" "6" "117" 502.692
2550 "S7" "NT" "2" "9" "4" "118" 425.769
2551 "S7" "NT" "2" "21" "2" "119" 410.385
2552 "S7" "NT" "2" "4" "5" "120" 418.077
2553 "S7" "NT" "2" "11" "4" "121" 456.538
2554 "S7" "NT" "2" "62" "4" "122" 448.846
2555 "S7" "NT" "2" "1" "6" "123" 425.769
2556 "S7" "NT" "2" "6" "6" "124" 395.000
2557 "S7" "NT" "2" "57" "2" "125" 395.000
2558 "S7" "NT" "2" "2" "6" "126" 448.846
2559 "S7" "NT" "2" "4" "6" "127" 395.000
2560 "S7" "NT" "2" "53" "2" "128" NaN
2561 "S7" "T" "3" "56" "1" "1" 495.000
2562 "S7" "T" "3" "14" "1" "2" 479.615
2563 "S7" "T" "3" "60" "1" "3" 456.538
2564 "S7" "T" "3" "8" "1" "4" 479.615
2565 "S7" "T" "3" "1" "1" "5" 448.846
2566 "S7" "T" "3" "9" "1" "6" 448.846
2567 "S7" "T" "3" "6" "1" "7" 410.385
2568 "S7" "T" "3" "18" "1" "8" 425.769
2569 "S7" "T" "3" "50" "1" "9" 410.385
2570 "S7" "T" "3" "5" "1" "10" 456.538
2571 "S7" "T" "3" "55" "1" "11" 433.462
2572 "S7" "T" "3" "59" "1" "12" 356.538
2573 "S7" "T" "3" "12" "1" "13" 433.462
2574 "S7" "T" "3" "58" "1" "14" 402.692
2575 "S7" "T" "3" "11" "1" "15" 425.769
2576 "S7" "T" "3" "15" "1" "16" 448.846
2577 "S7" "T" "3" "60" "2" "17" 448.846
2578 "S7" "T" "3" "5" "2" "18" 356.538
2579 "S7" "T" "3" "16" "1" "19" 387.308
2580 "S7" "T" "3" "7" "1" "20" 479.615
2581 "S7" "T" "3" "7" "2" "21" 402.692
2582 "S7" "T" "3" "4" "1" "22" 425.769
2583 "S7" "T" "3" "6" "2" "23" 456.538
2584 "S7" "T" "3" "17" "1" "24" 441.154
2585 "S7" "T" "3" "62" "1" "25" 433.462
2586 "S7" "T" "3" "20" "1" "26" 418.077
2587 "S7" "T" "3" "3" "1" "27" 387.308
2588 "S7" "T" "3" "7" "3" "28" 387.308
2589 "S7" "T" "3" "57" "1" "29" 410.385
2590 "S7" "T" "3" "23" "1" "30" 402.692
2591 "S7" "T" "3" "63" "1" "31" 425.769
2592 "S7" "T" "3" "19" "1" "32" 441.154
2593 "S7" "T" "3" "54" "1" "33" 387.308
2594 "S7" "T" "3" "1" "2" "34" 464.231
2595 "S7" "T" "3" "3" "2" "35" 441.154
2596 "S7" "T" "3" "11" "2" "36" 418.077
2597 "S7" "T" "3" "3" "3" "37" 479.615
2598 "S7" "T" "3" "0" "1" "38" 433.462
2599 "S7" "T" "3" "15" "2" "39" 433.462
2600 "S7" "T" "3" "58" "2" "40" 387.308
2601 "S7" "T" "3" "2" "1" "41" 410.385
2602 "S7" "T" "3" "6" "3" "42" 448.846
2603 "S7" "T" "3" "52" "1" "43" 441.154
2604 "S7" "T" "3" "0" "2" "44" 471.923
2605 "S7" "T" "3" "13" "1" "45" 433.462
2606 "S7" "T" "3" "48" "1" "46" 441.154
2607 "S7" "T" "3" "61" "1" "47" 395.000
2608 "S7" "T" "3" "13" "2" "48" 479.615
2609 "S7" "T" "3" "0" "3" "49" 448.846
2610 "S7" "T" "3" "9" "2" "50" 410.385
2611 "S7" "T" "3" "10" "1" "51" 395.000
2612 "S7" "T" "3" "5" "3" "52" 448.846
2613 "S7" "T" "3" "49" "1" "53" 387.308
2614 "S7" "T" "3" "2" "2" "54" 441.154
2615 "S7" "T" "3" "22" "1" "55" 425.769
2616 "S7" "T" "3" "2" "3" "56" 395.000
2617 "S7" "T" "3" "62" "2" "57" 387.308
2618 "S7" "T" "3" "56" "2" "58" 479.615
2619 "S7" "T" "3" "4" "2" "59" 433.462
2620 "S7" "T" "3" "21" "1" "60" 425.769
2621 "S7" "T" "3" "4" "3" "61" 479.615
2622 "S7" "T" "3" "51" "1" "62" 448.846
2623 "S7" "T" "3" "1" "3" "63" 379.615
2624 "S7" "T" "3" "53" "1" "64" 441.154
2625 "S7" "T" "3" "49" "2" "65" 387.308
2626 "S7" "T" "3" "48" "2" "66" 418.077
2627 "S7" "T" "3" "5" "4" "67" 487.308
2628 "S7" "T" "3" "51" "2" "68" 433.462
2629 "S7" "T" "3" "0" "4" "69" 510.385
2630 "S7" "T" "3" "55" "2" "70" 448.846
2631 "S7" "T" "3" "2" "4" "71" 487.308
2632 "S7" "T" "3" "59" "2" "72" 456.538
2633 "S7" "T" "3" "0" "5" "73" 487.308
2634 "S7" "T" "3" "57" "2" "74" 441.154
2635 "S7" "T" "3" "4" "4" "75" 433.462
2636 "S7" "T" "3" "10" "2" "76" 479.615
2637 "S7" "T" "3" "62" "3" "77" 425.769
2638 "S7" "T" "3" "2" "5" "78" 479.615
2639 "S7" "T" "3" "6" "4" "79" 410.385
2640 "S7" "T" "3" "16" "2" "80" 441.154
2641 "S7" "T" "3" "3" "4" "81" 487.308
2642 "S7" "T" "3" "52" "2" "82" 441.154
2643 "S7" "T" "3" "11" "3" "83" 441.154
2644 "S7" "T" "3" "60" "3" "84" 448.846
2645 "S7" "T" "3" "12" "2" "85" 395.000
2646 "S7" "T" "3" "4" "5" "86" 371.923
2647 "S7" "T" "3" "60" "4" "87" 418.077
2648 "S7" "T" "3" "15" "3" "88" 425.769
2649 "S7" "T" "3" "5" "5" "89" 456.538
2650 "S7" "T" "3" "9" "3" "90" 410.385
2651 "S7" "T" "3" "22" "2" "91" 379.615
2652 "S7" "T" "3" "3" "5" "92" 441.154
2653 "S7" "T" "3" "17" "2" "93" 379.615
2654 "S7" "T" "3" "13" "3" "94" 418.077
2655 "S7" "T" "3" "56" "3" "95" 479.615
2656 "S7" "T" "3" "9" "4" "96" 464.231
2657 "S7" "T" "3" "15" "4" "97" 418.077
2658 "S7" "T" "3" "1" "4" "98" 479.615
2659 "S7" "T" "3" "5" "6" "99" 433.462
2660 "S7" "T" "3" "56" "4" "100" 456.538
2661 "S7" "T" "3" "13" "4" "101" 441.154
2662 "S7" "T" "3" "7" "4" "102" 441.154
2663 "S7" "T" "3" "54" "2" "103" 425.769
2664 "S7" "T" "3" "53" "2" "104" 441.154
2665 "S7" "T" "3" "21" "2" "105" 471.923
2666 "S7" "T" "3" "1" "5" "106" 441.154
2667 "S7" "T" "3" "11" "4" "107" 425.769
2668 "S7" "T" "3" "6" "5" "108" 479.615
2669 "S7" "T" "3" "50" "2" "109" 418.077
2670 "S7" "T" "3" "6" "6" "110" 356.538
2671 "S7" "T" "3" "2" "6" "111" 487.308
2672 "S7" "T" "3" "14" "2" "112" 471.923
2673 "S7" "T" "3" "58" "3" "113" 479.615
2674 "S7" "T" "3" "62" "4" "114" 471.923
2675 "S7" "T" "3" "3" "6" "115" 479.615
2676 "S7" "T" "3" "19" "2" "116" 456.538
2677 "S7" "T" "3" "8" "2" "117" 471.923
2678 "S7" "T" "3" "23" "2" "118" 448.846
2679 "S7" "T" "3" "7" "5" "119" 502.692
2680 "S7" "T" "3" "18" "2" "120" 448.846
2681 "S7" "T" "3" "4" "6" "121" 471.923
2682 "S7" "T" "3" "1" "6" "122" 548.846
2683 "S7" "T" "3" "61" "2" "123" 464.231
2684 "S7" "T" "3" "58" "4" "124" 410.385
2685 "S7" "T" "3" "20" "2" "125" 487.308
2686 "S7" "T" "3" "63" "2" "126" 425.769
2687 "S7" "T" "3" "7" "6" "127" 433.462
2688 "S7" "T" "3" "0" "6" "128" 464.231
2689 "S8" "T" "1" "59" "1" "1" 479.615
2690 "S8" "T" "1" "13" "1" "2" 371.923
2691 "S8" "T" "1" "21" "1" "3" 395.000
2692 "S8" "T" "1" "8" "1" "4" 371.923
2693 "S8" "T" "1" "5" "1" "5" 395.000
2694 "S8" "T" "1" "2" "1" "6" 441.154
2695 "S8" "T" "1" "60" "1" "7" 341.154
2696 "S8" "T" "1" "11" "1" "8" 379.615
2697 "S8" "T" "1" "15" "1" "9" 348.846
2698 "S8" "T" "1" "62" "1" "10" 356.538
2699 "S8" "T" "1" "2" "2" "11" 302.692
2700 "S8" "T" "1" "4" "1" "12" 318.077
2701 "S8" "T" "1" "0" "1" "13" 387.308
2702 "S8" "T" "1" "50" "1" "14" 433.462
2703 "S8" "T" "1" "63" "1" "15" 379.615
2704 "S8" "T" "1" "17" "1" "16" 387.308
2705 "S8" "T" "1" "14" "1" "17" 387.308
2706 "S8" "T" "1" "10" "1" "18" 379.615
2707 "S8" "T" "1" "4" "2" "19" 418.077
2708 "S8" "T" "1" "56" "1" "20" 418.077
2709 "S8" "T" "1" "3" "1" "21" 387.308
2710 "S8" "T" "1" "7" "1" "22" 418.077
2711 "S8" "T" "1" "5" "2" "23" 341.154
2712 "S8" "T" "1" "62" "2" "24" 371.923
2713 "S8" "T" "1" "55" "1" "25" 356.538
2714 "S8" "T" "1" "19" "1" "26" 371.923
2715 "S8" "T" "1" "57" "1" "27" 379.615
2716 "S8" "T" "1" "58" "1" "28" 371.923
2717 "S8" "T" "1" "12" "1" "29" 379.615
2718 "S8" "T" "1" "15" "2" "30" 287.308
2719 "S8" "T" "1" "7" "2" "31" 395.000
2720 "S8" "T" "1" "7" "3" "32" 348.846
2721 "S8" "T" "1" "0" "2" "33" 341.154
2722 "S8" "T" "1" "9" "1" "34" 318.077
2723 "S8" "T" "1" "61" "1" "35" 279.615
2724 "S8" "T" "1" "52" "1" "36" 348.846
2725 "S8" "T" "1" "0" "3" "37" 295.000
2726 "S8" "T" "1" "20" "1" "38" 371.923
2727 "S8" "T" "1" "6" "1" "39" 402.692
2728 "S8" "T" "1" "5" "3" "40" 310.385
2729 "S8" "T" "1" "23" "1" "41" 356.538
2730 "S8" "T" "1" "18" "1" "42" 310.385
2731 "S8" "T" "1" "16" "1" "43" 325.769
2732 "S8" "T" "1" "9" "2" "44" 333.462
2733 "S8" "T" "1" "4" "3" "45" 425.769
2734 "S8" "T" "1" "58" "2" "46" 387.308
2735 "S8" "T" "1" "13" "2" "47" 318.077
2736 "S8" "T" "1" "3" "2" "48" 341.154
2737 "S8" "T" "1" "54" "1" "49" 356.538
2738 "S8" "T" "1" "51" "1" "50" 379.615
2739 "S8" "T" "1" "22" "1" "51" 371.923
2740 "S8" "T" "1" "1" "1" "52" 395.000
2741 "S8" "T" "1" "6" "2" "53" 371.923
2742 "S8" "T" "1" "1" "2" "54" 325.769
2743 "S8" "T" "1" "49" "1" "55" 364.231
2744 "S8" "T" "1" "53" "1" "56" 310.385
2745 "S8" "T" "1" "6" "3" "57" 348.846
2746 "S8" "T" "1" "11" "2" "58" 333.462
2747 "S8" "T" "1" "56" "2" "59" 356.538
2748 "S8" "T" "1" "1" "3" "60" 371.923
2749 "S8" "T" "1" "48" "1" "61" 310.385
2750 "S8" "T" "1" "60" "2" "62" 318.077
2751 "S8" "T" "1" "2" "3" "63" 310.385
2752 "S8" "T" "1" "3" "3" "64" 287.308
2753 "S8" "T" "1" "7" "4" "65" 271.923
2754 "S8" "T" "1" "60" "3" "66" 325.769
2755 "S8" "T" "1" "54" "2" "67" 341.154
2756 "S8" "T" "1" "22" "2" "68" 287.308
2757 "S8" "T" "1" "2" "4" "69" 387.308
2758 "S8" "T" "1" "4" "4" "70" 341.154
2759 "S8" "T" "1" "13" "3" "71" 364.231
2760 "S8" "T" "1" "5" "4" "72" 364.231
2761 "S8" "T" "1" "7" "5" "73" 364.231
2762 "S8" "T" "1" "11" "3" "74" 325.769
2763 "S8" "T" "1" "15" "3" "75" 333.462
2764 "S8" "T" "1" "4" "5" "76" 333.462
2765 "S8" "T" "1" "56" "3" "77" 341.154
2766 "S8" "T" "1" "50" "2" "78" 341.154
2767 "S8" "T" "1" "62" "3" "79" 341.154
2768 "S8" "T" "1" "13" "4" "80" 333.462
2769 "S8" "T" "1" "1" "4" "81" 371.923
2770 "S8" "T" "1" "63" "2" "82" 341.154
2771 "S8" "T" "1" "0" "4" "83" 318.077
2772 "S8" "T" "1" "16" "2" "84" 356.538
2773 "S8" "T" "1" "9" "3" "85" 356.538
2774 "S8" "T" "1" "6" "4" "86" 333.462
2775 "S8" "T" "1" "52" "2" "87" 371.923
2776 "S8" "T" "1" "56" "4" "88" 341.154
2777 "S8" "T" "1" "4" "6" "89" 333.462
2778 "S8" "T" "1" "7" "6" "90" 341.154
2779 "S8" "T" "1" "3" "4" "91" 356.538
2780 "S8" "T" "1" "58" "3" "92" 318.077
2781 "S8" "T" "1" "21" "2" "93" 348.846
2782 "S8" "T" "1" "8" "2" "94" 364.231
2783 "S8" "T" "1" "9" "4" "95" 341.154
2784 "S8" "T" "1" "3" "5" "96" 379.615
2785 "S8" "T" "1" "51" "2" "97" 364.231
2786 "S8" "T" "1" "5" "5" "98" 325.769
2787 "S8" "T" "1" "59" "2" "99" 248.846
2788 "S8" "T" "1" "20" "2" "100" 341.154
2789 "S8" "T" "1" "2" "5" "101" 387.308
2790 "S8" "T" "1" "5" "6" "102" 333.462
2791 "S8" "T" "1" "53" "2" "103" 341.154
2792 "S8" "T" "1" "18" "2" "104" 364.231
2793 "S8" "T" "1" "23" "2" "105" 310.385
2794 "S8" "T" "1" "2" "6" "106" 364.231
2795 "S8" "T" "1" "57" "2" "107" 418.077
2796 "S8" "T" "1" "14" "2" "108" 364.231
2797 "S8" "T" "1" "6" "5" "109" 348.846
2798 "S8" "T" "1" "15" "4" "110" 371.923
2799 "S8" "T" "1" "3" "6" "111" 348.846
2800 "S8" "T" "1" "48" "2" "112" 302.692
2801 "S8" "T" "1" "6" "6" "113" 310.385
2802 "S8" "T" "1" "11" "4" "114" 325.769
2803 "S8" "T" "1" "55" "2" "115" 341.154
2804 "S8" "T" "1" "61" "2" "116" 318.077
2805 "S8" "T" "1" "19" "2" "117" 356.538
2806 "S8" "T" "1" "58" "4" "118" 318.077
2807 "S8" "T" "1" "1" "5" "119" 341.154
2808 "S8" "T" "1" "1" "6" "120" 310.385
2809 "S8" "T" "1" "49" "2" "121" 364.231
2810 "S8" "T" "1" "10" "2" "122" 310.385
2811 "S8" "T" "1" "12" "2" "123" 287.308
2812 "S8" "T" "1" "0" "5" "124" 333.462
2813 "S8" "T" "1" "17" "2" "125" 395.000
2814 "S8" "T" "1" "0" "6" "126" 325.769
2815 "S8" "T" "1" "62" "4" "127" 371.923
2816 "S8" "T" "1" "60" "4" "128" 333.462
2817 "S8" "NT" "2" "13" "1" "1" 510.385
2818 "S8" "NT" "2" "62" "1" "2" 425.769
2819 "S8" "NT" "2" "12" "1" "3" 471.923
2820 "S8" "NT" "2" "11" "1" "4" 441.154
2821 "S8" "NT" "2" "6" "1" "5" 479.615
2822 "S8" "NT" "2" "7" "1" "6" 371.923
2823 "S8" "NT" "2" "5" "1" "7" 402.692
2824 "S8" "NT" "2" "9" "1" "8" 379.615
2825 "S8" "NT" "2" "2" "1" "9" 525.769
2826 "S8" "NT" "2" "1" "1" "10" 425.769
2827 "S8" "NT" "2" "15" "1" "11" 410.385
2828 "S8" "NT" "2" "60" "1" "12" 371.923
2829 "S8" "NT" "2" "2" "2" "13" 356.538
2830 "S8" "NT" "2" "3" "1" "14" 410.385
2831 "S8" "NT" "2" "19" "1" "15" NaN
2832 "S8" "NT" "2" "6" "2" "16" 425.769
2833 "S8" "NT" "2" "23" "1" "17" 348.846
2834 "S8" "NT" "2" "4" "1" "18" 418.077
2835 "S8" "NT" "2" "58" "1" "19" 387.308
2836 "S8" "NT" "2" "17" "1" "20" 364.231
2837 "S8" "NT" "2" "2" "3" "21" 410.385
2838 "S8" "NT" "2" "57" "1" "22" 348.846
2839 "S8" "NT" "2" "4" "2" "23" 341.154
2840 "S8" "NT" "2" "61" "1" "24" 387.308
2841 "S8" "NT" "2" "21" "1" "25" NaN
2842 "S8" "NT" "2" "48" "1" "26" 402.692
2843 "S8" "NT" "2" "54" "1" "27" 387.308
2844 "S8" "NT" "2" "0" "1" "28" 564.231
2845 "S8" "NT" "2" "63" "1" "29" 425.769
2846 "S8" "NT" "2" "0" "2" "30" 379.615
2847 "S8" "NT" "2" "7" "2" "31" 433.462
2848 "S8" "NT" "2" "9" "2" "32" 356.538
2849 "S8" "NT" "2" "55" "1" "33" 387.308
2850 "S8" "NT" "2" "51" "1" "34" 402.692
2851 "S8" "NT" "2" "4" "3" "35" 410.385
2852 "S8" "NT" "2" "13" "2" "36" 395.000
2853 "S8" "NT" "2" "52" "1" "37" 387.308
2854 "S8" "NT" "2" "56" "1" "38" 441.154
2855 "S8" "NT" "2" "5" "2" "39" 456.538
2856 "S8" "NT" "2" "7" "3" "40" 402.692
2857 "S8" "NT" "2" "16" "1" "41" 379.615
2858 "S8" "NT" "2" "56" "2" "42" 448.846
2859 "S8" "NT" "2" "58" "2" "43" 379.615
2860 "S8" "NT" "2" "15" "2" "44" 395.000
2861 "S8" "NT" "2" "62" "2" "45" 387.308
2862 "S8" "NT" "2" "59" "1" "46" 341.154
2863 "S8" "NT" "2" "60" "2" "47" 425.769
2864 "S8" "NT" "2" "49" "1" "48" 402.692
2865 "S8" "NT" "2" "6" "3" "49" 418.077
2866 "S8" "NT" "2" "11" "2" "50" NaN
2867 "S8" "NT" "2" "14" "1" "51" 371.923
2868 "S8" "NT" "2" "5" "3" "52" 348.846
2869 "S8" "NT" "2" "50" "1" "53" 379.615
2870 "S8" "NT" "2" "0" "3" "54" 387.308
2871 "S8" "NT" "2" "18" "1" "55" 356.538
2872 "S8" "NT" "2" "1" "2" "56" 371.923
2873 "S8" "NT" "2" "53" "1" "57" NaN
2874 "S8" "NT" "2" "3" "2" "58" 287.308
2875 "S8" "NT" "2" "3" "3" "59" 379.615
2876 "S8" "NT" "2" "1" "3" "60" 433.462
2877 "S8" "NT" "2" "20" "1" "61" 418.077
2878 "S8" "NT" "2" "10" "1" "62" NaN
2879 "S8" "NT" "2" "22" "1" "63" 395.000
2880 "S8" "NT" "2" "8" "1" "64" 410.385
2881 "S8" "NT" "2" "61" "2" "65" 433.462
2882 "S8" "NT" "2" "52" "2" "66" 402.692
2883 "S8" "NT" "2" "58" "3" "67" 379.615
2884 "S8" "NT" "2" "2" "4" "68" 425.769
2885 "S8" "NT" "2" "7" "4" "69" 487.308
2886 "S8" "NT" "2" "1" "4" "70" 441.154
2887 "S8" "NT" "2" "56" "3" "71" 418.077
2888 "S8" "NT" "2" "60" "3" "72" 410.385
2889 "S8" "NT" "2" "60" "4" "73" 448.846
2890 "S8" "NT" "2" "54" "2" "74" 441.154
2891 "S8" "NT" "2" "6" "4" "75" 395.000
2892 "S8" "NT" "2" "8" "2" "76" 387.308
2893 "S8" "NT" "2" "59" "2" "77" 325.769
2894 "S8" "NT" "2" "4" "4" "78" 387.308
2895 "S8" "NT" "2" "6" "5" "79" 371.923
2896 "S8" "NT" "2" "2" "5" "80" 402.692
2897 "S8" "NT" "2" "57" "2" "81" 371.923
2898 "S8" "NT" "2" "0" "4" "82" 395.000
2899 "S8" "NT" "2" "2" "6" "83" 456.538
2900 "S8" "NT" "2" "55" "2" "84" 410.385
2901 "S8" "NT" "2" "13" "3" "85" 356.538
2902 "S8" "NT" "2" "18" "2" "86" 425.769
2903 "S8" "NT" "2" "10" "2" "87" NaN
2904 "S8" "NT" "2" "15" "3" "88" 364.231
2905 "S8" "NT" "2" "16" "2" "89" 410.385
2906 "S8" "NT" "2" "11" "3" "90" 333.462
2907 "S8" "NT" "2" "20" "2" "91" 402.692
2908 "S8" "NT" "2" "9" "3" "92" 379.615
2909 "S8" "NT" "2" "7" "5" "93" 395.000
2910 "S8" "NT" "2" "51" "2" "94" 387.308
2911 "S8" "NT" "2" "48" "2" "95" 395.000
2912 "S8" "NT" "2" "4" "5" "96" 364.231
2913 "S8" "NT" "2" "19" "2" "97" NaN
2914 "S8" "NT" "2" "23" "2" "98" 379.615
2915 "S8" "NT" "2" "12" "2" "99" 410.385
2916 "S8" "NT" "2" "13" "4" "100" 302.692
2917 "S8" "NT" "2" "4" "6" "101" 387.308
2918 "S8" "NT" "2" "0" "5" "102" 571.923
2919 "S8" "NT" "2" "11" "4" "103" 418.077
2920 "S8" "NT" "2" "62" "3" "104" 395.000
2921 "S8" "NT" "2" "1" "5" "105" 387.308
2922 "S8" "NT" "2" "17" "2" "106" 433.462
2923 "S8" "NT" "2" "0" "6" "107" 456.538
2924 "S8" "NT" "2" "53" "2" "108" 387.308
2925 "S8" "NT" "2" "58" "4" "109" 402.692
2926 "S8" "NT" "2" "6" "6" "110" 410.385
2927 "S8" "NT" "2" "3" "4" "111" 348.846
2928 "S8" "NT" "2" "3" "5" "112" 456.538
2929 "S8" "NT" "2" "21" "2" "113" 433.462
2930 "S8" "NT" "2" "7" "6" "114" 395.000
2931 "S8" "NT" "2" "22" "2" "115" 448.846
2932 "S8" "NT" "2" "49" "2" "116" 448.846
2933 "S8" "NT" "2" "50" "2" "117" 402.692
2934 "S8" "NT" "2" "9" "4" "118" 418.077
2935 "S8" "NT" "2" "1" "6" "119" 410.385
2936 "S8" "NT" "2" "14" "2" "120" 371.923
2937 "S8" "NT" "2" "5" "4" "121" 371.923
2938 "S8" "NT" "2" "62" "4" "122" 425.769
2939 "S8" "NT" "2" "5" "5" "123" 371.923
2940 "S8" "NT" "2" "15" "4" "124" 395.000
2941 "S8" "NT" "2" "63" "2" "125" NaN
2942 "S8" "NT" "2" "5" "6" "126" 348.846
2943 "S8" "NT" "2" "3" "6" "127" 441.154
2944 "S8" "NT" "2" "56" "4" "128" 379.615
2945 "S8" "T" "3" "20" "1" "1" 495.000
2946 "S8" "T" "3" "63" "1" "2" 379.615
2947 "S8" "T" "3" "21" "1" "3" 371.923
2948 "S8" "T" "3" "13" "1" "4" 371.923
2949 "S8" "T" "3" "51" "1" "5" 402.692
2950 "S8" "T" "3" "1" "1" "6" 364.231
2951 "S8" "T" "3" "8" "1" "7" 348.846
2952 "S8" "T" "3" "6" "1" "8" 279.615
2953 "S8" "T" "3" "58" "1" "9" 318.077
2954 "S8" "T" "3" "15" "1" "10" 402.692
2955 "S8" "T" "3" "59" "1" "11" 387.308
2956 "S8" "T" "3" "49" "1" "12" 348.846
2957 "S8" "T" "3" "2" "1" "13" 348.846
2958 "S8" "T" "3" "5" "1" "14" 341.154
2959 "S8" "T" "3" "60" "1" "15" 302.692
2960 "S8" "T" "3" "9" "1" "16" 333.462
2961 "S8" "T" "3" "60" "2" "17" 318.077
2962 "S8" "T" "3" "15" "2" "18" 356.538
2963 "S8" "T" "3" "54" "1" "19" 318.077
2964 "S8" "T" "3" "62" "1" "20" 356.538
2965 "S8" "T" "3" "55" "1" "21" 287.308
2966 "S8" "T" "3" "19" "1" "22" 356.538
2967 "S8" "T" "3" "2" "2" "23" 348.846
2968 "S8" "T" "3" "9" "2" "24" 341.154
2969 "S8" "T" "3" "7" "1" "25" 287.308
2970 "S8" "T" "3" "18" "1" "26" 348.846
2971 "S8" "T" "3" "7" "2" "27" 364.231
2972 "S8" "T" "3" "0" "1" "28" 341.154
2973 "S8" "T" "3" "4" "1" "29" 287.308
2974 "S8" "T" "3" "62" "2" "30" NaN
2975 "S8" "T" "3" "6" "2" "31" 356.538
2976 "S8" "T" "3" "7" "3" "32" 348.846
2977 "S8" "T" "3" "50" "1" "33" 333.462
2978 "S8" "T" "3" "5" "2" "34" 333.462
2979 "S8" "T" "3" "0" "2" "35" 333.462
2980 "S8" "T" "3" "53" "1" "36" 364.231
2981 "S8" "T" "3" "14" "1" "37" 341.154
2982 "S8" "T" "3" "1" "2" "38" 548.846
2983 "S8" "T" "3" "3" "1" "39" 333.462
2984 "S8" "T" "3" "12" "1" "40" 379.615
2985 "S8" "T" "3" "13" "2" "41" 356.538
2986 "S8" "T" "3" "3" "2" "42" 341.154
2987 "S8" "T" "3" "5" "3" "43" 356.538
2988 "S8" "T" "3" "4" "2" "44" 379.615
2989 "S8" "T" "3" "22" "1" "45" 441.154
2990 "S8" "T" "3" "11" "1" "46" 395.000
2991 "S8" "T" "3" "16" "1" "47" 364.231
2992 "S8" "T" "3" "17" "1" "48" 364.231
2993 "S8" "T" "3" "6" "3" "49" 356.538
2994 "S8" "T" "3" "52" "1" "50" 333.462
2995 "S8" "T" "3" "56" "1" "51" 341.154
2996 "S8" "T" "3" "2" "3" "52" 371.923
2997 "S8" "T" "3" "48" "1" "53" 364.231
2998 "S8" "T" "3" "56" "2" "54" 364.231
2999 "S8" "T" "3" "4" "3" "55" 364.231
3000 "S8" "T" "3" "0" "3" "56" 371.923
3001 "S8" "T" "3" "58" "2" "57" 464.231
3002 "S8" "T" "3" "11" "2" "58" 348.846
3003 "S8" "T" "3" "57" "1" "59" 348.846
3004 "S8" "T" "3" "1" "3" "60" 395.000
3005 "S8" "T" "3" "23" "1" "61" 279.615
3006 "S8" "T" "3" "61" "1" "62" 341.154
3007 "S8" "T" "3" "3" "3" "63" 333.462
3008 "S8" "T" "3" "10" "1" "64" 341.154
3009 "S8" "T" "3" "6" "4" "65" 402.692
3010 "S8" "T" "3" "10" "2" "66" 356.538
3011 "S8" "T" "3" "23" "2" "67" 318.077
3012 "S8" "T" "3" "62" "3" "68" NaN
3013 "S8" "T" "3" "6" "5" "69" NaN
3014 "S8" "T" "3" "4" "4" "70" 395.000
3015 "S8" "T" "3" "20" "2" "71" 371.923
3016 "S8" "T" "3" "11" "3" "72" 364.231
3017 "S8" "T" "3" "19" "2" "73" 341.154
3018 "S8" "T" "3" "5" "4" "74" 371.923
3019 "S8" "T" "3" "55" "2" "75" NaN
3020 "S8" "T" "3" "60" "3" "76" 279.615
3021 "S8" "T" "3" "2" "4" "77" 371.923
3022 "S8" "T" "3" "14" "2" "78" 318.077
3023 "S8" "T" "3" "13" "3" "79" 364.231
3024 "S8" "T" "3" "62" "4" "80" 341.154
3025 "S8" "T" "3" "59" "2" "81" 418.077
3026 "S8" "T" "3" "50" "2" "82" 318.077
3027 "S8" "T" "3" "15" "3" "83" 348.846
3028 "S8" "T" "3" "16" "2" "84" 310.385
3029 "S8" "T" "3" "4" "5" "85" 333.462
3030 "S8" "T" "3" "60" "4" "86" 425.769
3031 "S8" "T" "3" "11" "4" "87" 333.462
3032 "S8" "T" "3" "5" "5" "88" 387.308
3033 "S8" "T" "3" "3" "4" "89" NaN
3034 "S8" "T" "3" "9" "3" "90" NaN
3035 "S8" "T" "3" "0" "4" "91" NaN
3036 "S8" "T" "3" "52" "2" "92" 348.846
3037 "S8" "T" "3" "1" "4" "93" 333.462
3038 "S8" "T" "3" "56" "3" "94" NaN
3039 "S8" "T" "3" "22" "2" "95" 341.154
3040 "S8" "T" "3" "2" "5" "96" 379.615
3041 "S8" "T" "3" "48" "2" "97" 387.308
3042 "S8" "T" "3" "21" "2" "98" 341.154
3043 "S8" "T" "3" "0" "5" "99" 356.538
3044 "S8" "T" "3" "9" "4" "100" 356.538
3045 "S8" "T" "3" "0" "6" "101" 395.000
3046 "S8" "T" "3" "57" "2" "102" 356.538
3047 "S8" "T" "3" "1" "5" "103" 364.231
3048 "S8" "T" "3" "1" "6" "104" 395.000
3049 "S8" "T" "3" "63" "2" "105" 341.154
3050 "S8" "T" "3" "15" "4" "106" 325.769
3051 "S8" "T" "3" "7" "4" "107" 464.231
3052 "S8" "T" "3" "17" "2" "108" 387.308
3053 "S8" "T" "3" "56" "4" "109" NaN
3054 "S8" "T" "3" "4" "6" "110" 348.846
3055 "S8" "T" "3" "58" "3" "111" 425.769
3056 "S8" "T" "3" "54" "2" "112" 371.923
3057 "S8" "T" "3" "51" "2" "113" 371.923
3058 "S8" "T" "3" "5" "6" "114" 379.615
3059 "S8" "T" "3" "49" "2" "115" 379.615
3060 "S8" "T" "3" "6" "6" "116" 356.538
3061 "S8" "T" "3" "13" "4" "117" 433.462
3062 "S8" "T" "3" "53" "2" "118" 364.231
3063 "S8" "T" "3" "3" "5" "119" 418.077
3064 "S8" "T" "3" "12" "2" "120" 410.385
3065 "S8" "T" "3" "8" "2" "121" 364.231
3066 "S8" "T" "3" "18" "2" "122" 341.154
3067 "S8" "T" "3" "3" "6" "123" 325.769
3068 "S8" "T" "3" "7" "5" "124" 410.385
3069 "S8" "T" "3" "58" "4" "125" 379.615
3070 "S8" "T" "3" "7" "6" "126" 356.538
3071 "S8" "T" "3" "61" "2" "127" 448.846
3072 "S8" "T" "3" "2" "6" "128" 379.615
3073 "S9" "T" "1" "9" "1" "1" 348.846
3074 "S9" "T" "1" "11" "1" "2" 356.538
3075 "S9" "T" "1" "21" "1" "3" 264.231
3076 "S9" "T" "1" "19" "1" "4" 287.308
3077 "S9" "T" "1" "22" "1" "5" 287.308
3078 "S9" "T" "1" "51" "1" "6" 341.154
3079 "S9" "T" "1" "56" "1" "7" 264.231
3080 "S9" "T" "1" "60" "1" "8" 341.154
3081 "S9" "T" "1" "15" "1" "9" 310.385
3082 "S9" "T" "1" "2" "1" "10" 264.231
3083 "S9" "T" "1" "50" "1" "11" 325.769
3084 "S9" "T" "1" "4" "1" "12" 287.308
3085 "S9" "T" "1" "4" "2" "13" 302.692
3086 "S9" "T" "1" "13" "1" "14" 325.769
3087 "S9" "T" "1" "1" "1" "15" 456.538
3088 "S9" "T" "1" "18" "1" "16" 310.385
3089 "S9" "T" "1" "62" "1" "17" 287.308
3090 "S9" "T" "1" "61" "1" "18" 302.692
3091 "S9" "T" "1" "48" "1" "19" 356.538
3092 "S9" "T" "1" "5" "1" "20" 425.769
3093 "S9" "T" "1" "1" "2" "21" 487.308
3094 "S9" "T" "1" "3" "1" "22" 295.000
3095 "S9" "T" "1" "54" "1" "23" 271.923
3096 "S9" "T" "1" "23" "1" "24" 364.231
3097 "S9" "T" "1" "20" "1" "25" 348.846
3098 "S9" "T" "1" "7" "1" "26" 279.615
3099 "S9" "T" "1" "2" "2" "27" 318.077
3100 "S9" "T" "1" "57" "1" "28" 318.077
3101 "S9" "T" "1" "14" "1" "29" 318.077
3102 "S9" "T" "1" "11" "2" "30" 233.462
3103 "S9" "T" "1" "3" "2" "31" 271.923
3104 "S9" "T" "1" "12" "1" "32" 271.923
3105 "S9" "T" "1" "58" "1" "33" 279.615
3106 "S9" "T" "1" "5" "2" "34" 256.538
3107 "S9" "T" "1" "49" "1" "35" 341.154
3108 "S9" "T" "1" "59" "1" "36" 333.462
3109 "S9" "T" "1" "53" "1" "37" 371.923
3110 "S9" "T" "1" "4" "3" "38" 333.462
3111 "S9" "T" "1" "6" "1" "39" 318.077
3112 "S9" "T" "1" "17" "1" "40" 310.385
3113 "S9" "T" "1" "16" "1" "41" 287.308
3114 "S9" "T" "1" "9" "2" "42" 271.923
3115 "S9" "T" "1" "8" "1" "43" 295.000
3116 "S9" "T" "1" "5" "3" "44" 333.462
3117 "S9" "T" "1" "7" "2" "45" 325.769
3118 "S9" "T" "1" "0" "1" "46" 271.923
3119 "S9" "T" "1" "6" "2" "47" 302.692
3120 "S9" "T" "1" "62" "2" "48" 241.154
3121 "S9" "T" "1" "52" "1" "49" 325.769
3122 "S9" "T" "1" "56" "2" "50" 318.077
3123 "S9" "T" "1" "3" "3" "51" 295.000
3124 "S9" "T" "1" "13" "2" "52" 302.692
3125 "S9" "T" "1" "0" "2" "53" 356.538
3126 "S9" "T" "1" "7" "3" "54" 302.692
3127 "S9" "T" "1" "60" "2" "55" 325.769
3128 "S9" "T" "1" "6" "3" "56" 318.077
3129 "S9" "T" "1" "55" "1" "57" 264.231
3130 "S9" "T" "1" "10" "1" "58" 279.615
3131 "S9" "T" "1" "1" "3" "59" 271.923
3132 "S9" "T" "1" "0" "3" "60" 341.154
3133 "S9" "T" "1" "2" "3" "61" 295.000
3134 "S9" "T" "1" "58" "2" "62" 218.077
3135 "S9" "T" "1" "15" "2" "63" 302.692
3136 "S9" "T" "1" "63" "1" "64" 271.923
3137 "S9" "T" "1" "4" "4" "65" 241.154
3138 "S9" "T" "1" "2" "4" "66" 248.846
3139 "S9" "T" "1" "1" "4" "67" 287.308
3140 "S9" "T" "1" "19" "2" "68" 318.077
3141 "S9" "T" "1" "6" "4" "69" 310.385
3142 "S9" "T" "1" "57" "2" "70" 241.154
3143 "S9" "T" "1" "23" "2" "71" 264.231
3144 "S9" "T" "1" "4" "5" "72" 341.154
3145 "S9" "T" "1" "11" "3" "73" 348.846
3146 "S9" "T" "1" "4" "6" "74" 295.000
3147 "S9" "T" "1" "0" "4" "75" 187.308
3148 "S9" "T" "1" "49" "2" "76" 333.462
3149 "S9" "T" "1" "14" "2" "77" 271.923
3150 "S9" "T" "1" "20" "2" "78" 279.615
3151 "S9" "T" "1" "51" "2" "79" 318.077
3152 "S9" "T" "1" "2" "5" "80" 318.077
3153 "S9" "T" "1" "59" "2" "81" 287.308
3154 "S9" "T" "1" "63" "2" "82" 318.077
3155 "S9" "T" "1" "7" "4" "83" 256.538
3156 "S9" "T" "1" "58" "3" "84" 279.615
3157 "S9" "T" "1" "13" "3" "85" 256.538
3158 "S9" "T" "1" "11" "4" "86" 264.231
3159 "S9" "T" "1" "54" "2" "87" 279.615
3160 "S9" "T" "1" "15" "3" "88" 264.231
3161 "S9" "T" "1" "10" "2" "89" 333.462
3162 "S9" "T" "1" "5" "4" "90" 264.231
3163 "S9" "T" "1" "8" "2" "91" 248.846
3164 "S9" "T" "1" "6" "5" "92" 302.692
3165 "S9" "T" "1" "15" "4" "93" 264.231
3166 "S9" "T" "1" "13" "4" "94" 295.000
3167 "S9" "T" "1" "48" "2" "95" 302.692
3168 "S9" "T" "1" "56" "3" "96" 287.308
3169 "S9" "T" "1" "2" "6" "97" 333.462
3170 "S9" "T" "1" "16" "2" "98" 318.077
3171 "S9" "T" "1" "3" "4" "99" 279.615
3172 "S9" "T" "1" "9" "3" "100" 279.615
3173 "S9" "T" "1" "12" "2" "101" NaN
3174 "S9" "T" "1" "5" "5" "102" 302.692
3175 "S9" "T" "1" "1" "5" "103" 279.615
3176 "S9" "T" "1" "6" "6" "104" 287.308
3177 "S9" "T" "1" "62" "3" "105" 295.000
3178 "S9" "T" "1" "18" "2" "106" 279.615
3179 "S9" "T" "1" "58" "4" "107" 248.846
3180 "S9" "T" "1" "3" "5" "108" 310.385
3181 "S9" "T" "1" "7" "5" "109" 210.385
3182 "S9" "T" "1" "0" "5" "110" 248.846
3183 "S9" "T" "1" "21" "2" "111" 225.769
3184 "S9" "T" "1" "56" "4" "112" 264.231
3185 "S9" "T" "1" "9" "4" "113" 279.615
3186 "S9" "T" "1" "0" "6" "114" 264.231
3187 "S9" "T" "1" "55" "2" "115" 310.385
3188 "S9" "T" "1" "62" "4" "116" 225.769
3189 "S9" "T" "1" "60" "3" "117" 287.308
3190 "S9" "T" "1" "60" "4" "118" 218.077
3191 "S9" "T" "1" "61" "2" "119" 356.538
3192 "S9" "T" "1" "52" "2" "120" 348.846
3193 "S9" "T" "1" "1" "6" "121" 256.538
3194 "S9" "T" "1" "53" "2" "122" 279.615
3195 "S9" "T" "1" "17" "2" "123" 264.231
3196 "S9" "T" "1" "5" "6" "124" 295.000
3197 "S9" "T" "1" "22" "2" "125" 325.769
3198 "S9" "T" "1" "50" "2" "126" 325.769
3199 "S9" "T" "1" "3" "6" "127" 279.615
3200 "S9" "T" "1" "7" "6" "128" 248.846
3201 "S9" "NT" "2" "12" "1" "1" 395.000
3202 "S9" "NT" "2" "3" "1" "2" 348.846
3203 "S9" "NT" "2" "16" "1" "3" 364.231
3204 "S9" "NT" "2" "2" "1" "4" 302.692
3205 "S9" "NT" "2" "20" "1" "5" 341.154
3206 "S9" "NT" "2" "10" "1" "6" 295.000
3207 "S9" "NT" "2" "6" "1" "7" 310.385
3208 "S9" "NT" "2" "11" "1" "8" 310.385
3209 "S9" "NT" "2" "22" "1" "9" 341.154
3210 "S9" "NT" "2" "58" "1" "10" 333.462
3211 "S9" "NT" "2" "55" "1" "11" 318.077
3212 "S9" "NT" "2" "8" "1" "12" 302.692
3213 "S9" "NT" "2" "54" "1" "13" 325.769
3214 "S9" "NT" "2" "15" "1" "14" 287.308
3215 "S9" "NT" "2" "62" "1" "15" 356.538
3216 "S9" "NT" "2" "50" "1" "16" 364.231
3217 "S9" "NT" "2" "4" "1" "17" 310.385
3218 "S9" "NT" "2" "2" "2" "18" 302.692
3219 "S9" "NT" "2" "3" "2" "19" 241.154
3220 "S9" "NT" "2" "60" "1" "20" 271.923
3221 "S9" "NT" "2" "57" "1" "21" 264.231
3222 "S9" "NT" "2" "14" "1" "22" 318.077
3223 "S9" "NT" "2" "6" "2" "23" 302.692
3224 "S9" "NT" "2" "21" "1" "24" 387.308
3225 "S9" "NT" "2" "1" "1" "25" 318.077
3226 "S9" "NT" "2" "0" "1" "26" 310.385
3227 "S9" "NT" "2" "18" "1" "27" 287.308
3228 "S9" "NT" "2" "11" "2" "28" 348.846
3229 "S9" "NT" "2" "1" "2" "29" 318.077
3230 "S9" "NT" "2" "19" "1" "30" 302.692
3231 "S9" "NT" "2" "6" "3" "31" 302.692
3232 "S9" "NT" "2" "62" "2" "32" 302.692
3233 "S9" "NT" "2" "7" "1" "33" 302.692
3234 "S9" "NT" "2" "13" "1" "34" 333.462
3235 "S9" "NT" "2" "60" "2" "35" 341.154
3236 "S9" "NT" "2" "56" "1" "36" 310.385
3237 "S9" "NT" "2" "49" "1" "37" 295.000
3238 "S9" "NT" "2" "51" "1" "38" 356.538
3239 "S9" "NT" "2" "4" "2" "39" 279.615
3240 "S9" "NT" "2" "23" "1" "40" 310.385
3241 "S9" "NT" "2" "1" "3" "41" 325.769
3242 "S9" "NT" "2" "15" "2" "42" 318.077
3243 "S9" "NT" "2" "58" "2" "43" 318.077
3244 "S9" "NT" "2" "2" "3" "44" 310.385
3245 "S9" "NT" "2" "0" "2" "45" 295.000
3246 "S9" "NT" "2" "53" "1" "46" 364.231
3247 "S9" "NT" "2" "5" "1" "47" 295.000
3248 "S9" "NT" "2" "52" "1" "48" 302.692
3249 "S9" "NT" "2" "48" "1" "49" 287.308
3250 "S9" "NT" "2" "7" "2" "50" 356.538
3251 "S9" "NT" "2" "9" "1" "51" 318.077
3252 "S9" "NT" "2" "56" "2" "52" 325.769
3253 "S9" "NT" "2" "0" "3" "53" 295.000
3254 "S9" "NT" "2" "17" "1" "54" 348.846
3255 "S9" "NT" "2" "59" "1" "55" 325.769
3256 "S9" "NT" "2" "3" "3" "56" 279.615
3257 "S9" "NT" "2" "61" "1" "57" 310.385
3258 "S9" "NT" "2" "13" "2" "58" 287.308
3259 "S9" "NT" "2" "4" "3" "59" 310.385
3260 "S9" "NT" "2" "63" "1" "60" NaN
3261 "S9" "NT" "2" "5" "2" "61" NaN
3262 "S9" "NT" "2" "9" "2" "62" 295.000
3263 "S9" "NT" "2" "5" "3" "63" 310.385
3264 "S9" "NT" "2" "7" "3" "64" 341.154
3265 "S9" "NT" "2" "4" "4" "65" 333.462
3266 "S9" "NT" "2" "53" "2" "66" 325.769
3267 "S9" "NT" "2" "0" "4" "67" 325.769
3268 "S9" "NT" "2" "63" "2" "68" NaN
3269 "S9" "NT" "2" "3" "4" "69" 325.769
3270 "S9" "NT" "2" "58" "3" "70" 318.077
3271 "S9" "NT" "2" "12" "2" "71" 295.000
3272 "S9" "NT" "2" "1" "4" "72" 310.385
3273 "S9" "NT" "2" "61" "2" "73" 318.077
3274 "S9" "NT" "2" "58" "4" "74" 279.615
3275 "S9" "NT" "2" "48" "2" "75" 287.308
3276 "S9" "NT" "2" "49" "2" "76" 302.692
3277 "S9" "NT" "2" "3" "5" "77" 333.462
3278 "S9" "NT" "2" "21" "2" "78" 341.154
3279 "S9" "NT" "2" "14" "2" "79" 318.077
3280 "S9" "NT" "2" "6" "4" "80" 295.000
3281 "S9" "NT" "2" "13" "3" "81" 310.385
3282 "S9" "NT" "2" "16" "2" "82" 271.923
3283 "S9" "NT" "2" "2" "4" "83" 333.462
3284 "S9" "NT" "2" "11" "3" "84" 279.615
3285 "S9" "NT" "2" "55" "2" "85" 333.462
3286 "S9" "NT" "2" "0" "5" "86" 295.000
3287 "S9" "NT" "2" "10" "2" "87" 295.000
3288 "S9" "NT" "2" "51" "2" "88" 310.385
3289 "S9" "NT" "2" "6" "5" "89" 302.692
3290 "S9" "NT" "2" "8" "2" "90" 318.077
3291 "S9" "NT" "2" "56" "3" "91" 287.308
3292 "S9" "NT" "2" "54" "2" "92" 333.462
3293 "S9" "NT" "2" "19" "2" "93" 341.154
3294 "S9" "NT" "2" "4" "5" "94" 302.692
3295 "S9" "NT" "2" "50" "2" "95" 379.615
3296 "S9" "NT" "2" "4" "6" "96" 279.615
3297 "S9" "NT" "2" "5" "4" "97" 295.000
3298 "S9" "NT" "2" "7" "4" "98" 379.615
3299 "S9" "NT" "2" "15" "3" "99" 302.692
3300 "S9" "NT" "2" "52" "2" "100" 310.385
3301 "S9" "NT" "2" "56" "4" "101" 295.000
3302 "S9" "NT" "2" "62" "3" "102" 310.385
3303 "S9" "NT" "2" "1" "5" "103" 271.923
3304 "S9" "NT" "2" "2" "5" "104" 287.308
3305 "S9" "NT" "2" "5" "5" "105" 279.615
3306 "S9" "NT" "2" "0" "6" "106" 318.077
3307 "S9" "NT" "2" "2" "6" "107" 325.769
3308 "S9" "NT" "2" "6" "6" "108" 302.692
3309 "S9" "NT" "2" "60" "3" "109" 279.615
3310 "S9" "NT" "2" "22" "2" "110" 341.154
3311 "S9" "NT" "2" "13" "4" "111" 287.308
3312 "S9" "NT" "2" "59" "2" "112" 356.538
3313 "S9" "NT" "2" "3" "6" "113" 318.077
3314 "S9" "NT" "2" "57" "2" "114" 302.692
3315 "S9" "NT" "2" "20" "2" "115" 325.769
3316 "S9" "NT" "2" "9" "3" "116" NaN
3317 "S9" "NT" "2" "23" "2" "117" 302.692
3318 "S9" "NT" "2" "7" "5" "118" 310.385
3319 "S9" "NT" "2" "7" "6" "119" 310.385
3320 "S9" "NT" "2" "17" "2" "120" 318.077
3321 "S9" "NT" "2" "9" "4" "121" NaN
3322 "S9" "NT" "2" "11" "4" "122" 295.000
3323 "S9" "NT" "2" "60" "4" "123" 295.000
3324 "S9" "NT" "2" "5" "6" "124" 310.385
3325 "S9" "NT" "2" "18" "2" "125" 302.692
3326 "S9" "NT" "2" "1" "6" "126" 318.077
3327 "S9" "NT" "2" "62" "4" "127" 325.769
3328 "S9" "NT" "2" "15" "4" "128" 295.000
3329 "S9" "T" "3" "54" "1" "1" 364.231
3330 "S9" "T" "3" "10" "1" "2" 310.385
3331 "S9" "T" "3" "0" "1" "3" 318.077
3332 "S9" "T" "3" "0" "2" "4" 287.308
3333 "S9" "T" "3" "6" "1" "5" 295.000
3334 "S9" "T" "3" "62" "1" "6" 271.923
3335 "S9" "T" "3" "19" "1" "7" 302.692
3336 "S9" "T" "3" "2" "1" "8" 295.000
3337 "S9" "T" "3" "0" "3" "9" 279.615
3338 "S9" "T" "3" "5" "1" "10" 310.385
3339 "S9" "T" "3" "57" "1" "11" 287.308
3340 "S9" "T" "3" "11" "1" "12" 264.231
3341 "S9" "T" "3" "48" "1" "13" 310.385
3342 "S9" "T" "3" "18" "1" "14" 302.692
3343 "S9" "T" "3" "2" "2" "15" 279.615
3344 "S9" "T" "3" "15" "1" "16" 264.231
3345 "S9" "T" "3" "60" "1" "17" 295.000
3346 "S9" "T" "3" "6" "2" "18" 264.231
3347 "S9" "T" "3" "2" "3" "19" 302.692
3348 "S9" "T" "3" "14" "1" "20" 287.308
3349 "S9" "T" "3" "4" "1" "21" 264.231
3350 "S9" "T" "3" "15" "2" "22" 302.692
3351 "S9" "T" "3" "1" "1" "23" 271.923
3352 "S9" "T" "3" "13" "1" "24" 271.923
3353 "S9" "T" "3" "51" "1" "25" 295.000
3354 "S9" "T" "3" "3" "1" "26" 271.923
3355 "S9" "T" "3" "61" "1" "27" 256.538
3356 "S9" "T" "3" "11" "2" "28" 333.462
3357 "S9" "T" "3" "5" "2" "29" 271.923
3358 "S9" "T" "3" "8" "1" "30" 279.615
3359 "S9" "T" "3" "4" "2" "31" 279.615
3360 "S9" "T" "3" "58" "1" "32" 287.308
3361 "S9" "T" "3" "20" "1" "33" 302.692
3362 "S9" "T" "3" "63" "1" "34" 295.000
3363 "S9" "T" "3" "7" "1" "35" 279.615
3364 "S9" "T" "3" "22" "1" "36" 287.308
3365 "S9" "T" "3" "58" "2" "37" 287.308
3366 "S9" "T" "3" "7" "2" "38" 302.692
3367 "S9" "T" "3" "9" "1" "39" 279.615
3368 "S9" "T" "3" "16" "1" "40" 287.308
3369 "S9" "T" "3" "17" "1" "41" 271.923
3370 "S9" "T" "3" "5" "3" "42" 271.923
3371 "S9" "T" "3" "3" "2" "43" 310.385
3372 "S9" "T" "3" "9" "2" "44" 310.385
3373 "S9" "T" "3" "52" "1" "45" 333.462
3374 "S9" "T" "3" "1" "2" "46" 302.692
3375 "S9" "T" "3" "3" "3" "47" 295.000
3376 "S9" "T" "3" "55" "1" "48" 310.385
3377 "S9" "T" "3" "59" "1" "49" 333.462
3378 "S9" "T" "3" "13" "2" "50" 333.462
3379 "S9" "T" "3" "6" "3" "51" 287.308
3380 "S9" "T" "3" "49" "1" "52" 302.692
3381 "S9" "T" "3" "56" "1" "53" 264.231
3382 "S9" "T" "3" "21" "1" "54" 310.385
3383 "S9" "T" "3" "62" "2" "55" 295.000
3384 "S9" "T" "3" "7" "3" "56" 302.692
3385 "S9" "T" "3" "23" "1" "57" 295.000
3386 "S9" "T" "3" "1" "3" "58" 333.462
3387 "S9" "T" "3" "4" "3" "59" 264.231
3388 "S9" "T" "3" "60" "2" "60" 279.615
3389 "S9" "T" "3" "56" "2" "61" 271.923
3390 "S9" "T" "3" "12" "1" "62" 287.308
3391 "S9" "T" "3" "50" "1" "63" 287.308
3392 "S9" "T" "3" "53" "1" "64" 218.077
3393 "S9" "T" "3" "2" "4" "65" 264.231
3394 "S9" "T" "3" "1" "4" "66" 287.308
3395 "S9" "T" "3" "53" "2" "67" 279.615
3396 "S9" "T" "3" "1" "5" "68" 318.077
3397 "S9" "T" "3" "1" "6" "69" 341.154
3398 "S9" "T" "3" "59" "2" "70" 325.769
3399 "S9" "T" "3" "56" "3" "71" 310.385
3400 "S9" "T" "3" "0" "4" "72" 279.615
3401 "S9" "T" "3" "54" "2" "73" 271.923
3402 "S9" "T" "3" "12" "2" "74" 302.692
3403 "S9" "T" "3" "60" "3" "75" 310.385
3404 "S9" "T" "3" "9" "3" "76" 318.077
3405 "S9" "T" "3" "17" "2" "77" 256.538
3406 "S9" "T" "3" "5" "4" "78" 487.308
3407 "S9" "T" "3" "14" "2" "79" 318.077
3408 "S9" "T" "3" "4" "4" "80" 356.538
3409 "S9" "T" "3" "23" "2" "81" 318.077
3410 "S9" "T" "3" "3" "4" "82" 310.385
3411 "S9" "T" "3" "7" "4" "83" 310.385
3412 "S9" "T" "3" "20" "2" "84" 310.385
3413 "S9" "T" "3" "8" "2" "85" 333.462
3414 "S9" "T" "3" "3" "5" "86" 318.077
3415 "S9" "T" "3" "2" "5" "87" 310.385
3416 "S9" "T" "3" "16" "2" "88" 325.769
3417 "S9" "T" "3" "60" "4" "89" 325.769
3418 "S9" "T" "3" "10" "2" "90" 310.385
3419 "S9" "T" "3" "63" "2" "91" 318.077
3420 "S9" "T" "3" "62" "3" "92" 295.000
3421 "S9" "T" "3" "7" "5" "93" 295.000
3422 "S9" "T" "3" "0" "5" "94" 302.692
3423 "S9" "T" "3" "5" "5" "95" 371.923
3424 "S9" "T" "3" "51" "2" "96" 310.385
3425 "S9" "T" "3" "15" "3" "97" 302.692
3426 "S9" "T" "3" "61" "2" "98" 333.462
3427 "S9" "T" "3" "49" "2" "99" 287.308
3428 "S9" "T" "3" "50" "2" "100" 295.000
3429 "S9" "T" "3" "6" "4" "101" 318.077
3430 "S9" "T" "3" "4" "5" "102" 302.692
3431 "S9" "T" "3" "2" "6" "103" 271.923
3432 "S9" "T" "3" "11" "3" "104" 256.538
3433 "S9" "T" "3" "55" "2" "105" 302.692
3434 "S9" "T" "3" "58" "3" "106" 264.231
3435 "S9" "T" "3" "48" "2" "107" 341.154
3436 "S9" "T" "3" "58" "4" "108" 287.308
3437 "S9" "T" "3" "15" "4" "109" 279.615
3438 "S9" "T" "3" "13" "3" "110" 302.692
3439 "S9" "T" "3" "21" "2" "111" 271.923
3440 "S9" "T" "3" "11" "4" "112" 279.615
3441 "S9" "T" "3" "18" "2" "113" 248.846
3442 "S9" "T" "3" "62" "4" "114" 279.615
3443 "S9" "T" "3" "13" "4" "115" 287.308
3444 "S9" "T" "3" "6" "5" "116" 302.692
3445 "S9" "T" "3" "7" "6" "117" 287.308
3446 "S9" "T" "3" "9" "4" "118" 302.692
3447 "S9" "T" "3" "57" "2" "119" 295.000
3448 "S9" "T" "3" "19" "2" "120" 295.000
3449 "S9" "T" "3" "52" "2" "121" 287.308
3450 "S9" "T" "3" "6" "6" "122" 302.692
3451 "S9" "T" "3" "0" "6" "123" 295.000
3452 "S9" "T" "3" "5" "6" "124" 318.077
3453 "S9" "T" "3" "4" "6" "125" 318.077
3454 "S9" "T" "3" "3" "6" "126" 287.308
3455 "S9" "T" "3" "56" "4" "127" 287.308
3456 "S9" "T" "3" "22" "2" "128" 287.308
3457 "S10" "T" "1" "60" "1" "1" 379.615
3458 "S10" "T" "1" "4" "1" "2" 325.769
3459 "S10" "T" "1" "9" "1" "3" 402.692
3460 "S10" "T" "1" "19" "1" "4" 325.769
3461 "S10" "T" "1" "4" "2" "5" 302.692
3462 "S10" "T" "1" "9" "2" "6" 287.308
3463 "S10" "T" "1" "23" "1" "7" 341.154
3464 "S10" "T" "1" "62" "1" "8" 341.154
3465 "S10" "T" "1" "49" "1" "9" 333.462
3466 "S10" "T" "1" "58" "1" "10" 356.538
3467 "S10" "T" "1" "2" "1" "11" 348.846
3468 "S10" "T" "1" "4" "3" "12" 348.846
3469 "S10" "T" "1" "2" "2" "13" 371.923
3470 "S10" "T" "1" "15" "1" "14" 302.692
3471 "S10" "T" "1" "0" "1" "15" 310.385
3472 "S10" "T" "1" "54" "1" "16" 279.615
3473 "S10" "T" "1" "17" "1" "17" 302.692
3474 "S10" "T" "1" "3" "1" "18" 341.154
3475 "S10" "T" "1" "56" "1" "19" 295.000
3476 "S10" "T" "1" "3" "2" "20" 356.538
3477 "S10" "T" "1" "11" "1" "21" 364.231
3478 "S10" "T" "1" "14" "1" "22" 318.077
3479 "S10" "T" "1" "7" "1" "23" 333.462
3480 "S10" "T" "1" "3" "3" "24" 364.231
3481 "S10" "T" "1" "2" "3" "25" 325.769
3482 "S10" "T" "1" "8" "1" "26" 318.077
3483 "S10" "T" "1" "6" "1" "27" 333.462
3484 "S10" "T" "1" "7" "2" "28" 371.923
3485 "S10" "T" "1" "20" "1" "29" 325.769
3486 "S10" "T" "1" "5" "1" "30" 310.385
3487 "S10" "T" "1" "18" "1" "31" 310.385
3488 "S10" "T" "1" "1" "1" "32" 310.385
3489 "S10" "T" "1" "52" "1" "33" 379.615
3490 "S10" "T" "1" "11" "2" "34" 271.923
3491 "S10" "T" "1" "21" "1" "35" 287.308
3492 "S10" "T" "1" "60" "2" "36" 318.077
3493 "S10" "T" "1" "15" "2" "37" 356.538
3494 "S10" "T" "1" "10" "1" "38" 279.615
3495 "S10" "T" "1" "5" "2" "39" 310.385
3496 "S10" "T" "1" "6" "2" "40" 333.462
3497 "S10" "T" "1" "13" "1" "41" 333.462
3498 "S10" "T" "1" "48" "1" "42" 379.615
3499 "S10" "T" "1" "6" "3" "43" 364.231
3500 "S10" "T" "1" "51" "1" "44" 341.154
3501 "S10" "T" "1" "61" "1" "45" 333.462
3502 "S10" "T" "1" "1" "2" "46" 333.462
3503 "S10" "T" "1" "50" "1" "47" 402.692
3504 "S10" "T" "1" "0" "2" "48" 364.231
3505 "S10" "T" "1" "58" "2" "49" 371.923
3506 "S10" "T" "1" "1" "3" "50" 395.000
3507 "S10" "T" "1" "5" "3" "51" 364.231
3508 "S10" "T" "1" "62" "2" "52" 433.462
3509 "S10" "T" "1" "53" "1" "53" 287.308
3510 "S10" "T" "1" "22" "1" "54" 379.615
3511 "S10" "T" "1" "0" "3" "55" 348.846
3512 "S10" "T" "1" "7" "3" "56" 395.000
3513 "S10" "T" "1" "63" "1" "57" 395.000
3514 "S10" "T" "1" "56" "2" "58" 318.077
3515 "S10" "T" "1" "12" "1" "59" 371.923
3516 "S10" "T" "1" "57" "1" "60" 295.000
3517 "S10" "T" "1" "55" "1" "61" 279.615
3518 "S10" "T" "1" "59" "1" "62" 379.615
3519 "S10" "T" "1" "16" "1" "63" 333.462
3520 "S10" "T" "1" "13" "2" "64" 356.538
3521 "S10" "T" "1" "0" "4" "65" 341.154
3522 "S10" "T" "1" "13" "3" "66" 379.615
3523 "S10" "T" "1" "10" "2" "67" 333.462
3524 "S10" "T" "1" "63" "2" "68" 387.308
3525 "S10" "T" "1" "19" "2" "69" 356.538
3526 "S10" "T" "1" "14" "2" "70" 241.154
3527 "S10" "T" "1" "3" "4" "71" 348.846
3528 "S10" "T" "1" "4" "4" "72" 402.692
3529 "S10" "T" "1" "57" "2" "73" 395.000
3530 "S10" "T" "1" "7" "4" "74" 379.615
3531 "S10" "T" "1" "58" "3" "75" 279.615
3532 "S10" "T" "1" "54" "2" "76" 356.538
3533 "S10" "T" "1" "60" "3" "77" 264.231
3534 "S10" "T" "1" "3" "5" "78" 402.692
3535 "S10" "T" "1" "15" "3" "79" 295.000
3536 "S10" "T" "1" "9" "3" "80" 341.154
3537 "S10" "T" "1" "5" "4" "81" 387.308
3538 "S10" "T" "1" "22" "2" "82" 318.077
3539 "S10" "T" "1" "9" "4" "83" 295.000
3540 "S10" "T" "1" "23" "2" "84" 310.385
3541 "S10" "T" "1" "6" "4" "85" 364.231
3542 "S10" "T" "1" "3" "6" "86" 418.077
3543 "S10" "T" "1" "6" "5" "87" 348.846
3544 "S10" "T" "1" "5" "5" "88" 348.846
3545 "S10" "T" "1" "18" "2" "89" 333.462
3546 "S10" "T" "1" "1" "4" "90" 356.538
3547 "S10" "T" "1" "60" "4" "91" 318.077
3548 "S10" "T" "1" "0" "5" "92" 264.231
3549 "S10" "T" "1" "0" "6" "93" 356.538
3550 "S10" "T" "1" "48" "2" "94" 356.538
3551 "S10" "T" "1" "50" "2" "95" 348.846
3552 "S10" "T" "1" "53" "2" "96" 341.154
3553 "S10" "T" "1" "7" "5" "97" 387.308
3554 "S10" "T" "1" "11" "3" "98" 371.923
3555 "S10" "T" "1" "58" "4" "99" 379.615
3556 "S10" "T" "1" "13" "4" "100" 371.923
3557 "S10" "T" "1" "2" "4" "101" 379.615
3558 "S10" "T" "1" "21" "2" "102" 318.077
3559 "S10" "T" "1" "2" "5" "103" 333.462
3560 "S10" "T" "1" "17" "2" "104" 279.615
3561 "S10" "T" "1" "1" "5" "105" 310.385
3562 "S10" "T" "1" "16" "2" "106" 318.077
3563 "S10" "T" "1" "56" "3" "107" 371.923
3564 "S10" "T" "1" "5" "6" "108" 333.462
3565 "S10" "T" "1" "49" "2" "109" 318.077
3566 "S10" "T" "1" "62" "3" "110" 395.000
3567 "S10" "T" "1" "4" "5" "111" 341.154
3568 "S10" "T" "1" "15" "4" "112" 333.462
3569 "S10" "T" "1" "52" "2" "113" 371.923
3570 "S10" "T" "1" "12" "2" "114" 333.462
3571 "S10" "T" "1" "2" "6" "115" 325.769
3572 "S10" "T" "1" "51" "2" "116" 287.308
3573 "S10" "T" "1" "4" "6" "117" 302.692
3574 "S10" "T" "1" "11" "4" "118" 364.231
3575 "S10" "T" "1" "56" "4" "119" 325.769
3576 "S10" "T" "1" "6" "6" "120" 356.538
3577 "S10" "T" "1" "1" "6" "121" 341.154
3578 "S10" "T" "1" "62" "4" "122" 333.462
3579 "S10" "T" "1" "61" "2" "123" 387.308
3580 "S10" "T" "1" "8" "2" "124" 364.231
3581 "S10" "T" "1" "59" "2" "125" 318.077
3582 "S10" "T" "1" "20" "2" "126" 364.231
3583 "S10" "T" "1" "7" "6" "127" 379.615
3584 "S10" "T" "1" "55" "2" "128" 333.462
3585 "S10" "NT" "2" "4" "1" "1" 425.769
3586 "S10" "NT" "2" "5" "1" "2" 418.077
3587 "S10" "NT" "2" "19" "1" "3" 418.077
3588 "S10" "NT" "2" "21" "1" "4" NaN
3589 "S10" "NT" "2" "7" "1" "5" 464.231
3590 "S10" "NT" "2" "62" "1" "6" 418.077
3591 "S10" "NT" "2" "3" "1" "7" 371.923
3592 "S10" "NT" "2" "7" "2" "8" 425.769
3593 "S10" "NT" "2" "3" "2" "9" 410.385
3594 "S10" "NT" "2" "7" "3" "10" 402.692
3595 "S10" "NT" "2" "22" "1" "11" 371.923
3596 "S10" "NT" "2" "51" "1" "12" 341.154
3597 "S10" "NT" "2" "15" "1" "13" 402.692
3598 "S10" "NT" "2" "13" "1" "14" 487.308
3599 "S10" "NT" "2" "14" "1" "15" 341.154
3600 "S10" "NT" "2" "2" "1" "16" 333.462
3601 "S10" "NT" "2" "58" "1" "17" 448.846
3602 "S10" "NT" "2" "11" "1" "18" 341.154
3603 "S10" "NT" "2" "10" "1" "19" 402.692
3604 "S10" "NT" "2" "60" "1" "20" 441.154
3605 "S10" "NT" "2" "1" "1" "21" 687.308
3606 "S10" "NT" "2" "1" "2" "22" 495.000
3607 "S10" "NT" "2" "13" "2" "23" 348.846
3608 "S10" "NT" "2" "60" "2" "24" 425.769
3609 "S10" "NT" "2" "57" "1" "25" 456.538
3610 "S10" "NT" "2" "20" "1" "26" 502.692
3611 "S10" "NT" "2" "5" "2" "27" 410.385
3612 "S10" "NT" "2" "2" "2" "28" 402.692
3613 "S10" "NT" "2" "52" "1" "29" 456.538
3614 "S10" "NT" "2" "23" "1" "30" 402.692
3615 "S10" "NT" "2" "9" "1" "31" NaN
3616 "S10" "NT" "2" "4" "2" "32" 448.846
3617 "S10" "NT" "2" "6" "1" "33" 387.308
3618 "S10" "NT" "2" "17" "1" "34" 410.385
3619 "S10" "NT" "2" "56" "1" "35" 502.692
3620 "S10" "NT" "2" "8" "1" "36" 371.923
3621 "S10" "NT" "2" "4" "3" "37" 364.231
3622 "S10" "NT" "2" "3" "3" "38" 371.923
3623 "S10" "NT" "2" "63" "1" "39" 425.769
3624 "S10" "NT" "2" "49" "1" "40" 410.385
3625 "S10" "NT" "2" "0" "1" "41" 656.538
3626 "S10" "NT" "2" "11" "2" "42" 395.000
3627 "S10" "NT" "2" "12" "1" "43" 371.923
3628 "S10" "NT" "2" "6" "2" "44" 356.538
3629 "S10" "NT" "2" "54" "1" "45" 448.846
3630 "S10" "NT" "2" "0" "2" "46" 441.154
3631 "S10" "NT" "2" "55" "1" "47" 410.385
3632 "S10" "NT" "2" "53" "1" "48" NaN
3633 "S10" "NT" "2" "18" "1" "49" 379.615
3634 "S10" "NT" "2" "48" "1" "50" 433.462
3635 "S10" "NT" "2" "15" "2" "51" 356.538
3636 "S10" "NT" "2" "5" "3" "52" 418.077
3637 "S10" "NT" "2" "61" "1" "53" 433.462
3638 "S10" "NT" "2" "58" "2" "54" 341.154
3639 "S10" "NT" "2" "1" "3" "55" 456.538
3640 "S10" "NT" "2" "9" "2" "56" 364.231
3641 "S10" "NT" "2" "16" "1" "57" 410.385
3642 "S10" "NT" "2" "50" "1" "58" 410.385
3643 "S10" "NT" "2" "62" "2" "59" NaN
3644 "S10" "NT" "2" "59" "1" "60" 441.154
3645 "S10" "NT" "2" "0" "3" "61" 425.769
3646 "S10" "NT" "2" "6" "3" "62" 548.846
3647 "S10" "NT" "2" "56" "2" "63" 456.538
3648 "S10" "NT" "2" "2" "3" "64" 525.769
3649 "S10" "NT" "2" "58" "3" "65" 418.077
3650 "S10" "NT" "2" "0" "4" "66" 533.462
3651 "S10" "NT" "2" "56" "3" "67" 418.077
3652 "S10" "NT" "2" "5" "4" "68" 510.385
3653 "S10" "NT" "2" "2" "4" "69" 479.615
3654 "S10" "NT" "2" "20" "2" "70" 487.308
3655 "S10" "NT" "2" "6" "4" "71" 387.308
3656 "S10" "NT" "2" "13" "3" "72" 433.462
3657 "S10" "NT" "2" "4" "4" "73" 341.154
3658 "S10" "NT" "2" "57" "2" "74" 410.385
3659 "S10" "NT" "2" "0" "5" "75" 418.077
3660 "S10" "NT" "2" "18" "2" "76" 448.846
3661 "S10" "NT" "2" "11" "3" "77" 310.385
3662 "S10" "NT" "2" "15" "3" "78" 433.462
3663 "S10" "NT" "2" "6" "5" "79" 402.692
3664 "S10" "NT" "2" "7" "4" "80" 410.385
3665 "S10" "NT" "2" "1" "4" "81" 495.000
3666 "S10" "NT" "2" "60" "3" "82" 441.154
3667 "S10" "NT" "2" "9" "3" "83" NaN
3668 "S10" "NT" "2" "14" "2" "84" 441.154
3669 "S10" "NT" "2" "8" "2" "85" 510.385
3670 "S10" "NT" "2" "1" "5" "86" 348.846
3671 "S10" "NT" "2" "4" "5" "87" 379.615
3672 "S10" "NT" "2" "2" "5" "88" 371.923
3673 "S10" "NT" "2" "51" "2" "89" 364.231
3674 "S10" "NT" "2" "63" "2" "90" 495.000
3675 "S10" "NT" "2" "1" "6" "91" 556.538
3676 "S10" "NT" "2" "10" "2" "92" 418.077
3677 "S10" "NT" "2" "17" "2" "93" 441.154
3678 "S10" "NT" "2" "5" "5" "94" 448.846
3679 "S10" "NT" "2" "11" "4" "95" 410.385
3680 "S10" "NT" "2" "3" "4" "96" 471.923
3681 "S10" "NT" "2" "54" "2" "97" 441.154
3682 "S10" "NT" "2" "2" "6" "98" 502.692
3683 "S10" "NT" "2" "4" "6" "99" 433.462
3684 "S10" "NT" "2" "16" "2" "100" 387.308
3685 "S10" "NT" "2" "3" "5" "101" 348.846
3686 "S10" "NT" "2" "60" "4" "102" 356.538
3687 "S10" "NT" "2" "62" "3" "103" NaN
3688 "S10" "NT" "2" "15" "4" "104" 418.077
3689 "S10" "NT" "2" "13" "4" "105" 364.231
3690 "S10" "NT" "2" "0" "6" "106" 525.769
3691 "S10" "NT" "2" "55" "2" "107" 433.462
3692 "S10" "NT" "2" "21" "2" "108" 464.231
3693 "S10" "NT" "2" "6" "6" "109" 410.385
3694 "S10" "NT" "2" "62" "4" "110" NaN
3695 "S10" "NT" "2" "56" "4" "111" 387.308
3696 "S10" "NT" "2" "9" "4" "112" 495.000
3697 "S10" "NT" "2" "53" "2" "113" NaN
3698 "S10" "NT" "2" "5" "6" "114" 325.769
3699 "S10" "NT" "2" "59" "2" "115" 318.077
3700 "S10" "NT" "2" "7" "5" "116" 602.692
3701 "S10" "NT" "2" "49" "2" "117" 410.385
3702 "S10" "NT" "2" "7" "6" "118" 302.692
3703 "S10" "NT" "2" "22" "2" "119" 533.462
3704 "S10" "NT" "2" "19" "2" "120" NaN
3705 "S10" "NT" "2" "12" "2" "121" 471.923
3706 "S10" "NT" "2" "58" "4" "122" 433.462
3707 "S10" "NT" "2" "48" "2" "123" 425.769
3708 "S10" "NT" "2" "61" "2" "124" 448.846
3709 "S10" "NT" "2" "23" "2" "125" 425.769
3710 "S10" "NT" "2" "50" "2" "126" 395.000
3711 "S10" "NT" "2" "3" "6" "127" 448.846
3712 "S10" "NT" "2" "52" "2" "128" 433.462
3713 "S10" "T" "3" "9" "1" "1" 433.462
3714 "S10" "T" "3" "17" "1" "2" 395.000
3715 "S10" "T" "3" "3" "1" "3" 441.154
3716 "S10" "T" "3" "57" "1" "4" 402.692
3717 "S10" "T" "3" "18" "1" "5" 410.385
3718 "S10" "T" "3" "8" "1" "6" 356.538
3719 "S10" "T" "3" "11" "1" "7" 379.615
3720 "S10" "T" "3" "52" "1" "8" 371.923
3721 "S10" "T" "3" "60" "1" "9" 356.538
3722 "S10" "T" "3" "1" "1" "10" 418.077
3723 "S10" "T" "3" "2" "1" "11" 425.769
3724 "S10" "T" "3" "0" "1" "12" 318.077
3725 "S10" "T" "3" "2" "2" "13" 348.846
3726 "S10" "T" "3" "0" "2" "14" 395.000
3727 "S10" "T" "3" "56" "1" "15" 402.692
3728 "S10" "T" "3" "4" "1" "16" 410.385
3729 "S10" "T" "3" "0" "3" "17" 387.308
3730 "S10" "T" "3" "4" "2" "18" 379.615
3731 "S10" "T" "3" "6" "1" "19" 387.308
3732 "S10" "T" "3" "23" "1" "20" 356.538
3733 "S10" "T" "3" "19" "1" "21" 364.231
3734 "S10" "T" "3" "16" "1" "22" 471.923
3735 "S10" "T" "3" "9" "2" "23" 402.692
3736 "S10" "T" "3" "53" "1" "24" 479.615
3737 "S10" "T" "3" "13" "1" "25" 471.923
3738 "S10" "T" "3" "5" "1" "26" 441.154
3739 "S10" "T" "3" "60" "2" "27" 471.923
3740 "S10" "T" "3" "63" "1" "28" 448.846
3741 "S10" "T" "3" "51" "1" "29" 387.308
3742 "S10" "T" "3" "20" "1" "30" 371.923
3743 "S10" "T" "3" "6" "2" "31" 418.077
3744 "S10" "T" "3" "5" "2" "32" 395.000
3745 "S10" "T" "3" "13" "2" "33" 364.231
3746 "S10" "T" "3" "59" "1" "34" 410.385
3747 "S10" "T" "3" "4" "3" "35" 395.000
3748 "S10" "T" "3" "61" "1" "36" 441.154
3749 "S10" "T" "3" "5" "3" "37" 402.692
3750 "S10" "T" "3" "3" "2" "38" 341.154
3751 "S10" "T" "3" "54" "1" "39" 441.154
3752 "S10" "T" "3" "22" "1" "40" 402.692
3753 "S10" "T" "3" "62" "1" "41" 379.615
3754 "S10" "T" "3" "48" "1" "42" 387.308
3755 "S10" "T" "3" "11" "2" "43" 418.077
3756 "S10" "T" "3" "14" "1" "44" 348.846
3757 "S10" "T" "3" "58" "1" "45" 425.769
3758 "S10" "T" "3" "7" "1" "46" 402.692
3759 "S10" "T" "3" "10" "1" "47" 395.000
3760 "S10" "T" "3" "56" "2" "48" 387.308
3761 "S10" "T" "3" "15" "1" "49" 348.846
3762 "S10" "T" "3" "6" "3" "50" 410.385
3763 "S10" "T" "3" "7" "2" "51" 371.923
3764 "S10" "T" "3" "58" "2" "52" 402.692
3765 "S10" "T" "3" "62" "2" "53" 356.538
3766 "S10" "T" "3" "1" "2" "54" 487.308
3767 "S10" "T" "3" "1" "3" "55" 348.846
3768 "S10" "T" "3" "12" "1" "56" 395.000
3769 "S10" "T" "3" "3" "3" "57" 387.308
3770 "S10" "T" "3" "50" "1" "58" 441.154
3771 "S10" "T" "3" "49" "1" "59" 364.231
3772 "S10" "T" "3" "15" "2" "60" 418.077
3773 "S10" "T" "3" "7" "3" "61" 425.769
3774 "S10" "T" "3" "55" "1" "62" 433.462
3775 "S10" "T" "3" "21" "1" "63" 379.615
3776 "S10" "T" "3" "2" "3" "64" 379.615
3777 "S10" "T" "3" "1" "4" "65" 348.846
3778 "S10" "T" "3" "53" "2" "66" 364.231
3779 "S10" "T" "3" "0" "4" "67" 333.462
3780 "S10" "T" "3" "49" "2" "68" 456.538
3781 "S10" "T" "3" "7" "4" "69" 348.846
3782 "S10" "T" "3" "60" "3" "70" 341.154
3783 "S10" "T" "3" "11" "3" "71" 418.077
3784 "S10" "T" "3" "9" "3" "72" 364.231
3785 "S10" "T" "3" "52" "2" "73" 395.000
3786 "S10" "T" "3" "56" "3" "74" 379.615
3787 "S10" "T" "3" "55" "2" "75" 387.308
3788 "S10" "T" "3" "2" "4" "76" 502.692
3789 "S10" "T" "3" "17" "2" "77" 395.000
3790 "S10" "T" "3" "23" "2" "78" 364.231
3791 "S10" "T" "3" "6" "4" "79" 379.615
3792 "S10" "T" "3" "8" "2" "80" 418.077
3793 "S10" "T" "3" "6" "5" "81" 395.000
3794 "S10" "T" "3" "19" "2" "82" 333.462
3795 "S10" "T" "3" "5" "4" "83" 364.231
3796 "S10" "T" "3" "0" "5" "84" 410.385
3797 "S10" "T" "3" "50" "2" "85" 379.615
3798 "S10" "T" "3" "22" "2" "86" 371.923
3799 "S10" "T" "3" "6" "6" "87" 402.692
3800 "S10" "T" "3" "57" "2" "88" 348.846
3801 "S10" "T" "3" "5" "5" "89" 441.154
3802 "S10" "T" "3" "61" "2" "90" 387.308
3803 "S10" "T" "3" "10" "2" "91" 379.615
3804 "S10" "T" "3" "14" "2" "92" 441.154
3805 "S10" "T" "3" "13" "3" "93" 333.462
3806 "S10" "T" "3" "11" "4" "94" 387.308
3807 "S10" "T" "3" "16" "2" "95" 395.000
3808 "S10" "T" "3" "3" "4" "96" 402.692
3809 "S10" "T" "3" "58" "3" "97" 318.077
3810 "S10" "T" "3" "60" "4" "98" 402.692
3811 "S10" "T" "3" "7" "5" "99" 395.000
3812 "S10" "T" "3" "4" "4" "100" 433.462
3813 "S10" "T" "3" "13" "4" "101" 379.615
3814 "S10" "T" "3" "58" "4" "102" 379.615
3815 "S10" "T" "3" "59" "2" "103" 348.846
3816 "S10" "T" "3" "18" "2" "104" 333.462
3817 "S10" "T" "3" "2" "5" "105" 371.923
3818 "S10" "T" "3" "63" "2" "106" 410.385
3819 "S10" "T" "3" "15" "3" "107" 356.538
3820 "S10" "T" "3" "15" "4" "108" 395.000
3821 "S10" "T" "3" "4" "5" "109" 433.462
3822 "S10" "T" "3" "0" "6" "110" 410.385
3823 "S10" "T" "3" "7" "6" "111" 364.231
3824 "S10" "T" "3" "48" "2" "112" 402.692
3825 "S10" "T" "3" "54" "2" "113" 387.308
3826 "S10" "T" "3" "2" "6" "114" 348.846
3827 "S10" "T" "3" "20" "2" "115" 364.231
3828 "S10" "T" "3" "4" "6" "116" 402.692
3829 "S10" "T" "3" "9" "4" "117" 387.308
3830 "S10" "T" "3" "3" "5" "118" 410.385
3831 "S10" "T" "3" "1" "5" "119" 410.385
3832 "S10" "T" "3" "56" "4" "120" 379.615
3833 "S10" "T" "3" "62" "3" "121" 471.923
3834 "S10" "T" "3" "21" "2" "122" 364.231
3835 "S10" "T" "3" "1" "6" "123" 425.769
3836 "S10" "T" "3" "3" "6" "124" 441.154
3837 "S10" "T" "3" "5" "6" "125" 456.538
3838 "S10" "T" "3" "62" "4" "126" 341.154
3839 "S10" "T" "3" "51" "2" "127" 364.231
3840 "S10" "T" "3" "12" "2" "128" 379.615
3841 "S11" "T" "1" "56" "1" "1" 641.154
3842 "S11" "T" "1" "2" "1" "2" 456.538
3843 "S11" "T" "1" "3" "1" "3" 418.077
3844 "S11" "T" "1" "62" "1" "4" 456.538
3845 "S11" "T" "1" "10" "1" "5" 425.769
3846 "S11" "T" "1" "11" "1" "6" 387.308
3847 "S11" "T" "1" "17" "1" "7" 387.308
3848 "S11" "T" "1" "60" "1" "8" 395.000
3849 "S11" "T" "1" "3" "2" "9" 364.231
3850 "S11" "T" "1" "13" "1" "10" 402.692
3851 "S11" "T" "1" "1" "1" "11" 402.692
3852 "S11" "T" "1" "2" "2" "12" 495.000
3853 "S11" "T" "1" "14" "1" "13" 325.769
3854 "S11" "T" "1" "62" "2" "14" 448.846
3855 "S11" "T" "1" "3" "3" "15" 318.077
3856 "S11" "T" "1" "15" "1" "16" 433.462
3857 "S11" "T" "1" "0" "1" "17" 364.231
3858 "S11" "T" "1" "5" "1" "18" 379.615
3859 "S11" "T" "1" "7" "1" "19" 341.154
3860 "S11" "T" "1" "6" "1" "20" 433.462
3861 "S11" "T" "1" "55" "1" "21" 348.846
3862 "S11" "T" "1" "60" "2" "22" 441.154
3863 "S11" "T" "1" "57" "1" "23" 364.231
3864 "S11" "T" "1" "6" "2" "24" 371.923
3865 "S11" "T" "1" "11" "2" "25" 533.462
3866 "S11" "T" "1" "5" "2" "26" 395.000
3867 "S11" "T" "1" "16" "1" "27" 371.923
3868 "S11" "T" "1" "21" "1" "28" 371.923
3869 "S11" "T" "1" "4" "1" "29" 395.000
3870 "S11" "T" "1" "48" "1" "30" 364.231
3871 "S11" "T" "1" "58" "1" "31" 310.385
3872 "S11" "T" "1" "58" "2" "32" 395.000
3873 "S11" "T" "1" "8" "1" "33" 287.308
3874 "S11" "T" "1" "1" "2" "34" 348.846
3875 "S11" "T" "1" "18" "1" "35" 356.538
3876 "S11" "T" "1" "63" "1" "36" 356.538
3877 "S11" "T" "1" "59" "1" "37" 248.846
3878 "S11" "T" "1" "13" "2" "38" 333.462
3879 "S11" "T" "1" "7" "2" "39" 371.923
3880 "S11" "T" "1" "12" "1" "40" 418.077
3881 "S11" "T" "1" "4" "2" "41" 379.615
3882 "S11" "T" "1" "49" "1" "42" 395.000
3883 "S11" "T" "1" "5" "3" "43" 387.308
3884 "S11" "T" "1" "0" "2" "44" 425.769
3885 "S11" "T" "1" "9" "1" "45" 387.308
3886 "S11" "T" "1" "9" "2" "46" 364.231
3887 "S11" "T" "1" "51" "1" "47" 425.769
3888 "S11" "T" "1" "20" "1" "48" 379.615
3889 "S11" "T" "1" "52" "1" "49" 379.615
3890 "S11" "T" "1" "61" "1" "50" 371.923
3891 "S11" "T" "1" "56" "2" "51" 348.846
3892 "S11" "T" "1" "22" "1" "52" 395.000
3893 "S11" "T" "1" "23" "1" "53" 410.385
3894 "S11" "T" "1" "50" "1" "54" 395.000
3895 "S11" "T" "1" "19" "1" "55" 410.385
3896 "S11" "T" "1" "1" "3" "56" 371.923
3897 "S11" "T" "1" "0" "3" "57" 402.692
3898 "S11" "T" "1" "6" "3" "58" 333.462
3899 "S11" "T" "1" "7" "3" "59" 318.077
3900 "S11" "T" "1" "2" "3" "60" 271.923
3901 "S11" "T" "1" "15" "2" "61" 402.692
3902 "S11" "T" "1" "53" "1" "62" 333.462
3903 "S11" "T" "1" "54" "1" "63" 379.615
3904 "S11" "T" "1" "4" "3" "64" 379.615
3905 "S11" "T" "1" "21" "2" "65" 325.769
3906 "S11" "T" "1" "7" "4" "66" 387.308
3907 "S11" "T" "1" "2" "4" "67" 433.462
3908 "S11" "T" "1" "53" "2" "68" 356.538
3909 "S11" "T" "1" "58" "3" "69" 341.154
3910 "S11" "T" "1" "14" "2" "70" 348.846
3911 "S11" "T" "1" "58" "4" "71" 318.077
3912 "S11" "T" "1" "10" "2" "72" 356.538
3913 "S11" "T" "1" "11" "3" "73" 318.077
3914 "S11" "T" "1" "9" "3" "74" 341.154
3915 "S11" "T" "1" "12" "2" "75" 333.462
3916 "S11" "T" "1" "57" "2" "76" 395.000
3917 "S11" "T" "1" "1" "4" "77" 325.769
3918 "S11" "T" "1" "54" "2" "78" 364.231
3919 "S11" "T" "1" "7" "5" "79" 418.077
3920 "S11" "T" "1" "0" "4" "80" 410.385
3921 "S11" "T" "1" "5" "4" "81" 441.154
3922 "S11" "T" "1" "6" "4" "82" 356.538
3923 "S11" "T" "1" "3" "4" "83" 348.846
3924 "S11" "T" "1" "0" "5" "84" 379.615
3925 "S11" "T" "1" "3" "5" "85" 425.769
3926 "S11" "T" "1" "63" "2" "86" 295.000
3927 "S11" "T" "1" "19" "2" "87" 410.385
3928 "S11" "T" "1" "60" "3" "88" 318.077
3929 "S11" "T" "1" "49" "2" "89" 325.769
3930 "S11" "T" "1" "56" "3" "90" 341.154
3931 "S11" "T" "1" "17" "2" "91" 379.615
3932 "S11" "T" "1" "9" "4" "92" 379.615
3933 "S11" "T" "1" "6" "5" "93" 348.846
3934 "S11" "T" "1" "8" "2" "94" 233.462
3935 "S11" "T" "1" "59" "2" "95" 402.692
3936 "S11" "T" "1" "62" "3" "96" 271.923
3937 "S11" "T" "1" "11" "4" "97" 356.538
3938 "S11" "T" "1" "18" "2" "98" 348.846
3939 "S11" "T" "1" "13" "3" "99" 348.846
3940 "S11" "T" "1" "2" "5" "100" 410.385
3941 "S11" "T" "1" "23" "2" "101" 279.615
3942 "S11" "T" "1" "50" "2" "102" 371.923
3943 "S11" "T" "1" "7" "6" "103" 371.923
3944 "S11" "T" "1" "4" "4" "104" 348.846
3945 "S11" "T" "1" "60" "4" "105" 379.615
3946 "S11" "T" "1" "51" "2" "106" 295.000
3947 "S11" "T" "1" "1" "5" "107" 402.692
3948 "S11" "T" "1" "16" "2" "108" 356.538
3949 "S11" "T" "1" "4" "5" "109" 410.385
3950 "S11" "T" "1" "4" "6" "110" 348.846
3951 "S11" "T" "1" "5" "5" "111" 333.462
3952 "S11" "T" "1" "20" "2" "112" 333.462
3953 "S11" "T" "1" "52" "2" "113" 387.308
3954 "S11" "T" "1" "56" "4" "114" 364.231
3955 "S11" "T" "1" "22" "2" "115" 387.308
3956 "S11" "T" "1" "48" "2" "116" 387.308
3957 "S11" "T" "1" "55" "2" "117" 341.154
3958 "S11" "T" "1" "62" "4" "118" 325.769
3959 "S11" "T" "1" "3" "6" "119" 318.077
3960 "S11" "T" "1" "6" "6" "120" 341.154
3961 "S11" "T" "1" "5" "6" "121" 402.692
3962 "S11" "T" "1" "15" "3" "122" 318.077
3963 "S11" "T" "1" "15" "4" "123" 371.923
3964 "S11" "T" "1" "0" "6" "124" 387.308
3965 "S11" "T" "1" "1" "6" "125" 348.846
3966 "S11" "T" "1" "61" "2" "126" 371.923
3967 "S11" "T" "1" "13" "4" "127" 333.462
3968 "S11" "T" "1" "2" "6" "128" 341.154
3969 "S11" "NT" "2" "16" "1" "1" 610.385
3970 "S11" "NT" "2" "5" "1" "2" 425.769
3971 "S11" "NT" "2" "4" "1" "3" 418.077
3972 "S11" "NT" "2" "56" "1" "4" 356.538
3973 "S11" "NT" "2" "3" "1" "5" 395.000
3974 "S11" "NT" "2" "10" "1" "6" 402.692
3975 "S11" "NT" "2" "60" "1" "7" 402.692
3976 "S11" "NT" "2" "0" "1" "8" NaN
3977 "S11" "NT" "2" "56" "2" "9" 395.000
3978 "S11" "NT" "2" "0" "2" "10" 433.462
3979 "S11" "NT" "2" "15" "1" "11" 402.692
3980 "S11" "NT" "2" "8" "1" "12" 525.769
3981 "S11" "NT" "2" "7" "1" "13" 456.538
3982 "S11" "NT" "2" "1" "1" "14" 456.538
3983 "S11" "NT" "2" "13" "1" "15" 395.000
3984 "S11" "NT" "2" "6" "1" "16" 387.308
3985 "S11" "NT" "2" "15" "2" "17" 418.077
3986 "S11" "NT" "2" "49" "1" "18" 387.308
3987 "S11" "NT" "2" "9" "1" "19" 433.462
3988 "S11" "NT" "2" "9" "2" "20" 379.615
3989 "S11" "NT" "2" "4" "2" "21" 395.000
3990 "S11" "NT" "2" "51" "1" "22" 379.615
3991 "S11" "NT" "2" "5" "2" "23" 425.769
3992 "S11" "NT" "2" "2" "1" "24" 371.923
3993 "S11" "NT" "2" "62" "1" "25" 387.308
3994 "S11" "NT" "2" "54" "1" "26" 387.308
3995 "S11" "NT" "2" "7" "2" "27" 433.462
3996 "S11" "NT" "2" "60" "2" "28" 364.231
3997 "S11" "NT" "2" "62" "2" "29" 348.846
3998 "S11" "NT" "2" "50" "1" "30" 387.308
3999 "S11" "NT" "2" "61" "1" "31" 425.769
4000 "S11" "NT" "2" "53" "1" "32" 325.769
4001 "S11" "NT" "2" "59" "1" "33" 364.231
4002 "S11" "NT" "2" "21" "1" "34" 310.385
4003 "S11" "NT" "2" "18" "1" "35" 364.231
4004 "S11" "NT" "2" "23" "1" "36" 348.846
4005 "S11" "NT" "2" "3" "2" "37" 356.538
4006 "S11" "NT" "2" "58" "1" "38" 395.000
4007 "S11" "NT" "2" "13" "2" "39" 371.923
4008 "S11" "NT" "2" "58" "2" "40" 364.231
4009 "S11" "NT" "2" "3" "3" "41" 379.615
4010 "S11" "NT" "2" "20" "1" "42" 371.923
4011 "S11" "NT" "2" "57" "1" "43" 371.923
4012 "S11" "NT" "2" "22" "1" "44" 364.231
4013 "S11" "NT" "2" "0" "3" "45" 348.846
4014 "S11" "NT" "2" "11" "1" "46" 364.231
4015 "S11" "NT" "2" "55" "1" "47" 479.615
4016 "S11" "NT" "2" "1" "2" "48" 441.154
4017 "S11" "NT" "2" "2" "2" "49" 348.846
4018 "S11" "NT" "2" "6" "2" "50" 564.231
4019 "S11" "NT" "2" "4" "3" "51" 410.385
4020 "S11" "NT" "2" "48" "1" "52" 395.000
4021 "S11" "NT" "2" "5" "3" "53" 348.846
4022 "S11" "NT" "2" "52" "1" "54" 364.231
4023 "S11" "NT" "2" "12" "1" "55" 387.308
4024 "S11" "NT" "2" "6" "3" "56" 418.077
4025 "S11" "NT" "2" "17" "1" "57" 379.615
4026 "S11" "NT" "2" "63" "1" "58" 318.077
4027 "S11" "NT" "2" "11" "2" "59" 356.538
4028 "S11" "NT" "2" "7" "3" "60" 410.385
4029 "S11" "NT" "2" "2" "3" "61" 395.000
4030 "S11" "NT" "2" "19" "1" "62" 410.385
4031 "S11" "NT" "2" "1" "3" "63" 387.308
4032 "S11" "NT" "2" "14" "1" "64" 379.615
4033 "S11" "NT" "2" "55" "2" "65" 387.308
4034 "S11" "NT" "2" "11" "3" "66" 410.385
4035 "S11" "NT" "2" "57" "2" "67" 371.923
4036 "S11" "NT" "2" "49" "2" "68" 418.077
4037 "S11" "NT" "2" "18" "2" "69" 395.000
4038 "S11" "NT" "2" "0" "4" "70" 387.308
4039 "S11" "NT" "2" "60" "3" "71" 333.462
4040 "S11" "NT" "2" "9" "3" "72" 387.308
4041 "S11" "NT" "2" "1" "4" "73" 371.923
4042 "S11" "NT" "2" "12" "2" "74" 333.462
4043 "S11" "NT" "2" "59" "2" "75" 364.231
4044 "S11" "NT" "2" "48" "2" "76" 364.231
4045 "S11" "NT" "2" "16" "2" "77" 371.923
4046 "S11" "NT" "2" "53" "2" "78" 387.308
4047 "S11" "NT" "2" "15" "3" "79" 379.615
4048 "S11" "NT" "2" "0" "5" "80" 348.846
4049 "S11" "NT" "2" "15" "4" "81" 379.615
4050 "S11" "NT" "2" "22" "2" "82" 395.000
4051 "S11" "NT" "2" "6" "4" "83" 379.615
4052 "S11" "NT" "2" "21" "2" "84" 356.538
4053 "S11" "NT" "2" "5" "4" "85" 341.154
4054 "S11" "NT" "2" "50" "2" "86" 371.923
4055 "S11" "NT" "2" "63" "2" "87" 348.846
4056 "S11" "NT" "2" "8" "2" "88" 379.615
4057 "S11" "NT" "2" "13" "3" "89" 410.385
4058 "S11" "NT" "2" "4" "4" "90" 371.923
4059 "S11" "NT" "2" "3" "4" "91" 402.692
4060 "S11" "NT" "2" "4" "5" "92" 341.154
4061 "S11" "NT" "2" "56" "3" "93" 418.077
4062 "S11" "NT" "2" "11" "4" "94" 387.308
4063 "S11" "NT" "2" "3" "5" "95" 379.615
4064 "S11" "NT" "2" "6" "5" "96" 433.462
4065 "S11" "NT" "2" "7" "4" "97" 356.538
4066 "S11" "NT" "2" "0" "6" "98" 325.769
4067 "S11" "NT" "2" "62" "3" "99" 341.154
4068 "S11" "NT" "2" "13" "4" "100" 402.692
4069 "S11" "NT" "2" "54" "2" "101" 448.846
4070 "S11" "NT" "2" "56" "4" "102" 425.769
4071 "S11" "NT" "2" "1" "5" "103" 418.077
4072 "S11" "NT" "2" "9" "4" "104" 387.308
4073 "S11" "NT" "2" "5" "5" "105" 418.077
4074 "S11" "NT" "2" "7" "5" "106" 371.923
4075 "S11" "NT" "2" "17" "2" "107" 410.385
4076 "S11" "NT" "2" "2" "4" "108" 395.000
4077 "S11" "NT" "2" "51" "2" "109" 402.692
4078 "S11" "NT" "2" "23" "2" "110" 379.615
4079 "S11" "NT" "2" "61" "2" "111" 379.615
4080 "S11" "NT" "2" "1" "6" "112" 364.231
4081 "S11" "NT" "2" "5" "6" "113" 410.385
4082 "S11" "NT" "2" "58" "3" "114" 364.231
4083 "S11" "NT" "2" "2" "5" "115" 387.308
4084 "S11" "NT" "2" "7" "6" "116" 425.769
4085 "S11" "NT" "2" "52" "2" "117" 433.462
4086 "S11" "NT" "2" "6" "6" "118" 371.923
4087 "S11" "NT" "2" "20" "2" "119" 395.000
4088 "S11" "NT" "2" "3" "6" "120" 387.308
4089 "S11" "NT" "2" "4" "6" "121" 379.615
4090 "S11" "NT" "2" "2" "6" "122" 402.692
4091 "S11" "NT" "2" "10" "2" "123" 379.615
4092 "S11" "NT" "2" "60" "4" "124" 379.615
4093 "S11" "NT" "2" "19" "2" "125" 371.923
4094 "S11" "NT" "2" "14" "2" "126" 379.615
4095 "S11" "NT" "2" "58" "4" "127" 364.231
4096 "S11" "NT" "2" "62" "4" "128" 387.308
4097 "S11" "T" "3" "11" "1" "1" 571.923
4098 "S11" "T" "3" "9" "1" "2" 471.923
4099 "S11" "T" "3" "15" "1" "3" 371.923
4100 "S11" "T" "3" "58" "1" "4" 387.308
4101 "S11" "T" "3" "18" "1" "5" 387.308
4102 "S11" "T" "3" "0" "1" "6" 402.692
4103 "S11" "T" "3" "2" "1" "7" 395.000
4104 "S11" "T" "3" "57" "1" "8" 379.615
4105 "S11" "T" "3" "52" "1" "9" 356.538
4106 "S11" "T" "3" "63" "1" "10" 387.308
4107 "S11" "T" "3" "51" "1" "11" 364.231
4108 "S11" "T" "3" "55" "1" "12" 402.692
4109 "S11" "T" "3" "12" "1" "13" 402.692
4110 "S11" "T" "3" "13" "1" "14" 364.231
4111 "S11" "T" "3" "9" "2" "15" 410.385
4112 "S11" "T" "3" "0" "2" "16" 410.385
4113 "S11" "T" "3" "21" "1" "17" 371.923
4114 "S11" "T" "3" "1" "1" "18" 402.692
4115 "S11" "T" "3" "5" "1" "19" 410.385
4116 "S11" "T" "3" "19" "1" "20" 433.462
4117 "S11" "T" "3" "60" "1" "21" 456.538
4118 "S11" "T" "3" "5" "2" "22" 418.077
4119 "S11" "T" "3" "1" "2" "23" 395.000
4120 "S11" "T" "3" "13" "2" "24" 402.692
4121 "S11" "T" "3" "62" "1" "25" 395.000
4122 "S11" "T" "3" "14" "1" "26" 433.462
4123 "S11" "T" "3" "1" "3" "27" 395.000
4124 "S11" "T" "3" "8" "1" "28" 402.692
4125 "S11" "T" "3" "49" "1" "29" 418.077
4126 "S11" "T" "3" "3" "1" "30" 379.615
4127 "S11" "T" "3" "0" "3" "31" 425.769
4128 "S11" "T" "3" "50" "1" "32" 333.462
4129 "S11" "T" "3" "2" "2" "33" 410.385
4130 "S11" "T" "3" "23" "1" "34" 364.231
4131 "S11" "T" "3" "11" "2" "35" 333.462
4132 "S11" "T" "3" "22" "1" "36" 402.692
4133 "S11" "T" "3" "61" "1" "37" 402.692
4134 "S11" "T" "3" "7" "1" "38" 387.308
4135 "S11" "T" "3" "20" "1" "39" 418.077
4136 "S11" "T" "3" "5" "3" "40" 441.154
4137 "S11" "T" "3" "17" "1" "41" 364.231
4138 "S11" "T" "3" "4" "1" "42" 371.923
4139 "S11" "T" "3" "16" "1" "43" 395.000
4140 "S11" "T" "3" "2" "3" "44" 356.538
4141 "S11" "T" "3" "3" "2" "45" 410.385
4142 "S11" "T" "3" "56" "1" "46" 395.000
4143 "S11" "T" "3" "7" "2" "47" 471.923
4144 "S11" "T" "3" "62" "2" "48" 410.385
4145 "S11" "T" "3" "15" "2" "49" 425.769
4146 "S11" "T" "3" "58" "2" "50" 371.923
4147 "S11" "T" "3" "54" "1" "51" 341.154
4148 "S11" "T" "3" "3" "3" "52" 341.154
4149 "S11" "T" "3" "6" "1" "53" 333.462
4150 "S11" "T" "3" "6" "2" "54" 348.846
4151 "S11" "T" "3" "48" "1" "55" 356.538
4152 "S11" "T" "3" "56" "2" "56" 395.000
4153 "S11" "T" "3" "7" "3" "57" 356.538
4154 "S11" "T" "3" "6" "3" "58" 395.000
4155 "S11" "T" "3" "59" "1" "59" 371.923
4156 "S11" "T" "3" "4" "2" "60" 395.000
4157 "S11" "T" "3" "10" "1" "61" 387.308
4158 "S11" "T" "3" "53" "1" "62" 379.615
4159 "S11" "T" "3" "4" "3" "63" 318.077
4160 "S11" "T" "3" "60" "2" "64" 364.231
4161 "S11" "T" "3" "16" "2" "65" 395.000
4162 "S11" "T" "3" "11" "3" "66" 410.385
4163 "S11" "T" "3" "58" "3" "67" 433.462
4164 "S11" "T" "3" "3" "4" "68" 518.077
4165 "S11" "T" "3" "5" "4" "69" 441.154
4166 "S11" "T" "3" "18" "2" "70" 410.385
4167 "S11" "T" "3" "11" "4" "71" 395.000
4168 "S11" "T" "3" "3" "5" "72" 456.538
4169 "S11" "T" "3" "7" "4" "73" 441.154
4170 "S11" "T" "3" "2" "4" "74" 425.769
4171 "S11" "T" "3" "5" "5" "75" 387.308
4172 "S11" "T" "3" "52" "2" "76" 418.077
4173 "S11" "T" "3" "51" "2" "77" 371.923
4174 "S11" "T" "3" "3" "6" "78" 402.692
4175 "S11" "T" "3" "13" "3" "79" 425.769
4176 "S11" "T" "3" "4" "4" "80" 379.615
4177 "S11" "T" "3" "7" "5" "81" 464.231
4178 "S11" "T" "3" "0" "4" "82" 518.077
4179 "S11" "T" "3" "4" "5" "83" 479.615
4180 "S11" "T" "3" "55" "2" "84" 371.923
4181 "S11" "T" "3" "1" "4" "85" 402.692
4182 "S11" "T" "3" "63" "2" "86" 371.923
4183 "S11" "T" "3" "53" "2" "87" 379.615
4184 "S11" "T" "3" "6" "4" "88" 379.615
4185 "S11" "T" "3" "7" "6" "89" 356.538
4186 "S11" "T" "3" "50" "2" "90" 341.154
4187 "S11" "T" "3" "5" "6" "91" 418.077
4188 "S11" "T" "3" "0" "5" "92" 364.231
4189 "S11" "T" "3" "2" "5" "93" 371.923
4190 "S11" "T" "3" "21" "2" "94" 395.000
4191 "S11" "T" "3" "56" "3" "95" 402.692
4192 "S11" "T" "3" "15" "3" "96" 395.000
4193 "S11" "T" "3" "0" "6" "97" 348.846
4194 "S11" "T" "3" "13" "4" "98" 395.000
4195 "S11" "T" "3" "4" "6" "99" 371.923
4196 "S11" "T" "3" "56" "4" "100" 364.231
4197 "S11" "T" "3" "19" "2" "101" 379.615
4198 "S11" "T" "3" "6" "5" "102" 395.000
4199 "S11" "T" "3" "23" "2" "103" 371.923
4200 "S11" "T" "3" "17" "2" "104" 348.846
4201 "S11" "T" "3" "59" "2" "105" 379.615
4202 "S11" "T" "3" "9" "3" "106" 387.308
4203 "S11" "T" "3" "54" "2" "107" 410.385
4204 "S11" "T" "3" "9" "4" "108" 371.923
4205 "S11" "T" "3" "61" "2" "109" 395.000
4206 "S11" "T" "3" "15" "4" "110" 333.462
4207 "S11" "T" "3" "14" "2" "111" 402.692
4208 "S11" "T" "3" "1" "5" "112" 410.385
4209 "S11" "T" "3" "12" "2" "113" 418.077
4210 "S11" "T" "3" "48" "2" "114" 402.692
4211 "S11" "T" "3" "2" "6" "115" 433.462
4212 "S11" "T" "3" "10" "2" "116" 410.385
4213 "S11" "T" "3" "20" "2" "117" 364.231
4214 "S11" "T" "3" "57" "2" "118" 410.385
4215 "S11" "T" "3" "6" "6" "119" 402.692
4216 "S11" "T" "3" "62" "3" "120" 410.385
4217 "S11" "T" "3" "1" "6" "121" 433.462
4218 "S11" "T" "3" "58" "4" "122" 356.538
4219 "S11" "T" "3" "60" "3" "123" 395.000
4220 "S11" "T" "3" "62" "4" "124" 395.000
4221 "S11" "T" "3" "60" "4" "125" 418.077
4222 "S11" "T" "3" "49" "2" "126" 356.538
4223 "S11" "T" "3" "8" "2" "127" 395.000
4224 "S11" "T" "3" "22" "2" "128" 448.846
4225 "S12" "T" "1" "5" "1" "1" 487.308
4226 "S12" "T" "1" "23" "1" "2" 441.154
4227 "S12" "T" "1" "19" "1" "3" 464.231
4228 "S12" "T" "1" "13" "1" "4" 410.385
4229 "S12" "T" "1" "16" "1" "5" 448.846
4230 "S12" "T" "1" "48" "1" "6" 479.615
4231 "S12" "T" "1" "53" "1" "7" 418.077
4232 "S12" "T" "1" "13" "2" "8" 395.000
4233 "S12" "T" "1" "8" "1" "9" 425.769
4234 "S12" "T" "1" "0" "1" "10" 433.462
4235 "S12" "T" "1" "2" "1" "11" 525.769
4236 "S12" "T" "1" "1" "1" "12" 441.154
4237 "S12" "T" "1" "9" "1" "13" NaN
4238 "S12" "T" "1" "58" "1" "14" 410.385
4239 "S12" "T" "1" "21" "1" "15" 395.000
4240 "S12" "T" "1" "0" "2" "16" 410.385
4241 "S12" "T" "1" "58" "2" "17" 364.231
4242 "S12" "T" "1" "61" "1" "18" 441.154
4243 "S12" "T" "1" "5" "2" "19" 318.077
4244 "S12" "T" "1" "0" "3" "20" 387.308
4245 "S12" "T" "1" "7" "1" "21" 287.308
4246 "S12" "T" "1" "11" "1" "22" 364.231
4247 "S12" "T" "1" "3" "1" "23" 325.769
4248 "S12" "T" "1" "57" "1" "24" 371.923
4249 "S12" "T" "1" "6" "1" "25" 271.923
4250 "S12" "T" "1" "22" "1" "26" 295.000
4251 "S12" "T" "1" "6" "2" "27" 364.231
4252 "S12" "T" "1" "55" "1" "28" 425.769
4253 "S12" "T" "1" "52" "1" "29" 433.462
4254 "S12" "T" "1" "3" "2" "30" 364.231
4255 "S12" "T" "1" "6" "3" "31" 379.615
4256 "S12" "T" "1" "62" "1" "32" 325.769
4257 "S12" "T" "1" "20" "1" "33" 333.462
4258 "S12" "T" "1" "60" "1" "34" 318.077
4259 "S12" "T" "1" "7" "2" "35" 371.923
4260 "S12" "T" "1" "60" "2" "36" 387.308
4261 "S12" "T" "1" "59" "1" "37" 379.615
4262 "S12" "T" "1" "49" "1" "38" 379.615
4263 "S12" "T" "1" "1" "2" "39" 395.000
4264 "S12" "T" "1" "14" "1" "40" 356.538
4265 "S12" "T" "1" "1" "3" "41" 371.923
4266 "S12" "T" "1" "4" "1" "42" 387.308
4267 "S12" "T" "1" "12" "1" "43" 410.385
4268 "S12" "T" "1" "4" "2" "44" 402.692
4269 "S12" "T" "1" "3" "3" "45" 395.000
4270 "S12" "T" "1" "56" "1" "46" 425.769
4271 "S12" "T" "1" "15" "1" "47" 379.615
4272 "S12" "T" "1" "54" "1" "48" 310.385
4273 "S12" "T" "1" "9" "2" "49" 364.231
4274 "S12" "T" "1" "56" "2" "50" 433.462
4275 "S12" "T" "1" "18" "1" "51" 379.615
4276 "S12" "T" "1" "10" "1" "52" 448.846
4277 "S12" "T" "1" "4" "3" "53" 387.308
4278 "S12" "T" "1" "50" "1" "54" 425.769
4279 "S12" "T" "1" "51" "1" "55" 395.000
4280 "S12" "T" "1" "2" "2" "56" 348.846
4281 "S12" "T" "1" "11" "2" "57" 325.769
4282 "S12" "T" "1" "2" "3" "58" 379.615
4283 "S12" "T" "1" "63" "1" "59" 341.154
4284 "S12" "T" "1" "62" "2" "60" 395.000
4285 "S12" "T" "1" "5" "3" "61" 333.462
4286 "S12" "T" "1" "15" "2" "62" 395.000
4287 "S12" "T" "1" "17" "1" "63" 379.615
4288 "S12" "T" "1" "7" "3" "64" 418.077
4289 "S12" "T" "1" "57" "2" "65" 371.923
4290 "S12" "T" "1" "51" "2" "66" 418.077
4291 "S12" "T" "1" "48" "2" "67" 341.154
4292 "S12" "T" "1" "0" "4" "68" 379.615
4293 "S12" "T" "1" "3" "4" "69" 279.615
4294 "S12" "T" "1" "55" "2" "70" 348.846
4295 "S12" "T" "1" "12" "2" "71" 325.769
4296 "S12" "T" "1" "5" "4" "72" 410.385
4297 "S12" "T" "1" "4" "4" "73" 379.615
4298 "S12" "T" "1" "62" "3" "74" 341.154
4299 "S12" "T" "1" "0" "5" "75" 364.231
4300 "S12" "T" "1" "15" "3" "76" 356.538
4301 "S12" "T" "1" "19" "2" "77" 395.000
4302 "S12" "T" "1" "62" "4" "78" 379.615
4303 "S12" "T" "1" "6" "4" "79" 387.308
4304 "S12" "T" "1" "9" "3" "80" 325.769
4305 "S12" "T" "1" "11" "3" "81" 371.923
4306 "S12" "T" "1" "58" "3" "82" 356.538
4307 "S12" "T" "1" "7" "4" "83" 441.154
4308 "S12" "T" "1" "5" "5" "84" 371.923
4309 "S12" "T" "1" "1" "4" "85" 387.308
4310 "S12" "T" "1" "16" "2" "86" 418.077
4311 "S12" "T" "1" "2" "4" "87" 448.846
4312 "S12" "T" "1" "60" "3" "88" 433.462
4313 "S12" "T" "1" "4" "5" "89" 402.692
4314 "S12" "T" "1" "56" "3" "90" 418.077
4315 "S12" "T" "1" "50" "2" "91" 387.308
4316 "S12" "T" "1" "58" "4" "92" 256.538
4317 "S12" "T" "1" "13" "3" "93" 341.154
4318 "S12" "T" "1" "2" "5" "94" 418.077
4319 "S12" "T" "1" "3" "5" "95" 356.538
4320 "S12" "T" "1" "6" "5" "96" 425.769
4321 "S12" "T" "1" "8" "2" "97" 341.154
4322 "S12" "T" "1" "22" "2" "98" 295.000
4323 "S12" "T" "1" "60" "4" "99" 379.615
4324 "S12" "T" "1" "9" "4" "100" NaN
4325 "S12" "T" "1" "7" "5" "101" 348.846
4326 "S12" "T" "1" "63" "2" "102" NaN
4327 "S12" "T" "1" "7" "6" "103" NaN
4328 "S12" "T" "1" "52" "2" "104" 402.692
4329 "S12" "T" "1" "2" "6" "105" 364.231
4330 "S12" "T" "1" "20" "2" "106" 341.154
4331 "S12" "T" "1" "4" "6" "107" 379.615
4332 "S12" "T" "1" "56" "4" "108" 379.615
4333 "S12" "T" "1" "10" "2" "109" 348.846
4334 "S12" "T" "1" "11" "4" "110" 387.308
4335 "S12" "T" "1" "61" "2" "111" 356.538
4336 "S12" "T" "1" "49" "2" "112" 333.462
4337 "S12" "T" "1" "0" "6" "113" 364.231
4338 "S12" "T" "1" "53" "2" "114" 364.231
4339 "S12" "T" "1" "17" "2" "115" 356.538
4340 "S12" "T" "1" "6" "6" "116" NaN
4341 "S12" "T" "1" "1" "5" "117" NaN
4342 "S12" "T" "1" "15" "4" "118" 356.538
4343 "S12" "T" "1" "3" "6" "119" 387.308
4344 "S12" "T" "1" "13" "4" "120" 348.846
4345 "S12" "T" "1" "21" "2" "121" 302.692
4346 "S12" "T" "1" "14" "2" "122" 364.231
4347 "S12" "T" "1" "59" "2" "123" 356.538
4348 "S12" "T" "1" "18" "2" "124" 341.154
4349 "S12" "T" "1" "1" "6" "125" 371.923
4350 "S12" "T" "1" "5" "6" "126" 341.154
4351 "S12" "T" "1" "54" "2" "127" 402.692
4352 "S12" "T" "1" "23" "2" "128" 356.538
4353 "S12" "NT" "2" "4" "1" "1" 587.308
4354 "S12" "NT" "2" "60" "1" "2" 533.462
4355 "S12" "NT" "2" "3" "1" "3" 571.923
4356 "S12" "NT" "2" "0" "1" "4" 679.615
4357 "S12" "NT" "2" "12" "1" "5" 579.615
4358 "S12" "NT" "2" "51" "1" "6" 571.923
4359 "S12" "NT" "2" "7" "1" "7" 702.692
4360 "S12" "NT" "2" "6" "1" "8" 579.615
4361 "S12" "NT" "2" "59" "1" "9" 810.385
4362 "S12" "NT" "2" "63" "1" "10" 710.385
4363 "S12" "NT" "2" "0" "2" "11" 556.538
4364 "S12" "NT" "2" "3" "2" "12" 718.077
4365 "S12" "NT" "2" "56" "1" "13" 602.692
4366 "S12" "NT" "2" "7" "2" "14" 525.769
4367 "S12" "NT" "2" "54" "1" "15" 579.615
4368 "S12" "NT" "2" "17" "1" "16" 664.231
4369 "S12" "NT" "2" "56" "2" "17" 518.077
4370 "S12" "NT" "2" "62" "1" "18" 710.385
4371 "S12" "NT" "2" "19" "1" "19" NaN
4372 "S12" "NT" "2" "22" "1" "20" 433.462
4373 "S12" "NT" "2" "0" "3" "21" 518.077
4374 "S12" "NT" "2" "1" "1" "22" 525.769
4375 "S12" "NT" "2" "5" "1" "23" 533.462
4376 "S12" "NT" "2" "1" "2" "24" 656.538
4377 "S12" "NT" "2" "55" "1" "25" 518.077
4378 "S12" "NT" "2" "14" "1" "26" 541.154
4379 "S12" "NT" "2" "2" "1" "27" 548.846
4380 "S12" "NT" "2" "60" "2" "28" 564.231
4381 "S12" "NT" "2" "2" "2" "29" 479.615
4382 "S12" "NT" "2" "50" "1" "30" NaN
4383 "S12" "NT" "2" "23" "1" "31" 556.538
4384 "S12" "NT" "2" "1" "3" "32" 610.385
4385 "S12" "NT" "2" "4" "2" "33" 479.615
4386 "S12" "NT" "2" "53" "1" "34" NaN
4387 "S12" "NT" "2" "7" "3" "35" 548.846
4388 "S12" "NT" "2" "61" "1" "36" 464.231
4389 "S12" "NT" "2" "2" "3" "37" 618.077
4390 "S12" "NT" "2" "6" "2" "38" 571.923
4391 "S12" "NT" "2" "49" "1" "39" 779.615
4392 "S12" "NT" "2" "4" "3" "40" 495.000
4393 "S12" "NT" "2" "21" "1" "41" 595.000
4394 "S12" "NT" "2" "58" "1" "42" 533.462
4395 "S12" "NT" "2" "5" "2" "43" 548.846
4396 "S12" "NT" "2" "15" "1" "44" 502.692
4397 "S12" "NT" "2" "11" "1" "45" 548.846
4398 "S12" "NT" "2" "8" "1" "46" 525.769
4399 "S12" "NT" "2" "13" "1" "47" 495.000
4400 "S12" "NT" "2" "10" "1" "48" 564.231
4401 "S12" "NT" "2" "9" "1" "49" 656.538
4402 "S12" "NT" "2" "9" "2" "50" 495.000
4403 "S12" "NT" "2" "57" "1" "51" 510.385
4404 "S12" "NT" "2" "20" "1" "52" 564.231
4405 "S12" "NT" "2" "15" "2" "53" 595.000
4406 "S12" "NT" "2" "62" "2" "54" 564.231
4407 "S12" "NT" "2" "13" "2" "55" 618.077
4408 "S12" "NT" "2" "52" "1" "56" 541.154
4409 "S12" "NT" "2" "48" "1" "57" 633.462
4410 "S12" "NT" "2" "6" "3" "58" 618.077
4411 "S12" "NT" "2" "11" "2" "59" 579.615
4412 "S12" "NT" "2" "5" "3" "60" 541.154
4413 "S12" "NT" "2" "58" "2" "61" 471.923
4414 "S12" "NT" "2" "16" "1" "62" 502.692
4415 "S12" "NT" "2" "3" "3" "63" 671.923
4416 "S12" "NT" "2" "18" "1" "64" 495.000
4417 "S12" "NT" "2" "55" "2" "65" 764.231
4418 "S12" "NT" "2" "49" "2" "66" 602.692
4419 "S12" "NT" "2" "1" "4" "67" 602.692
4420 "S12" "NT" "2" "6" "4" "68" 556.538
4421 "S12" "NT" "2" "2" "4" "69" 656.538
4422 "S12" "NT" "2" "63" "2" "70" 602.692
4423 "S12" "NT" "2" "59" "2" "71" 587.308
4424 "S12" "NT" "2" "11" "3" "72" 556.538
4425 "S12" "NT" "2" "20" "2" "73" 625.769
4426 "S12" "NT" "2" "4" "4" "74" 602.692
4427 "S12" "NT" "2" "62" "3" "75" 556.538
4428 "S12" "NT" "2" "52" "2" "76" 641.154
4429 "S12" "NT" "2" "57" "2" "77" 579.615
4430 "S12" "NT" "2" "1" "5" "78" 564.231
4431 "S12" "NT" "2" "5" "4" "79" 525.769
4432 "S12" "NT" "2" "3" "4" "80" 541.154
4433 "S12" "NT" "2" "62" "4" "81" 487.308
4434 "S12" "NT" "2" "9" "3" "82" 571.923
4435 "S12" "NT" "2" "60" "3" "83" 502.692
4436 "S12" "NT" "2" "54" "2" "84" 548.846
4437 "S12" "NT" "2" "21" "2" "85" 618.077
4438 "S12" "NT" "2" "56" "3" "86" 571.923
4439 "S12" "NT" "2" "60" "4" "87" 525.769
4440 "S12" "NT" "2" "1" "6" "88" 510.385
4441 "S12" "NT" "2" "17" "2" "89" 502.692
4442 "S12" "NT" "2" "4" "5" "90" 456.538
4443 "S12" "NT" "2" "58" "3" "91" 471.923
4444 "S12" "NT" "2" "6" "5" "92" 541.154
4445 "S12" "NT" "2" "3" "5" "93" 518.077
4446 "S12" "NT" "2" "14" "2" "94" 418.077
4447 "S12" "NT" "2" "12" "2" "95" 495.000
4448 "S12" "NT" "2" "23" "2" "96" 495.000
4449 "S12" "NT" "2" "7" "4" "97" 556.538
4450 "S12" "NT" "2" "7" "5" "98" 471.923
4451 "S12" "NT" "2" "15" "3" "99" 471.923
4452 "S12" "NT" "2" "13" "3" "100" 548.846
4453 "S12" "NT" "2" "61" "2" "101" 518.077
4454 "S12" "NT" "2" "22" "2" "102" 479.615
4455 "S12" "NT" "2" "15" "4" "103" 425.769
4456 "S12" "NT" "2" "53" "2" "104" 510.385
4457 "S12" "NT" "2" "0" "4" "105" 556.538
4458 "S12" "NT" "2" "10" "2" "106" NaN
4459 "S12" "NT" "2" "13" "4" "107" 525.769
4460 "S12" "NT" "2" "9" "4" "108" 556.538
4461 "S12" "NT" "2" "11" "4" "109" 502.692
4462 "S12" "NT" "2" "8" "2" "110" 425.769
4463 "S12" "NT" "2" "0" "5" "111" 510.385
4464 "S12" "NT" "2" "16" "2" "112" 448.846
4465 "S12" "NT" "2" "18" "2" "113" 502.692
4466 "S12" "NT" "2" "51" "2" "114" 595.000
4467 "S12" "NT" "2" "3" "6" "115" 602.692
4468 "S12" "NT" "2" "4" "6" "116" 548.846
4469 "S12" "NT" "2" "7" "6" "117" 518.077
4470 "S12" "NT" "2" "58" "4" "118" 495.000
4471 "S12" "NT" "2" "5" "5" "119" 479.615
4472 "S12" "NT" "2" "6" "6" "120" 571.923
4473 "S12" "NT" "2" "2" "5" "121" 479.615
4474 "S12" "NT" "2" "48" "2" "122" 464.231
4475 "S12" "NT" "2" "0" "6" "123" 587.308
4476 "S12" "NT" "2" "2" "6" "124" 571.923
4477 "S12" "NT" "2" "56" "4" "125" 495.000
4478 "S12" "NT" "2" "19" "2" "126" NaN
4479 "S12" "NT" "2" "50" "2" "127" 471.923
4480 "S12" "NT" "2" "5" "6" "128" 495.000
4481 "S12" "T" "3" "5" "1" "1" 541.154
4482 "S12" "T" "3" "17" "1" "2" 541.154
4483 "S12" "T" "3" "55" "1" "3" 479.615
4484 "S12" "T" "3" "5" "2" "4" 525.769
4485 "S12" "T" "3" "0" "1" "5" 518.077
4486 "S12" "T" "3" "53" "1" "6" 487.308
4487 "S12" "T" "3" "0" "2" "7" NaN
4488 "S12" "T" "3" "51" "1" "8" 441.154
4489 "S12" "T" "3" "6" "1" "9" 495.000
4490 "S12" "T" "3" "7" "1" "10" 433.462
4491 "S12" "T" "3" "15" "1" "11" 441.154
4492 "S12" "T" "3" "9" "1" "12" 433.462
4493 "S12" "T" "3" "4" "1" "13" 456.538
4494 "S12" "T" "3" "50" "1" "14" 402.692
4495 "S12" "T" "3" "49" "1" "15" 371.923
4496 "S12" "T" "3" "54" "1" "16" 395.000
4497 "S12" "T" "3" "13" "1" "17" 448.846
4498 "S12" "T" "3" "62" "1" "18" 425.769
4499 "S12" "T" "3" "11" "1" "19" 387.308
4500 "S12" "T" "3" "1" "1" "20" NaN
4501 "S12" "T" "3" "18" "1" "21" 441.154
4502 "S12" "T" "3" "7" "2" "22" NaN
4503 "S12" "T" "3" "61" "1" "23" 510.385
4504 "S12" "T" "3" "9" "2" "24" NaN
4505 "S12" "T" "3" "16" "1" "25" 433.462
4506 "S12" "T" "3" "62" "2" "26" NaN
4507 "S12" "T" "3" "3" "1" "27" 441.154
4508 "S12" "T" "3" "59" "1" "28" 448.846
4509 "S12" "T" "3" "48" "1" "29" 433.462
4510 "S12" "T" "3" "2" "1" "30" 441.154
4511 "S12" "T" "3" "8" "1" "31" NaN
4512 "S12" "T" "3" "1" "2" "32" 425.769
4513 "S12" "T" "3" "4" "2" "33" 479.615
4514 "S12" "T" "3" "21" "1" "34" 487.308
4515 "S12" "T" "3" "20" "1" "35" 410.385
4516 "S12" "T" "3" "6" "2" "36" 402.692
4517 "S12" "T" "3" "3" "2" "37" 441.154
4518 "S12" "T" "3" "6" "3" "38" 425.769
4519 "S12" "T" "3" "4" "3" "39" 448.846
4520 "S12" "T" "3" "58" "1" "40" 448.846
4521 "S12" "T" "3" "2" "2" "41" 479.615
4522 "S12" "T" "3" "57" "1" "42" 425.769
4523 "S12" "T" "3" "3" "3" "43" 402.692
4524 "S12" "T" "3" "23" "1" "44" 341.154
4525 "S12" "T" "3" "56" "1" "45" 479.615
4526 "S12" "T" "3" "60" "1" "46" 410.385
4527 "S12" "T" "3" "52" "1" "47" 433.462
4528 "S12" "T" "3" "12" "1" "48" 448.846
4529 "S12" "T" "3" "1" "3" "49" 418.077
4530 "S12" "T" "3" "2" "3" "50" 456.538
4531 "S12" "T" "3" "5" "3" "51" 395.000
4532 "S12" "T" "3" "14" "1" "52" 479.615
4533 "S12" "T" "3" "56" "2" "53" 418.077
4534 "S12" "T" "3" "7" "3" "54" 495.000
4535 "S12" "T" "3" "63" "1" "55" 418.077
4536 "S12" "T" "3" "60" "2" "56" 564.231
4537 "S12" "T" "3" "13" "2" "57" 410.385
4538 "S12" "T" "3" "10" "1" "58" 395.000
4539 "S12" "T" "3" "15" "2" "59" 387.308
4540 "S12" "T" "3" "58" "2" "60" 371.923
4541 "S12" "T" "3" "11" "2" "61" 402.692
4542 "S12" "T" "3" "0" "3" "62" 425.769
4543 "S12" "T" "3" "22" "1" "63" 402.692
4544 "S12" "T" "3" "19" "1" "64" 387.308
4545 "S12" "T" "3" "1" "4" "65" 433.462
4546 "S12" "T" "3" "11" "3" "66" 487.308
4547 "S12" "T" "3" "48" "2" "67" 433.462
4548 "S12" "T" "3" "54" "2" "68" 418.077
4549 "S12" "T" "3" "5" "4" "69" 433.462
4550 "S12" "T" "3" "60" "3" "70" 471.923
4551 "S12" "T" "3" "13" "3" "71" 371.923
4552 "S12" "T" "3" "2" "4" "72" 402.692
4553 "S12" "T" "3" "52" "2" "73" 410.385
4554 "S12" "T" "3" "8" "2" "74" 456.538
4555 "S12" "T" "3" "3" "4" "75" 402.692
4556 "S12" "T" "3" "18" "2" "76" 395.000
4557 "S12" "T" "3" "21" "2" "77" 418.077
4558 "S12" "T" "3" "4" "4" "78" 456.538
4559 "S12" "T" "3" "55" "2" "79" 371.923
4560 "S12" "T" "3" "3" "5" "80" 410.385
4561 "S12" "T" "3" "9" "3" "81" 433.462
4562 "S12" "T" "3" "3" "6" "82" 464.231
4563 "S12" "T" "3" "2" "5" "83" 402.692
4564 "S12" "T" "3" "53" "2" "84" 402.692
4565 "S12" "T" "3" "62" "3" "85" 456.538
4566 "S12" "T" "3" "20" "2" "86" 433.462
4567 "S12" "T" "3" "7" "4" "87" 410.385
4568 "S12" "T" "3" "0" "4" "88" 387.308
4569 "S12" "T" "3" "6" "4" "89" 387.308
4570 "S12" "T" "3" "59" "2" "90" 479.615
4571 "S12" "T" "3" "0" "5" "91" 433.462
4572 "S12" "T" "3" "17" "2" "92" 341.154
4573 "S12" "T" "3" "61" "2" "93" 425.769
4574 "S12" "T" "3" "15" "3" "94" 395.000
4575 "S12" "T" "3" "9" "4" "95" 395.000
4576 "S12" "T" "3" "4" "5" "96" 441.154
4577 "S12" "T" "3" "62" "4" "97" 464.231
4578 "S12" "T" "3" "4" "6" "98" 448.846
4579 "S12" "T" "3" "58" "3" "99" 471.923
4580 "S12" "T" "3" "19" "2" "100" 471.923
4581 "S12" "T" "3" "1" "5" "101" 502.692
4582 "S12" "T" "3" "5" "5" "102" 402.692
4583 "S12" "T" "3" "6" "5" "103" 402.692
4584 "S12" "T" "3" "11" "4" "104" 425.769
4585 "S12" "T" "3" "1" "6" "105" 541.154
4586 "S12" "T" "3" "5" "6" "106" 464.231
4587 "S12" "T" "3" "51" "2" "107" 402.692
4588 "S12" "T" "3" "10" "2" "108" 371.923
4589 "S12" "T" "3" "2" "6" "109" 425.769
4590 "S12" "T" "3" "60" "4" "110" 433.462
4591 "S12" "T" "3" "49" "2" "111" 425.769
4592 "S12" "T" "3" "56" "3" "112" 441.154
4593 "S12" "T" "3" "13" "4" "113" 479.615
4594 "S12" "T" "3" "50" "2" "114" 402.692
4595 "S12" "T" "3" "23" "2" "115" 441.154
4596 "S12" "T" "3" "15" "4" "116" 425.769
4597 "S12" "T" "3" "6" "6" "117" 410.385
4598 "S12" "T" "3" "22" "2" "118" 471.923
4599 "S12" "T" "3" "12" "2" "119" 510.385
4600 "S12" "T" "3" "7" "5" "120" 495.000
4601 "S12" "T" "3" "58" "4" "121" 541.154
4602 "S12" "T" "3" "14" "2" "122" 448.846
4603 "S12" "T" "3" "57" "2" "123" 464.231
4604 "S12" "T" "3" "63" "2" "124" 456.538
4605 "S12" "T" "3" "0" "6" "125" 379.615
4606 "S12" "T" "3" "56" "4" "126" 402.692
4607 "S12" "T" "3" "16" "2" "127" 418.077
4608 "S12" "T" "3" "7" "6" "128" 433.462
