# Supplementary material for: Reaction times can reflect habits rather than computations
Source: eLife. 2017 Jul 28;6:e28075. doi: 10.7554/eLife.28075 (PMC5582865; doi:10.7554/eLife.28075)
Supplement: Figure 4—source data 1. — These data contain Procrustes distance estimates for all the trajectories performed in Experiment 2A, used to generate Figure 4B and Figure 4C. The file contains the Procrustes distance for every trial in each group (order, cued-first = 0, uncued-first = 1) and condition (cued = 0, uncued = 1). These data were used to examine kinematic differences between conditions and groups (i.e., an effect of order) using a generalized linear mixed model in brms (see Materials and methods). [file elife-28075-fig4-data1.txt]

"PDist" "Group" "Cond" "TB" "Subj"
1 0.02269 "1" "1" "1" "S1"
2 0.01232 "1" "1" "1" "S1"
3 0.02539 "1" "1" "1" "S1"
4 0.04182 "1" "1" "1" "S1"
5 0.04627 "1" "1" "1" "S1"
6 0.05594 "1" "1" "1" "S1"
7 0.04281 "1" "1" "2" "S1"
8 0.03883 "1" "1" "2" "S1"
9 0.04809 "1" "1" "3" "S1"
10 0.10509 "1" "1" "3" "S1"
11 0.01280 "1" "1" "7" "S1"
12 0.02585 "1" "1" "7" "S1"
13 0.03904 "1" "1" "8" "S1"
14 0.03197 "1" "1" "8" "S1"
15 0.04207 "1" "1" "8" "S1"
16 0.01777 "1" "1" "8" "S1"
17 0.01301 "1" "1" "9" "S1"
18 0.03205 "1" "1" "9" "S1"
19 0.03246 "1" "1" "9" "S1"
20 0.00845 "1" "1" "9" "S1"
21 0.04682 "1" "1" "9" "S1"
22 0.04748 "1" "1" "9" "S1"
23 0.02344 "1" "1" "10" "S1"
24 0.00652 "1" "1" "10" "S1"
25 0.01928 "1" "1" "10" "S1"
26 0.06503 "1" "1" "11" "S1"
27 0.03416 "1" "1" "11" "S1"
28 0.06986 "1" "1" "15" "S1"
29 0.01102 "1" "1" "15" "S1"
30 0.02394 "1" "1" "16" "S1"
31 0.00641 "1" "1" "16" "S1"
32 0.05428 "1" "1" "17" "S1"
33 0.06701 "1" "1" "17" "S1"
34 0.06663 "1" "1" "17" "S1"
35 0.02886 "1" "1" "17" "S1"
36 0.08507 "1" "1" "17" "S1"
37 0.11314 "1" "1" "17" "S1"
38 0.08889 "1" "1" "18" "S1"
39 0.05006 "1" "1" "18" "S1"
40 0.05090 "1" "1" "19" "S1"
41 0.04585 "1" "1" "19" "S1"
42 0.00441 "1" "1" "23" "S1"
43 0.07712 "1" "1" "23" "S1"
44 0.01286 "1" "1" "24" "S1"
45 0.02018 "1" "1" "24" "S1"
46 0.00990 "1" "1" "24" "S1"
47 0.01084 "1" "1" "24" "S1"
48 0.00212 "1" "1" "25" "S1"
49 0.05420 "1" "1" "25" "S1"
50 0.01379 "1" "1" "25" "S1"
51 0.02970 "1" "1" "25" "S1"
52 0.01911 "1" "1" "25" "S1"
53 0.01483 "1" "1" "25" "S1"
54 0.02781 "1" "1" "26" "S1"
55 0.04268 "1" "1" "26" "S1"
56 0.00758 "1" "1" "26" "S1"
57 0.08974 "1" "1" "26" "S1"
58 0.21921 "1" "1" "27" "S1"
59 0.05621 "1" "1" "27" "S1"
60 0.01605 "1" "1" "31" "S1"
61 0.03132 "1" "1" "31" "S1"
62 0.05931 "1" "1" "32" "S1"
63 0.00155 "1" "1" "33" "S1"
64 0.02186 "1" "1" "33" "S1"
65 0.01139 "1" "1" "33" "S1"
66 0.01411 "1" "1" "33" "S1"
67 0.02067 "1" "1" "33" "S1"
68 0.01527 "1" "1" "33" "S1"
69 0.01126 "1" "1" "34" "S1"
70 0.01507 "1" "1" "34" "S1"
71 0.01256 "1" "1" "35" "S1"
72 0.08382 "1" "1" "35" "S1"
73 0.01974 "1" "1" "39" "S1"
74 0.03473 "1" "1" "39" "S1"
75 0.04846 "1" "1" "40" "S1"
76 0.06367 "1" "1" "40" "S1"
77 0.02801 "1" "1" "40" "S1"
78 0.10082 "1" "1" "40" "S1"
79 0.10707 "1" "1" "41" "S1"
80 0.10897 "1" "1" "41" "S1"
81 0.04468 "1" "1" "41" "S1"
82 0.09182 "1" "1" "41" "S1"
83 0.01966 "1" "1" "42" "S1"
84 0.03427 "1" "1" "42" "S1"
85 0.02948 "1" "1" "42" "S1"
86 0.03442 "1" "1" "42" "S1"
87 0.01071 "1" "1" "43" "S1"
88 0.05174 "1" "1" "43" "S1"
89 0.05249 "1" "1" "47" "S1"
90 0.03940 "1" "1" "48" "S1"
91 0.02368 "1" "1" "48" "S1"
92 0.01836 "1" "1" "49" "S1"
93 0.02522 "1" "1" "49" "S1"
94 0.02188 "1" "1" "49" "S1"
95 0.01305 "1" "1" "49" "S1"
96 0.07555 "1" "1" "49" "S1"
97 0.02319 "1" "1" "49" "S1"
98 0.07919 "1" "1" "50" "S1"
99 0.03825 "1" "1" "50" "S1"
100 0.01441 "1" "1" "51" "S1"
101 0.03722 "1" "1" "51" "S1"
102 0.02321 "1" "1" "55" "S1"
103 0.02207 "1" "1" "55" "S1"
104 0.06812 "1" "1" "56" "S1"
105 0.02588 "1" "1" "56" "S1"
106 0.06810 "1" "1" "56" "S1"
107 0.03508 "1" "1" "56" "S1"
108 0.04919 "1" "1" "57" "S1"
109 0.11843 "1" "1" "57" "S1"
110 0.04559 "1" "1" "57" "S1"
111 0.05900 "1" "1" "57" "S1"
112 0.03437 "1" "1" "57" "S1"
113 0.02183 "1" "1" "57" "S1"
114 0.02358 "1" "1" "58" "S1"
115 0.02410 "1" "1" "58" "S1"
116 0.09629 "1" "1" "58" "S1"
117 0.01781 "1" "1" "58" "S1"
118 0.01674 "1" "1" "59" "S1"
119 0.10813 "1" "1" "59" "S1"
120 0.07154 "1" "1" "63" "S1"
121 0.04236 "1" "1" "63" "S1"
122 0.01352 "1" "1" "64" "S1"
123 0.03491 "1" "1" "64" "S1"
124 0.05491 "1" "0" "1" "S1"
125 0.02913 "1" "0" "1" "S1"
126 0.03168 "1" "0" "1" "S1"
127 0.02111 "1" "0" "1" "S1"
128 0.01615 "1" "0" "1" "S1"
129 0.01072 "1" "0" "1" "S1"
130 0.04009 "1" "0" "2" "S1"
131 0.03403 "1" "0" "2" "S1"
132 0.02543 "1" "0" "3" "S1"
133 0.00582 "1" "0" "3" "S1"
134 0.04217 "1" "0" "7" "S1"
135 0.04692 "1" "0" "7" "S1"
136 0.11023 "1" "0" "8" "S1"
137 0.04398 "1" "0" "8" "S1"
138 0.05650 "1" "0" "8" "S1"
139 0.05824 "1" "0" "8" "S1"
140 0.02635 "1" "0" "9" "S1"
141 0.02548 "1" "0" "9" "S1"
142 0.05165 "1" "0" "9" "S1"
143 0.02009 "1" "0" "9" "S1"
144 0.09349 "1" "0" "9" "S1"
145 0.02378 "1" "0" "9" "S1"
146 0.04822 "1" "0" "10" "S1"
147 0.03737 "1" "0" "10" "S1"
148 0.05605 "1" "0" "10" "S1"
149 0.05027 "1" "0" "10" "S1"
150 0.05636 "1" "0" "11" "S1"
151 0.04324 "1" "0" "11" "S1"
152 0.07031 "1" "0" "15" "S1"
153 0.03520 "1" "0" "15" "S1"
154 0.02503 "1" "0" "16" "S1"
155 0.01473 "1" "0" "16" "S1"
156 0.02105 "1" "0" "17" "S1"
157 0.02787 "1" "0" "17" "S1"
158 0.10218 "1" "0" "17" "S1"
159 0.05509 "1" "0" "17" "S1"
160 0.01419 "1" "0" "17" "S1"
161 0.01158 "1" "0" "17" "S1"
162 0.00859 "1" "0" "18" "S1"
163 0.01940 "1" "0" "18" "S1"
164 0.05656 "1" "0" "19" "S1"
165 0.04614 "1" "0" "23" "S1"
166 0.03124 "1" "0" "23" "S1"
167 0.01046 "1" "0" "24" "S1"
168 0.01990 "1" "0" "24" "S1"
169 0.00783 "1" "0" "24" "S1"
170 0.03398 "1" "0" "24" "S1"
171 0.04005 "1" "0" "25" "S1"
172 0.10926 "1" "0" "25" "S1"
173 0.02497 "1" "0" "25" "S1"
174 0.04263 "1" "0" "25" "S1"
175 0.04041 "1" "0" "25" "S1"
176 0.02616 "1" "0" "25" "S1"
177 0.06448 "1" "0" "26" "S1"
178 0.05057 "1" "0" "26" "S1"
179 0.04780 "1" "0" "26" "S1"
180 0.05091 "1" "0" "26" "S1"
181 0.03520 "1" "0" "27" "S1"
182 0.01426 "1" "0" "27" "S1"
183 0.05645 "1" "0" "31" "S1"
184 0.01593 "1" "0" "31" "S1"
185 0.03866 "1" "0" "32" "S1"
186 0.09106 "1" "0" "32" "S1"
187 0.02734 "1" "0" "33" "S1"
188 0.05847 "1" "0" "33" "S1"
189 0.03805 "1" "0" "33" "S1"
190 0.03427 "1" "0" "33" "S1"
191 0.03756 "1" "0" "33" "S1"
192 0.03306 "1" "0" "33" "S1"
193 0.02730 "1" "0" "34" "S1"
194 0.03183 "1" "0" "34" "S1"
195 0.09285 "1" "0" "35" "S1"
196 0.16485 "1" "0" "35" "S1"
197 0.11116 "1" "0" "39" "S1"
198 0.13072 "1" "0" "39" "S1"
199 0.01568 "1" "0" "40" "S1"
200 0.16531 "1" "0" "40" "S1"
201 0.06174 "1" "0" "40" "S1"
202 0.13708 "1" "0" "40" "S1"
203 0.00743 "1" "0" "41" "S1"
204 0.02291 "1" "0" "41" "S1"
205 0.03779 "1" "0" "41" "S1"
206 0.07355 "1" "0" "41" "S1"
207 0.02777 "1" "0" "41" "S1"
208 0.02326 "1" "0" "41" "S1"
209 0.05601 "1" "0" "42" "S1"
210 0.00674 "1" "0" "42" "S1"
211 0.04621 "1" "0" "42" "S1"
212 0.03011 "1" "0" "42" "S1"
213 0.11974 "1" "0" "43" "S1"
214 0.12234 "1" "0" "43" "S1"
215 0.10901 "1" "0" "47" "S1"
216 0.15317 "1" "0" "47" "S1"
217 0.04867 "1" "0" "48" "S1"
218 0.01234 "1" "0" "48" "S1"
219 0.02991 "1" "0" "49" "S1"
220 0.04242 "1" "0" "49" "S1"
221 0.05305 "1" "0" "49" "S1"
222 0.00877 "1" "0" "49" "S1"
223 0.00866 "1" "0" "49" "S1"
224 0.03081 "1" "0" "49" "S1"
225 0.01215 "1" "0" "50" "S1"
226 0.04115 "1" "0" "50" "S1"
227 0.01890 "1" "0" "51" "S1"
228 0.02544 "1" "0" "51" "S1"
229 0.06389 "1" "0" "55" "S1"
230 0.00895 "1" "0" "56" "S1"
231 0.02337 "1" "0" "56" "S1"
232 0.01741 "1" "0" "56" "S1"
233 0.13227 "1" "0" "56" "S1"
234 0.00709 "1" "0" "57" "S1"
235 0.04982 "1" "0" "57" "S1"
236 0.01900 "1" "0" "57" "S1"
237 0.00842 "1" "0" "57" "S1"
238 0.02863 "1" "0" "57" "S1"
239 0.02663 "1" "0" "57" "S1"
240 0.01347 "1" "0" "58" "S1"
241 0.03236 "1" "0" "58" "S1"
242 0.02965 "1" "0" "58" "S1"
243 0.01852 "1" "0" "58" "S1"
244 0.04555 "1" "0" "59" "S1"
245 0.01179 "1" "0" "59" "S1"
246 0.04961 "1" "0" "63" "S1"
247 0.11297 "1" "0" "63" "S1"
248 0.03572 "1" "0" "64" "S1"
249 0.04208 "1" "0" "64" "S1"
250 0.08403 "1" "1" "1" "S2"
251 0.16920 "1" "1" "1" "S2"
252 0.07577 "1" "1" "1" "S2"
253 0.08872 "1" "1" "1" "S2"
254 0.02007 "1" "1" "2" "S2"
255 0.01173 "1" "1" "2" "S2"
256 0.00981 "1" "1" "3" "S2"
257 0.05891 "1" "1" "3" "S2"
258 0.02441 "1" "1" "7" "S2"
259 0.03746 "1" "1" "7" "S2"
260 0.06591 "1" "1" "8" "S2"
261 0.02285 "1" "1" "8" "S2"
262 0.04499 "1" "1" "8" "S2"
263 0.04509 "1" "1" "8" "S2"
264 0.10112 "1" "1" "9" "S2"
265 0.09482 "1" "1" "9" "S2"
266 0.04799 "1" "1" "9" "S2"
267 0.11850 "1" "1" "9" "S2"
268 0.15960 "1" "1" "9" "S2"
269 0.10287 "1" "1" "9" "S2"
270 0.03992 "1" "1" "10" "S2"
271 0.04643 "1" "1" "10" "S2"
272 0.03521 "1" "1" "10" "S2"
273 0.03909 "1" "1" "10" "S2"
274 0.05853 "1" "1" "11" "S2"
275 0.06687 "1" "1" "11" "S2"
276 0.12427 "1" "1" "15" "S2"
277 0.07773 "1" "1" "15" "S2"
278 0.01923 "1" "1" "16" "S2"
279 0.04015 "1" "1" "16" "S2"
280 0.03070 "1" "1" "17" "S2"
281 0.11921 "1" "1" "17" "S2"
282 0.03064 "1" "1" "17" "S2"
283 0.06123 "1" "1" "17" "S2"
284 0.05720 "1" "1" "17" "S2"
285 0.10869 "1" "1" "17" "S2"
286 0.06449 "1" "1" "19" "S2"
287 0.05814 "1" "1" "19" "S2"
288 0.04291 "1" "1" "23" "S2"
289 0.01589 "1" "1" "23" "S2"
290 0.01466 "1" "1" "24" "S2"
291 0.04162 "1" "1" "24" "S2"
292 0.00937 "1" "1" "24" "S2"
293 0.04009 "1" "1" "24" "S2"
294 0.02669 "1" "1" "25" "S2"
295 0.03240 "1" "1" "25" "S2"
296 0.04307 "1" "1" "25" "S2"
297 0.01702 "1" "1" "25" "S2"
298 0.02617 "1" "1" "25" "S2"
299 0.03625 "1" "1" "25" "S2"
300 0.04515 "1" "1" "26" "S2"
301 0.03583 "1" "1" "26" "S2"
302 0.06638 "1" "1" "26" "S2"
303 0.41144 "1" "1" "31" "S2"
304 0.04204 "1" "1" "31" "S2"
305 0.01876 "1" "1" "32" "S2"
306 0.01538 "1" "1" "32" "S2"
307 0.07666 "1" "1" "33" "S2"
308 0.05526 "1" "1" "33" "S2"
309 0.01795 "1" "1" "33" "S2"
310 0.02495 "1" "1" "33" "S2"
311 0.00601 "1" "1" "33" "S2"
312 0.02384 "1" "1" "33" "S2"
313 0.07711 "1" "1" "34" "S2"
314 0.09448 "1" "1" "34" "S2"
315 0.00754 "1" "1" "35" "S2"
316 0.01728 "1" "1" "35" "S2"
317 0.08504 "1" "1" "39" "S2"
318 0.16282 "1" "1" "40" "S2"
319 0.03941 "1" "1" "40" "S2"
320 0.01693 "1" "1" "40" "S2"
321 0.03999 "1" "1" "40" "S2"
322 0.01666 "1" "1" "41" "S2"
323 0.00862 "1" "1" "41" "S2"
324 0.03664 "1" "1" "41" "S2"
325 0.01359 "1" "1" "41" "S2"
326 0.01673 "1" "1" "41" "S2"
327 0.17007 "1" "1" "41" "S2"
328 0.01866 "1" "1" "42" "S2"
329 0.06955 "1" "1" "42" "S2"
330 0.06377 "1" "1" "42" "S2"
331 0.04840 "1" "1" "42" "S2"
332 0.04077 "1" "1" "43" "S2"
333 0.09347 "1" "1" "43" "S2"
334 0.14736 "1" "1" "47" "S2"
335 0.11031 "1" "1" "48" "S2"
336 0.02448 "1" "1" "48" "S2"
337 0.05204 "1" "1" "49" "S2"
338 0.07130 "1" "1" "49" "S2"
339 0.05112 "1" "1" "49" "S2"
340 0.05837 "1" "1" "49" "S2"
341 0.03770 "1" "1" "49" "S2"
342 0.11320 "1" "1" "49" "S2"
343 0.00800 "1" "1" "50" "S2"
344 0.00162 "1" "1" "50" "S2"
345 0.01555 "1" "1" "51" "S2"
346 0.01288 "1" "1" "51" "S2"
347 0.06345 "1" "1" "55" "S2"
348 0.36367 "1" "1" "55" "S2"
349 0.10901 "1" "1" "56" "S2"
350 0.04976 "1" "1" "56" "S2"
351 0.06897 "1" "1" "56" "S2"
352 0.02420 "1" "1" "56" "S2"
353 0.02672 "1" "1" "57" "S2"
354 0.06171 "1" "1" "57" "S2"
355 0.02065 "1" "1" "57" "S2"
356 0.01818 "1" "1" "57" "S2"
357 0.03743 "1" "1" "57" "S2"
358 0.04462 "1" "1" "57" "S2"
359 0.03090 "1" "1" "58" "S2"
360 0.05838 "1" "1" "58" "S2"
361 0.01172 "1" "1" "58" "S2"
362 0.02557 "1" "1" "58" "S2"
363 0.03717 "1" "1" "59" "S2"
364 0.02928 "1" "1" "59" "S2"
365 0.06324 "1" "1" "63" "S2"
366 0.03162 "1" "1" "63" "S2"
367 0.02256 "1" "1" "64" "S2"
368 0.11093 "1" "1" "64" "S2"
369 0.01282 "1" "0" "1" "S2"
370 0.00879 "1" "0" "1" "S2"
371 0.04079 "1" "0" "1" "S2"
372 0.01237 "1" "0" "1" "S2"
373 0.02400 "1" "0" "1" "S2"
374 0.02064 "1" "0" "1" "S2"
375 0.02927 "1" "0" "2" "S2"
376 0.00359 "1" "0" "2" "S2"
377 0.08643 "1" "0" "3" "S2"
378 0.04529 "1" "0" "3" "S2"
379 0.00631 "1" "0" "7" "S2"
380 0.01539 "1" "0" "7" "S2"
381 0.01846 "1" "0" "8" "S2"
382 0.03932 "1" "0" "8" "S2"
383 0.03736 "1" "0" "8" "S2"
384 0.02356 "1" "0" "8" "S2"
385 0.13517 "1" "0" "9" "S2"
386 0.02632 "1" "0" "9" "S2"
387 0.00591 "1" "0" "9" "S2"
388 0.06533 "1" "0" "9" "S2"
389 0.04071 "1" "0" "9" "S2"
390 0.00997 "1" "0" "9" "S2"
391 0.01933 "1" "0" "10" "S2"
392 0.02022 "1" "0" "10" "S2"
393 0.08444 "1" "0" "10" "S2"
394 0.01695 "1" "0" "10" "S2"
395 0.02293 "1" "0" "11" "S2"
396 0.03963 "1" "0" "11" "S2"
397 0.05807 "1" "0" "15" "S2"
398 0.01919 "1" "0" "15" "S2"
399 0.00531 "1" "0" "16" "S2"
400 0.00840 "1" "0" "16" "S2"
401 0.06424 "1" "0" "17" "S2"
402 0.02219 "1" "0" "17" "S2"
403 0.05103 "1" "0" "17" "S2"
404 0.10310 "1" "0" "17" "S2"
405 0.03162 "1" "0" "17" "S2"
406 0.02348 "1" "0" "17" "S2"
407 0.02411 "1" "0" "18" "S2"
408 0.03350 "1" "0" "19" "S2"
409 0.07645 "1" "0" "19" "S2"
410 0.02346 "1" "0" "23" "S2"
411 0.01334 "1" "0" "23" "S2"
412 0.01511 "1" "0" "24" "S2"
413 0.02729 "1" "0" "24" "S2"
414 0.00972 "1" "0" "24" "S2"
415 0.01253 "1" "0" "24" "S2"
416 0.03320 "1" "0" "25" "S2"
417 0.01071 "1" "0" "25" "S2"
418 0.02953 "1" "0" "25" "S2"
419 0.01920 "1" "0" "25" "S2"
420 0.02471 "1" "0" "25" "S2"
421 0.00605 "1" "0" "25" "S2"
422 0.03308 "1" "0" "26" "S2"
423 0.00854 "1" "0" "26" "S2"
424 0.03026 "1" "0" "26" "S2"
425 0.01939 "1" "0" "26" "S2"
426 0.02463 "1" "0" "27" "S2"
427 0.02158 "1" "0" "27" "S2"
428 0.05571 "1" "0" "31" "S2"
429 0.03520 "1" "0" "31" "S2"
430 0.00659 "1" "0" "32" "S2"
431 0.02195 "1" "0" "32" "S2"
432 0.01510 "1" "0" "33" "S2"
433 0.01435 "1" "0" "33" "S2"
434 0.01246 "1" "0" "33" "S2"
435 0.01586 "1" "0" "33" "S2"
436 0.01050 "1" "0" "33" "S2"
437 0.00492 "1" "0" "33" "S2"
438 0.07362 "1" "0" "34" "S2"
439 0.04353 "1" "0" "34" "S2"
440 0.09643 "1" "0" "35" "S2"
441 0.02706 "1" "0" "35" "S2"
442 0.14057 "1" "0" "39" "S2"
443 0.05800 "1" "0" "39" "S2"
444 0.03925 "1" "0" "40" "S2"
445 0.01316 "1" "0" "40" "S2"
446 0.04172 "1" "0" "40" "S2"
447 0.03666 "1" "0" "40" "S2"
448 0.01925 "1" "0" "41" "S2"
449 0.00595 "1" "0" "41" "S2"
450 0.01263 "1" "0" "41" "S2"
451 0.00607 "1" "0" "41" "S2"
452 0.00420 "1" "0" "41" "S2"
453 0.04356 "1" "0" "42" "S2"
454 0.01644 "1" "0" "42" "S2"
455 0.01532 "1" "0" "42" "S2"
456 0.00568 "1" "0" "42" "S2"
457 0.07464 "1" "0" "43" "S2"
458 0.03292 "1" "0" "43" "S2"
459 0.12291 "1" "0" "47" "S2"
460 0.06201 "1" "0" "47" "S2"
461 0.01376 "1" "0" "48" "S2"
462 0.03380 "1" "0" "48" "S2"
463 0.02637 "1" "0" "49" "S2"
464 0.03612 "1" "0" "49" "S2"
465 0.03415 "1" "0" "49" "S2"
466 0.00991 "1" "0" "49" "S2"
467 0.00876 "1" "0" "49" "S2"
468 0.01052 "1" "0" "49" "S2"
469 0.01337 "1" "0" "50" "S2"
470 0.03844 "1" "0" "50" "S2"
471 0.01848 "1" "0" "51" "S2"
472 0.03413 "1" "0" "51" "S2"
473 0.01076 "1" "0" "55" "S2"
474 0.03378 "1" "0" "55" "S2"
475 0.04771 "1" "0" "56" "S2"
476 0.05706 "1" "0" "56" "S2"
477 0.06192 "1" "0" "56" "S2"
478 0.04257 "1" "0" "57" "S2"
479 0.03837 "1" "0" "57" "S2"
480 0.01850 "1" "0" "57" "S2"
481 0.04213 "1" "0" "57" "S2"
482 0.03132 "1" "0" "57" "S2"
483 0.08204 "1" "0" "57" "S2"
484 0.00710 "1" "0" "58" "S2"
485 0.03777 "1" "0" "58" "S2"
486 0.03906 "1" "0" "58" "S2"
487 0.02481 "1" "0" "58" "S2"
488 0.01316 "1" "0" "59" "S2"
489 0.04833 "1" "0" "59" "S2"
490 0.01284 "1" "0" "63" "S2"
491 0.01946 "1" "0" "63" "S2"
492 0.01188 "1" "0" "64" "S2"
493 0.02962 "1" "0" "64" "S2"
494 0.06383 "1" "1" "1" "S3"
495 0.02366 "1" "1" "1" "S3"
496 0.01953 "1" "1" "1" "S3"
497 0.04887 "1" "1" "1" "S3"
498 0.02240 "1" "1" "1" "S3"
499 0.01733 "1" "1" "1" "S3"
500 0.05190 "1" "1" "2" "S3"
501 0.03083 "1" "1" "2" "S3"
502 0.00606 "1" "1" "3" "S3"
503 0.03237 "1" "1" "3" "S3"
504 0.00256 "1" "1" "7" "S3"
505 0.01522 "1" "1" "7" "S3"
506 0.02387 "1" "1" "8" "S3"
507 0.03923 "1" "1" "8" "S3"
508 0.02212 "1" "1" "8" "S3"
509 0.01332 "1" "1" "8" "S3"
510 0.03775 "1" "1" "9" "S3"
511 0.07014 "1" "1" "9" "S3"
512 0.02773 "1" "1" "9" "S3"
513 0.00875 "1" "1" "9" "S3"
514 0.01547 "1" "1" "9" "S3"
515 0.04058 "1" "1" "9" "S3"
516 0.03410 "1" "1" "10" "S3"
517 0.02625 "1" "1" "10" "S3"
518 0.01464 "1" "1" "11" "S3"
519 0.04379 "1" "1" "11" "S3"
520 0.02415 "1" "1" "15" "S3"
521 0.00884 "1" "1" "15" "S3"
522 0.02131 "1" "1" "16" "S3"
523 0.01369 "1" "1" "16" "S3"
524 0.01360 "1" "1" "17" "S3"
525 0.01304 "1" "1" "17" "S3"
526 0.02078 "1" "1" "17" "S3"
527 0.02359 "1" "1" "17" "S3"
528 0.09120 "1" "1" "17" "S3"
529 0.00991 "1" "1" "17" "S3"
530 0.04975 "1" "1" "18" "S3"
531 0.01166 "1" "1" "19" "S3"
532 0.01118 "1" "1" "19" "S3"
533 0.03572 "1" "1" "23" "S3"
534 0.03317 "1" "1" "23" "S3"
535 0.00427 "1" "1" "24" "S3"
536 0.01838 "1" "1" "24" "S3"
537 0.01769 "1" "1" "24" "S3"
538 0.01325 "1" "1" "24" "S3"
539 0.02958 "1" "1" "25" "S3"
540 0.01025 "1" "1" "25" "S3"
541 0.01027 "1" "1" "25" "S3"
542 0.04465 "1" "1" "25" "S3"
543 0.02244 "1" "1" "25" "S3"
544 0.00317 "1" "1" "25" "S3"
545 0.04378 "1" "1" "26" "S3"
546 0.04251 "1" "1" "26" "S3"
547 0.03983 "1" "1" "26" "S3"
548 0.00650 "1" "1" "26" "S3"
549 0.00544 "1" "1" "31" "S3"
550 0.13992 "1" "1" "31" "S3"
551 0.04690 "1" "1" "32" "S3"
552 0.03106 "1" "1" "32" "S3"
553 0.03236 "1" "1" "33" "S3"
554 0.04345 "1" "1" "33" "S3"
555 0.00716 "1" "1" "33" "S3"
556 0.01134 "1" "1" "33" "S3"
557 0.04727 "1" "1" "33" "S3"
558 0.01377 "1" "1" "33" "S3"
559 0.00704 "1" "1" "34" "S3"
560 0.01268 "1" "1" "34" "S3"
561 0.05774 "1" "1" "35" "S3"
562 0.05730 "1" "1" "35" "S3"
563 0.01358 "1" "1" "39" "S3"
564 0.00706 "1" "1" "39" "S3"
565 0.05325 "1" "1" "40" "S3"
566 0.04418 "1" "1" "40" "S3"
567 0.01634 "1" "1" "40" "S3"
568 0.03273 "1" "1" "40" "S3"
569 0.02843 "1" "1" "41" "S3"
570 0.02023 "1" "1" "41" "S3"
571 0.04326 "1" "1" "41" "S3"
572 0.00889 "1" "1" "41" "S3"
573 0.02296 "1" "1" "41" "S3"
574 0.09938 "1" "1" "41" "S3"
575 0.02180 "1" "1" "42" "S3"
576 0.00354 "1" "1" "42" "S3"
577 0.00814 "1" "1" "42" "S3"
578 0.00861 "1" "1" "42" "S3"
579 0.01368 "1" "1" "43" "S3"
580 0.00672 "1" "1" "43" "S3"
581 0.02223 "1" "1" "47" "S3"
582 0.04463 "1" "1" "48" "S3"
583 0.04202 "1" "1" "48" "S3"
584 0.02520 "1" "1" "49" "S3"
585 0.05422 "1" "1" "49" "S3"
586 0.01350 "1" "1" "49" "S3"
587 0.00962 "1" "1" "49" "S3"
588 0.09031 "1" "1" "49" "S3"
589 0.03684 "1" "1" "49" "S3"
590 0.01296 "1" "1" "50" "S3"
591 0.02627 "1" "1" "50" "S3"
592 0.00820 "1" "1" "51" "S3"
593 0.00898 "1" "1" "51" "S3"
594 0.00827 "1" "1" "55" "S3"
595 0.01336 "1" "1" "55" "S3"
596 0.03045 "1" "1" "56" "S3"
597 0.04111 "1" "1" "56" "S3"
598 0.02783 "1" "1" "56" "S3"
599 0.03826 "1" "1" "56" "S3"
600 0.09064 "1" "1" "57" "S3"
601 0.01296 "1" "1" "57" "S3"
602 0.01032 "1" "1" "57" "S3"
603 0.00809 "1" "1" "57" "S3"
604 0.01463 "1" "1" "57" "S3"
605 0.02134 "1" "1" "57" "S3"
606 0.02085 "1" "1" "58" "S3"
607 0.00636 "1" "1" "58" "S3"
608 0.02126 "1" "1" "58" "S3"
609 0.01930 "1" "1" "58" "S3"
610 0.00519 "1" "1" "59" "S3"
611 0.00715 "1" "1" "59" "S3"
612 0.06595 "1" "1" "63" "S3"
613 0.01070 "1" "1" "63" "S3"
614 0.01130 "1" "1" "64" "S3"
615 0.00455 "1" "1" "64" "S3"
616 0.02488 "1" "0" "1" "S3"
617 0.02663 "1" "0" "1" "S3"
618 0.01397 "1" "0" "1" "S3"
619 0.03719 "1" "0" "1" "S3"
620 0.01439 "1" "0" "1" "S3"
621 0.00165 "1" "0" "1" "S3"
622 0.03126 "1" "0" "2" "S3"
623 0.01451 "1" "0" "2" "S3"
624 0.03580 "1" "0" "3" "S3"
625 0.03682 "1" "0" "3" "S3"
626 0.03817 "1" "0" "7" "S3"
627 0.00139 "1" "0" "7" "S3"
628 0.02696 "1" "0" "8" "S3"
629 0.01153 "1" "0" "8" "S3"
630 0.01979 "1" "0" "8" "S3"
631 0.01549 "1" "0" "8" "S3"
632 0.03628 "1" "0" "9" "S3"
633 0.00902 "1" "0" "9" "S3"
634 0.01793 "1" "0" "9" "S3"
635 0.02900 "1" "0" "9" "S3"
636 0.01655 "1" "0" "9" "S3"
637 0.04010 "1" "0" "9" "S3"
638 0.04753 "1" "0" "10" "S3"
639 0.03411 "1" "0" "10" "S3"
640 0.00741 "1" "0" "10" "S3"
641 0.04668 "1" "0" "10" "S3"
642 0.01709 "1" "0" "11" "S3"
643 0.00474 "1" "0" "11" "S3"
644 0.00886 "1" "0" "15" "S3"
645 0.00686 "1" "0" "15" "S3"
646 0.03858 "1" "0" "16" "S3"
647 0.04097 "1" "0" "16" "S3"
648 0.01966 "1" "0" "17" "S3"
649 0.05377 "1" "0" "17" "S3"
650 0.03523 "1" "0" "17" "S3"
651 0.01909 "1" "0" "17" "S3"
652 0.04806 "1" "0" "17" "S3"
653 0.01405 "1" "0" "17" "S3"
654 0.01216 "1" "0" "18" "S3"
655 0.06601 "1" "0" "18" "S3"
656 0.03532 "1" "0" "19" "S3"
657 0.00310 "1" "0" "19" "S3"
658 0.04489 "1" "0" "23" "S3"
659 0.06835 "1" "0" "23" "S3"
660 0.01352 "1" "0" "24" "S3"
661 0.02692 "1" "0" "24" "S3"
662 0.00481 "1" "0" "24" "S3"
663 0.01560 "1" "0" "24" "S3"
664 0.00586 "1" "0" "25" "S3"
665 0.03800 "1" "0" "25" "S3"
666 0.00649 "1" "0" "25" "S3"
667 0.00879 "1" "0" "25" "S3"
668 0.00867 "1" "0" "25" "S3"
669 0.01998 "1" "0" "25" "S3"
670 0.04667 "1" "0" "26" "S3"
671 0.02317 "1" "0" "26" "S3"
672 0.01666 "1" "0" "26" "S3"
673 0.02711 "1" "0" "26" "S3"
674 0.03492 "1" "0" "27" "S3"
675 0.01587 "1" "0" "27" "S3"
676 0.04532 "1" "0" "31" "S3"
677 0.07677 "1" "0" "31" "S3"
678 0.03964 "1" "0" "32" "S3"
679 0.01242 "1" "0" "32" "S3"
680 0.04514 "1" "0" "33" "S3"
681 0.01386 "1" "0" "33" "S3"
682 0.02122 "1" "0" "33" "S3"
683 0.02127 "1" "0" "33" "S3"
684 0.02741 "1" "0" "33" "S3"
685 0.01833 "1" "0" "33" "S3"
686 0.05906 "1" "0" "34" "S3"
687 0.01655 "1" "0" "34" "S3"
688 0.03060 "1" "0" "35" "S3"
689 0.01118 "1" "0" "35" "S3"
690 0.06254 "1" "0" "39" "S3"
691 0.01972 "1" "0" "39" "S3"
692 0.09836 "1" "0" "40" "S3"
693 0.01300 "1" "0" "40" "S3"
694 0.21015 "1" "0" "40" "S3"
695 0.01592 "1" "0" "40" "S3"
696 0.00712 "1" "0" "41" "S3"
697 0.03495 "1" "0" "41" "S3"
698 0.00077 "1" "0" "41" "S3"
699 0.02609 "1" "0" "41" "S3"
700 0.02080 "1" "0" "41" "S3"
701 0.01843 "1" "0" "41" "S3"
702 0.05789 "1" "0" "42" "S3"
703 0.00451 "1" "0" "42" "S3"
704 0.02303 "1" "0" "42" "S3"
705 0.01193 "1" "0" "42" "S3"
706 0.00973 "1" "0" "43" "S3"
707 0.02728 "1" "0" "43" "S3"
708 0.06247 "1" "0" "47" "S3"
709 0.01985 "1" "0" "47" "S3"
710 0.01760 "1" "0" "48" "S3"
711 0.02237 "1" "0" "48" "S3"
712 0.00462 "1" "0" "49" "S3"
713 0.01501 "1" "0" "49" "S3"
714 0.02128 "1" "0" "49" "S3"
715 0.00844 "1" "0" "49" "S3"
716 0.02210 "1" "0" "49" "S3"
717 0.01755 "1" "0" "49" "S3"
718 0.01174 "1" "0" "50" "S3"
719 0.01099 "1" "0" "50" "S3"
720 0.01288 "1" "0" "51" "S3"
721 0.02217 "1" "0" "51" "S3"
722 0.03487 "1" "0" "55" "S3"
723 0.01978 "1" "0" "55" "S3"
724 0.11396 "1" "0" "56" "S3"
725 0.00536 "1" "0" "56" "S3"
726 0.06254 "1" "0" "56" "S3"
727 0.07754 "1" "0" "56" "S3"
728 0.02158 "1" "0" "57" "S3"
729 0.05309 "1" "0" "57" "S3"
730 0.04180 "1" "0" "57" "S3"
731 0.03370 "1" "0" "57" "S3"
732 0.02580 "1" "0" "57" "S3"
733 0.00798 "1" "0" "57" "S3"
734 0.01520 "1" "0" "58" "S3"
735 0.03336 "1" "0" "58" "S3"
736 0.01050 "1" "0" "58" "S3"
737 0.00902 "1" "0" "58" "S3"
738 0.03735 "1" "0" "59" "S3"
739 0.02240 "1" "0" "59" "S3"
740 0.01044 "1" "0" "63" "S3"
741 0.00605 "1" "0" "63" "S3"
742 0.03340 "1" "0" "64" "S3"
743 0.01197 "1" "0" "64" "S3"
744 0.01666 "1" "1" "1" "S4"
745 0.01753 "1" "1" "1" "S4"
746 0.08292 "1" "1" "1" "S4"
747 0.13448 "1" "1" "1" "S4"
748 0.00677 "1" "1" "2" "S4"
749 0.02346 "1" "1" "2" "S4"
750 0.04233 "1" "1" "3" "S4"
751 0.02603 "1" "1" "3" "S4"
752 0.01832 "1" "1" "7" "S4"
753 0.00383 "1" "1" "7" "S4"
754 0.02536 "1" "1" "8" "S4"
755 0.03864 "1" "1" "8" "S4"
756 0.01975 "1" "1" "8" "S4"
757 0.01238 "1" "1" "8" "S4"
758 0.00877 "1" "1" "9" "S4"
759 0.02178 "1" "1" "9" "S4"
760 0.04091 "1" "1" "9" "S4"
761 0.04931 "1" "1" "9" "S4"
762 0.07065 "1" "1" "9" "S4"
763 0.06023 "1" "1" "9" "S4"
764 0.05506 "1" "1" "10" "S4"
765 0.01155 "1" "1" "10" "S4"
766 0.01244 "1" "1" "10" "S4"
767 0.04327 "1" "1" "11" "S4"
768 0.01079 "1" "1" "11" "S4"
769 0.03062 "1" "1" "15" "S4"
770 0.01215 "1" "1" "15" "S4"
771 0.09053 "1" "1" "16" "S4"
772 0.03725 "1" "1" "16" "S4"
773 0.05087 "1" "1" "17" "S4"
774 0.07904 "1" "1" "17" "S4"
775 0.02163 "1" "1" "17" "S4"
776 0.03025 "1" "1" "17" "S4"
777 0.05784 "1" "1" "17" "S4"
778 0.05953 "1" "1" "17" "S4"
779 0.04395 "1" "1" "18" "S4"
780 0.01105 "1" "1" "18" "S4"
781 0.01555 "1" "1" "19" "S4"
782 0.01042 "1" "1" "23" "S4"
783 0.00889 "1" "1" "23" "S4"
784 0.02480 "1" "1" "24" "S4"
785 0.04383 "1" "1" "24" "S4"
786 0.00526 "1" "1" "24" "S4"
787 0.02188 "1" "1" "24" "S4"
788 0.03776 "1" "1" "25" "S4"
789 0.00791 "1" "1" "25" "S4"
790 0.02207 "1" "1" "25" "S4"
791 0.01258 "1" "1" "25" "S4"
792 0.05668 "1" "1" "25" "S4"
793 0.03898 "1" "1" "25" "S4"
794 0.01336 "1" "1" "26" "S4"
795 0.01387 "1" "1" "26" "S4"
796 0.03493 "1" "1" "26" "S4"
797 0.05687 "1" "1" "26" "S4"
798 0.03959 "1" "1" "27" "S4"
799 0.00903 "1" "1" "31" "S4"
800 0.05090 "1" "1" "31" "S4"
801 0.01301 "1" "1" "32" "S4"
802 0.03684 "1" "1" "32" "S4"
803 0.01873 "1" "1" "33" "S4"
804 0.00981 "1" "1" "33" "S4"
805 0.00303 "1" "1" "33" "S4"
806 0.03310 "1" "1" "33" "S4"
807 0.02609 "1" "1" "33" "S4"
808 0.04487 "1" "1" "33" "S4"
809 0.02616 "1" "1" "34" "S4"
810 0.00355 "1" "1" "34" "S4"
811 0.10558 "1" "1" "39" "S4"
812 0.10146 "1" "1" "40" "S4"
813 0.03165 "1" "1" "40" "S4"
814 0.02089 "1" "1" "40" "S4"
815 0.04068 "1" "1" "40" "S4"
816 0.02236 "1" "1" "41" "S4"
817 0.02642 "1" "1" "41" "S4"
818 0.03234 "1" "1" "41" "S4"
819 0.01699 "1" "1" "41" "S4"
820 0.03667 "1" "1" "41" "S4"
821 0.04132 "1" "1" "41" "S4"
822 0.02808 "1" "1" "42" "S4"
823 0.02055 "1" "1" "42" "S4"
824 0.00929 "1" "1" "42" "S4"
825 0.04166 "1" "1" "42" "S4"
826 0.11345 "1" "1" "43" "S4"
827 0.03007 "1" "1" "43" "S4"
828 0.02496 "1" "1" "48" "S4"
829 0.01384 "1" "1" "48" "S4"
830 0.01500 "1" "1" "49" "S4"
831 0.07923 "1" "1" "49" "S4"
832 0.01554 "1" "1" "49" "S4"
833 0.02474 "1" "1" "49" "S4"
834 0.02097 "1" "1" "49" "S4"
835 0.03031 "1" "1" "49" "S4"
836 0.00360 "1" "1" "50" "S4"
837 0.03735 "1" "1" "50" "S4"
838 0.00347 "1" "1" "51" "S4"
839 0.01302 "1" "1" "51" "S4"
840 0.03266 "1" "1" "55" "S4"
841 0.01052 "1" "1" "55" "S4"
842 0.10096 "1" "1" "56" "S4"
843 0.10767 "1" "1" "56" "S4"
844 0.04751 "1" "1" "56" "S4"
845 0.18594 "1" "1" "56" "S4"
846 0.01823 "1" "1" "57" "S4"
847 0.01631 "1" "1" "57" "S4"
848 0.03814 "1" "1" "57" "S4"
849 0.01030 "1" "1" "57" "S4"
850 0.01348 "1" "1" "57" "S4"
851 0.03054 "1" "1" "57" "S4"
852 0.06203 "1" "1" "58" "S4"
853 0.08093 "1" "1" "58" "S4"
854 0.02750 "1" "1" "58" "S4"
855 0.00756 "1" "1" "58" "S4"
856 0.00866 "1" "1" "59" "S4"
857 0.01954 "1" "1" "59" "S4"
858 0.00582 "1" "1" "63" "S4"
859 0.01905 "1" "1" "63" "S4"
860 0.01574 "1" "1" "64" "S4"
861 0.08022 "1" "1" "64" "S4"
862 0.02407 "1" "0" "1" "S4"
863 0.02472 "1" "0" "1" "S4"
864 0.02561 "1" "0" "1" "S4"
865 0.02060 "1" "0" "1" "S4"
866 0.03514 "1" "0" "1" "S4"
867 0.00797 "1" "0" "1" "S4"
868 0.00405 "1" "0" "2" "S4"
869 0.02295 "1" "0" "2" "S4"
870 0.01770 "1" "0" "3" "S4"
871 0.01489 "1" "0" "3" "S4"
872 0.00802 "1" "0" "7" "S4"
873 0.03576 "1" "0" "7" "S4"
874 0.01638 "1" "0" "8" "S4"
875 0.01101 "1" "0" "8" "S4"
876 0.00796 "1" "0" "8" "S4"
877 0.03364 "1" "0" "8" "S4"
878 0.02773 "1" "0" "9" "S4"
879 0.01619 "1" "0" "9" "S4"
880 0.03681 "1" "0" "9" "S4"
881 0.03221 "1" "0" "9" "S4"
882 0.01914 "1" "0" "9" "S4"
883 0.02643 "1" "0" "9" "S4"
884 0.06497 "1" "0" "10" "S4"
885 0.05775 "1" "0" "10" "S4"
886 0.02597 "1" "0" "10" "S4"
887 0.07129 "1" "0" "10" "S4"
888 0.01121 "1" "0" "11" "S4"
889 0.03206 "1" "0" "11" "S4"
890 0.01619 "1" "0" "15" "S4"
891 0.01509 "1" "0" "15" "S4"
892 0.00185 "1" "0" "16" "S4"
893 0.00131 "1" "0" "16" "S4"
894 0.01048 "1" "0" "17" "S4"
895 0.03332 "1" "0" "17" "S4"
896 0.03282 "1" "0" "17" "S4"
897 0.01220 "1" "0" "17" "S4"
898 0.01653 "1" "0" "17" "S4"
899 0.06675 "1" "0" "17" "S4"
900 0.01027 "1" "0" "18" "S4"
901 0.01811 "1" "0" "18" "S4"
902 0.01172 "1" "0" "19" "S4"
903 0.02673 "1" "0" "19" "S4"
904 0.02252 "1" "0" "23" "S4"
905 0.02031 "1" "0" "23" "S4"
906 0.16451 "1" "0" "24" "S4"
907 0.07368 "1" "0" "24" "S4"
908 0.01510 "1" "0" "24" "S4"
909 0.02476 "1" "0" "24" "S4"
910 0.00732 "1" "0" "25" "S4"
911 0.01286 "1" "0" "25" "S4"
912 0.00865 "1" "0" "25" "S4"
913 0.02043 "1" "0" "25" "S4"
914 0.00701 "1" "0" "25" "S4"
915 0.02209 "1" "0" "25" "S4"
916 0.06252 "1" "0" "26" "S4"
917 0.12170 "1" "0" "26" "S4"
918 0.02830 "1" "0" "26" "S4"
919 0.05951 "1" "0" "26" "S4"
920 0.02897 "1" "0" "27" "S4"
921 0.04952 "1" "0" "27" "S4"
922 0.02162 "1" "0" "31" "S4"
923 0.02407 "1" "0" "31" "S4"
924 0.07909 "1" "0" "32" "S4"
925 0.01430 "1" "0" "32" "S4"
926 0.00971 "1" "0" "33" "S4"
927 0.00869 "1" "0" "33" "S4"
928 0.01797 "1" "0" "33" "S4"
929 0.02692 "1" "0" "33" "S4"
930 0.01814 "1" "0" "33" "S4"
931 0.01627 "1" "0" "33" "S4"
932 0.01001 "1" "0" "34" "S4"
933 0.01432 "1" "0" "34" "S4"
934 0.03469 "1" "0" "35" "S4"
935 0.04162 "1" "0" "35" "S4"
936 0.08110 "1" "0" "39" "S4"
937 0.05691 "1" "0" "39" "S4"
938 0.03159 "1" "0" "40" "S4"
939 0.02254 "1" "0" "40" "S4"
940 0.07581 "1" "0" "40" "S4"
941 0.01532 "1" "0" "40" "S4"
942 0.03460 "1" "0" "41" "S4"
943 0.00582 "1" "0" "41" "S4"
944 0.02856 "1" "0" "41" "S4"
945 0.01581 "1" "0" "41" "S4"
946 0.07263 "1" "0" "41" "S4"
947 0.00745 "1" "0" "41" "S4"
948 0.04896 "1" "0" "42" "S4"
949 0.01001 "1" "0" "42" "S4"
950 0.02345 "1" "0" "42" "S4"
951 0.01304 "1" "0" "42" "S4"
952 0.05779 "1" "0" "43" "S4"
953 0.04182 "1" "0" "43" "S4"
954 0.08652 "1" "0" "47" "S4"
955 0.03921 "1" "0" "48" "S4"
956 0.01212 "1" "0" "48" "S4"
957 0.03075 "1" "0" "49" "S4"
958 0.03185 "1" "0" "49" "S4"
959 0.03131 "1" "0" "49" "S4"
960 0.04359 "1" "0" "49" "S4"
961 0.10105 "1" "0" "49" "S4"
962 0.03282 "1" "0" "49" "S4"
963 0.07167 "1" "0" "50" "S4"
964 0.01835 "1" "0" "50" "S4"
965 0.01591 "1" "0" "51" "S4"
966 0.00879 "1" "0" "51" "S4"
967 0.02616 "1" "0" "55" "S4"
968 0.02308 "1" "0" "56" "S4"
969 0.02865 "1" "0" "56" "S4"
970 0.00536 "1" "0" "56" "S4"
971 0.00948 "1" "0" "56" "S4"
972 0.02716 "1" "0" "57" "S4"
973 0.02755 "1" "0" "57" "S4"
974 0.01363 "1" "0" "57" "S4"
975 0.00817 "1" "0" "57" "S4"
976 0.02411 "1" "0" "57" "S4"
977 0.02917 "1" "0" "57" "S4"
978 0.01078 "1" "0" "58" "S4"
979 0.05961 "1" "0" "58" "S4"
980 0.01933 "1" "0" "58" "S4"
981 0.04774 "1" "0" "58" "S4"
982 0.01211 "1" "0" "59" "S4"
983 0.01873 "1" "0" "59" "S4"
984 0.03272 "1" "0" "63" "S4"
985 0.01141 "1" "0" "63" "S4"
986 0.03715 "1" "0" "64" "S4"
987 0.08075 "1" "0" "64" "S4"
988 0.02045 "1" "1" "1" "S5"
989 0.02388 "1" "1" "1" "S5"
990 0.01452 "1" "1" "1" "S5"
991 0.07549 "1" "1" "1" "S5"
992 0.02875 "1" "1" "1" "S5"
993 0.04457 "1" "1" "2" "S5"
994 0.01353 "1" "1" "2" "S5"
995 0.09886 "1" "1" "3" "S5"
996 0.02526 "1" "1" "3" "S5"
997 0.01444 "1" "1" "7" "S5"
998 0.01256 "1" "1" "7" "S5"
999 0.04335 "1" "1" "8" "S5"
1000 0.00805 "1" "1" "8" "S5"
1001 0.02732 "1" "1" "8" "S5"
1002 0.02456 "1" "1" "8" "S5"
1003 0.03494 "1" "1" "9" "S5"
1004 0.01942 "1" "1" "9" "S5"
1005 0.04169 "1" "1" "9" "S5"
1006 0.00978 "1" "1" "9" "S5"
1007 0.08239 "1" "1" "9" "S5"
1008 0.14291 "1" "1" "10" "S5"
1009 0.08563 "1" "1" "10" "S5"
1010 0.09869 "1" "1" "11" "S5"
1011 0.04867 "1" "1" "15" "S5"
1012 0.27630 "1" "1" "15" "S5"
1013 0.02254 "1" "1" "16" "S5"
1014 0.02695 "1" "1" "16" "S5"
1015 0.03821 "1" "1" "17" "S5"
1016 0.05960 "1" "1" "17" "S5"
1017 0.03340 "1" "1" "17" "S5"
1018 0.01228 "1" "1" "17" "S5"
1019 0.07136 "1" "1" "17" "S5"
1020 0.02303 "1" "1" "17" "S5"
1021 0.06782 "1" "1" "18" "S5"
1022 0.01568 "1" "1" "18" "S5"
1023 0.02283 "1" "1" "23" "S5"
1024 0.06468 "1" "1" "23" "S5"
1025 0.00207 "1" "1" "24" "S5"
1026 0.03600 "1" "1" "24" "S5"
1027 0.00459 "1" "1" "24" "S5"
1028 0.15857 "1" "1" "24" "S5"
1029 0.01948 "1" "1" "25" "S5"
1030 0.09857 "1" "1" "25" "S5"
1031 0.03611 "1" "1" "25" "S5"
1032 0.00847 "1" "1" "25" "S5"
1033 0.03020 "1" "1" "25" "S5"
1034 0.06113 "1" "1" "25" "S5"
1035 0.06097 "1" "1" "26" "S5"
1036 0.02400 "1" "1" "26" "S5"
1037 0.04024 "1" "1" "26" "S5"
1038 0.11809 "1" "1" "26" "S5"
1039 0.01612 "1" "1" "27" "S5"
1040 0.02413 "1" "1" "27" "S5"
1041 0.02793 "1" "1" "31" "S5"
1042 0.01654 "1" "1" "31" "S5"
1043 0.02462 "1" "1" "32" "S5"
1044 0.01951 "1" "1" "32" "S5"
1045 0.01677 "1" "1" "33" "S5"
1046 0.01422 "1" "1" "33" "S5"
1047 0.00533 "1" "1" "33" "S5"
1048 0.00352 "1" "1" "33" "S5"
1049 0.00253 "1" "1" "33" "S5"
1050 0.00999 "1" "1" "33" "S5"
1051 0.00946 "1" "1" "34" "S5"
1052 0.04016 "1" "1" "34" "S5"
1053 0.08545 "1" "1" "35" "S5"
1054 0.03656 "1" "1" "39" "S5"
1055 0.06029 "1" "1" "39" "S5"
1056 0.11177 "1" "1" "40" "S5"
1057 0.02418 "1" "1" "40" "S5"
1058 0.07577 "1" "1" "40" "S5"
1059 0.11458 "1" "1" "41" "S5"
1060 0.01555 "1" "1" "41" "S5"
1061 0.03315 "1" "1" "41" "S5"
1062 0.01188 "1" "1" "41" "S5"
1063 0.02123 "1" "1" "41" "S5"
1064 0.04694 "1" "1" "41" "S5"
1065 0.03677 "1" "1" "42" "S5"
1066 0.04799 "1" "1" "42" "S5"
1067 0.01263 "1" "1" "42" "S5"
1068 0.07437 "1" "1" "42" "S5"
1069 0.05608 "1" "1" "43" "S5"
1070 0.02572 "1" "1" "43" "S5"
1071 0.07783 "1" "1" "47" "S5"
1072 0.01542 "1" "1" "48" "S5"
1073 0.03943 "1" "1" "48" "S5"
1074 0.03510 "1" "1" "49" "S5"
1075 0.03662 "1" "1" "49" "S5"
1076 0.04668 "1" "1" "49" "S5"
1077 0.09177 "1" "1" "49" "S5"
1078 0.01293 "1" "1" "49" "S5"
1079 0.02073 "1" "1" "49" "S5"
1080 0.02443 "1" "1" "50" "S5"
1081 0.02503 "1" "1" "50" "S5"
1082 0.01395 "1" "1" "51" "S5"
1083 0.02141 "1" "1" "51" "S5"
1084 0.01275 "1" "1" "55" "S5"
1085 0.04238 "1" "1" "56" "S5"
1086 0.05824 "1" "1" "56" "S5"
1087 0.21507 "1" "1" "56" "S5"
1088 0.06607 "1" "1" "56" "S5"
1089 0.09579 "1" "1" "57" "S5"
1090 0.07690 "1" "1" "57" "S5"
1091 0.12720 "1" "1" "57" "S5"
1092 0.09022 "1" "1" "57" "S5"
1093 0.07364 "1" "1" "57" "S5"
1094 0.02771 "1" "1" "57" "S5"
1095 0.03043 "1" "1" "58" "S5"
1096 0.00524 "1" "1" "58" "S5"
1097 0.07787 "1" "1" "58" "S5"
1098 0.01989 "1" "1" "58" "S5"
1099 0.08056 "1" "1" "59" "S5"
1100 0.05110 "1" "1" "59" "S5"
1101 0.12861 "1" "1" "63" "S5"
1102 0.05959 "1" "1" "63" "S5"
1103 0.10829 "1" "0" "1" "S5"
1104 0.00712 "1" "0" "1" "S5"
1105 0.02408 "1" "0" "1" "S5"
1106 0.03432 "1" "0" "1" "S5"
1107 0.01728 "1" "0" "1" "S5"
1108 0.02523 "1" "0" "1" "S5"
1109 0.02937 "1" "0" "2" "S5"
1110 0.01254 "1" "0" "2" "S5"
1111 0.04455 "1" "0" "3" "S5"
1112 0.02266 "1" "0" "3" "S5"
1113 0.01337 "1" "0" "7" "S5"
1114 0.00658 "1" "0" "7" "S5"
1115 0.02324 "1" "0" "8" "S5"
1116 0.06217 "1" "0" "8" "S5"
1117 0.10218 "1" "0" "8" "S5"
1118 0.03587 "1" "0" "8" "S5"
1119 0.05239 "1" "0" "9" "S5"
1120 0.06562 "1" "0" "9" "S5"
1121 0.00467 "1" "0" "9" "S5"
1122 0.05419 "1" "0" "9" "S5"
1123 0.04952 "1" "0" "9" "S5"
1124 0.13182 "1" "0" "9" "S5"
1125 0.18333 "1" "0" "10" "S5"
1126 0.04389 "1" "0" "10" "S5"
1127 0.01430 "1" "0" "10" "S5"
1128 0.07845 "1" "0" "10" "S5"
1129 0.07249 "1" "0" "11" "S5"
1130 0.05971 "1" "0" "11" "S5"
1131 0.04879 "1" "0" "15" "S5"
1132 0.02760 "1" "0" "15" "S5"
1133 0.01409 "1" "0" "16" "S5"
1134 0.00695 "1" "0" "16" "S5"
1135 0.01997 "1" "0" "17" "S5"
1136 0.03805 "1" "0" "17" "S5"
1137 0.06689 "1" "0" "17" "S5"
1138 0.06702 "1" "0" "17" "S5"
1139 0.11336 "1" "0" "17" "S5"
1140 0.03298 "1" "0" "18" "S5"
1141 0.02180 "1" "0" "18" "S5"
1142 0.10300 "1" "0" "19" "S5"
1143 0.05505 "1" "0" "19" "S5"
1144 0.06105 "1" "0" "23" "S5"
1145 0.03017 "1" "0" "23" "S5"
1146 0.05188 "1" "0" "24" "S5"
1147 0.01558 "1" "0" "24" "S5"
1148 0.00922 "1" "0" "24" "S5"
1149 0.03619 "1" "0" "24" "S5"
1150 0.07609 "1" "0" "25" "S5"
1151 0.04652 "1" "0" "25" "S5"
1152 0.00706 "1" "0" "25" "S5"
1153 0.01743 "1" "0" "25" "S5"
1154 0.05660 "1" "0" "25" "S5"
1155 0.04449 "1" "0" "25" "S5"
1156 0.06525 "1" "0" "26" "S5"
1157 0.02233 "1" "0" "26" "S5"
1158 0.04073 "1" "0" "26" "S5"
1159 0.01553 "1" "0" "26" "S5"
1160 0.02312 "1" "0" "27" "S5"
1161 0.18710 "1" "0" "27" "S5"
1162 0.08427 "1" "0" "31" "S5"
1163 0.04603 "1" "0" "31" "S5"
1164 0.01357 "1" "0" "32" "S5"
1165 0.00162 "1" "0" "32" "S5"
1166 0.02068 "1" "0" "33" "S5"
1167 0.00741 "1" "0" "33" "S5"
1168 0.05774 "1" "0" "33" "S5"
1169 0.01877 "1" "0" "33" "S5"
1170 0.00720 "1" "0" "33" "S5"
1171 0.04293 "1" "0" "33" "S5"
1172 0.05600 "1" "0" "34" "S5"
1173 0.03683 "1" "0" "34" "S5"
1174 0.11434 "1" "0" "35" "S5"
1175 0.08284 "1" "0" "35" "S5"
1176 0.44627 "1" "0" "39" "S5"
1177 0.07588 "1" "0" "39" "S5"
1178 0.03061 "1" "0" "40" "S5"
1179 0.02365 "1" "0" "40" "S5"
1180 0.02889 "1" "0" "40" "S5"
1181 0.21276 "1" "0" "40" "S5"
1182 0.02353 "1" "0" "41" "S5"
1183 0.09824 "1" "0" "41" "S5"
1184 0.02790 "1" "0" "41" "S5"
1185 0.05685 "1" "0" "41" "S5"
1186 0.01640 "1" "0" "41" "S5"
1187 0.06265 "1" "0" "41" "S5"
1188 0.02102 "1" "0" "42" "S5"
1189 0.03777 "1" "0" "42" "S5"
1190 0.00193 "1" "0" "42" "S5"
1191 0.03166 "1" "0" "42" "S5"
1192 0.12022 "1" "0" "43" "S5"
1193 0.01383 "1" "0" "43" "S5"
1194 0.20620 "1" "0" "47" "S5"
1195 0.14739 "1" "0" "47" "S5"
1196 0.07382 "1" "0" "48" "S5"
1197 0.05586 "1" "0" "48" "S5"
1198 0.03520 "1" "0" "49" "S5"
1199 0.03022 "1" "0" "49" "S5"
1200 0.02357 "1" "0" "49" "S5"
1201 0.03792 "1" "0" "49" "S5"
1202 0.01095 "1" "0" "49" "S5"
1203 0.02426 "1" "0" "49" "S5"
1204 0.00444 "1" "0" "50" "S5"
1205 0.01886 "1" "0" "50" "S5"
1206 0.10295 "1" "0" "51" "S5"
1207 0.01797 "1" "0" "51" "S5"
1208 0.05289 "1" "0" "55" "S5"
1209 0.12322 "1" "0" "55" "S5"
1210 0.16333 "1" "0" "56" "S5"
1211 0.01274 "1" "0" "56" "S5"
1212 0.04818 "1" "0" "56" "S5"
1213 0.03747 "1" "0" "56" "S5"
1214 0.01539 "1" "0" "57" "S5"
1215 0.05257 "1" "0" "57" "S5"
1216 0.06810 "1" "0" "57" "S5"
1217 0.04910 "1" "0" "57" "S5"
1218 0.03314 "1" "0" "57" "S5"
1219 0.03627 "1" "0" "57" "S5"
1220 0.02479 "1" "0" "58" "S5"
1221 0.00731 "1" "0" "58" "S5"
1222 0.09495 "1" "0" "58" "S5"
1223 0.03401 "1" "0" "58" "S5"
1224 0.05934 "1" "0" "59" "S5"
1225 0.04918 "1" "0" "59" "S5"
1226 0.07274 "1" "0" "63" "S5"
1227 0.01791 "1" "0" "63" "S5"
1228 0.09357 "1" "0" "64" "S5"
1229 0.10042 "1" "0" "64" "S5"
1230 0.03504 "1" "1" "1" "S6"
1231 0.02555 "1" "1" "1" "S6"
1232 0.03197 "1" "1" "1" "S6"
1233 0.06798 "1" "1" "1" "S6"
1234 0.10597 "1" "1" "1" "S6"
1235 0.03921 "1" "1" "1" "S6"
1236 0.04677 "1" "1" "2" "S6"
1237 0.01422 "1" "1" "2" "S6"
1238 0.01770 "1" "1" "3" "S6"
1239 0.03226 "1" "1" "3" "S6"
1240 0.02205 "1" "1" "7" "S6"
1241 0.08122 "1" "1" "7" "S6"
1242 0.00239 "1" "1" "8" "S6"
1243 0.01850 "1" "1" "8" "S6"
1244 0.01481 "1" "1" "8" "S6"
1245 0.01604 "1" "1" "8" "S6"
1246 0.05276 "1" "1" "9" "S6"
1247 0.01761 "1" "1" "9" "S6"
1248 0.07248 "1" "1" "9" "S6"
1249 0.02970 "1" "1" "9" "S6"
1250 0.01342 "1" "1" "9" "S6"
1251 0.02762 "1" "1" "10" "S6"
1252 0.13569 "1" "1" "10" "S6"
1253 0.03515 "1" "1" "10" "S6"
1254 0.02586 "1" "1" "10" "S6"
1255 0.03193 "1" "1" "11" "S6"
1256 0.02574 "1" "1" "11" "S6"
1257 0.04102 "1" "1" "15" "S6"
1258 0.02561 "1" "1" "15" "S6"
1259 0.00839 "1" "1" "16" "S6"
1260 0.01233 "1" "1" "16" "S6"
1261 0.03576 "1" "1" "17" "S6"
1262 0.06903 "1" "1" "17" "S6"
1263 0.04361 "1" "1" "17" "S6"
1264 0.01270 "1" "1" "17" "S6"
1265 0.10644 "1" "1" "17" "S6"
1266 0.00977 "1" "1" "17" "S6"
1267 0.01534 "1" "1" "18" "S6"
1268 0.00672 "1" "1" "19" "S6"
1269 0.04562 "1" "1" "19" "S6"
1270 0.01206 "1" "1" "23" "S6"
1271 0.04140 "1" "1" "23" "S6"
1272 0.02202 "1" "1" "24" "S6"
1273 0.02105 "1" "1" "24" "S6"
1274 0.00997 "1" "1" "24" "S6"
1275 0.06173 "1" "1" "24" "S6"
1276 0.05764 "1" "1" "25" "S6"
1277 0.06328 "1" "1" "25" "S6"
1278 0.01979 "1" "1" "25" "S6"
1279 0.01023 "1" "1" "25" "S6"
1280 0.05481 "1" "1" "25" "S6"
1281 0.01850 "1" "1" "25" "S6"
1282 0.03895 "1" "1" "26" "S6"
1283 0.02606 "1" "1" "26" "S6"
1284 0.05171 "1" "1" "26" "S6"
1285 0.03817 "1" "1" "26" "S6"
1286 0.00621 "1" "1" "27" "S6"
1287 0.01347 "1" "1" "31" "S6"
1288 0.04506 "1" "1" "31" "S6"
1289 0.02579 "1" "1" "32" "S6"
1290 0.00687 "1" "1" "32" "S6"
1291 0.00398 "1" "1" "33" "S6"
1292 0.00777 "1" "1" "33" "S6"
1293 0.00387 "1" "1" "33" "S6"
1294 0.06256 "1" "1" "33" "S6"
1295 0.00772 "1" "1" "33" "S6"
1296 0.04463 "1" "1" "33" "S6"
1297 0.06963 "1" "1" "34" "S6"
1298 0.03459 "1" "1" "34" "S6"
1299 0.22171 "1" "1" "35" "S6"
1300 0.01315 "1" "1" "35" "S6"
1301 0.07534 "1" "1" "39" "S6"
1302 0.01387 "1" "1" "39" "S6"
1303 0.02784 "1" "1" "40" "S6"
1304 0.08215 "1" "1" "40" "S6"
1305 0.03953 "1" "1" "40" "S6"
1306 0.02247 "1" "1" "40" "S6"
1307 0.03198 "1" "1" "41" "S6"
1308 0.00724 "1" "1" "41" "S6"
1309 0.01673 "1" "1" "41" "S6"
1310 0.01660 "1" "1" "41" "S6"
1311 0.01152 "1" "1" "41" "S6"
1312 0.05119 "1" "1" "41" "S6"
1313 0.02453 "1" "1" "42" "S6"
1314 0.01709 "1" "1" "42" "S6"
1315 0.06756 "1" "1" "42" "S6"
1316 0.00504 "1" "1" "42" "S6"
1317 0.03228 "1" "1" "43" "S6"
1318 0.02882 "1" "1" "43" "S6"
1319 0.12791 "1" "1" "47" "S6"
1320 0.10032 "1" "1" "48" "S6"
1321 0.03298 "1" "1" "48" "S6"
1322 0.03473 "1" "1" "49" "S6"
1323 0.08655 "1" "1" "49" "S6"
1324 0.01115 "1" "1" "49" "S6"
1325 0.04855 "1" "1" "49" "S6"
1326 0.02894 "1" "1" "49" "S6"
1327 0.03245 "1" "1" "49" "S6"
1328 0.00357 "1" "1" "50" "S6"
1329 0.00649 "1" "1" "50" "S6"
1330 0.01982 "1" "1" "51" "S6"
1331 0.01176 "1" "1" "51" "S6"
1332 0.04166 "1" "1" "55" "S6"
1333 0.06812 "1" "1" "55" "S6"
1334 0.06378 "1" "1" "56" "S6"
1335 0.04755 "1" "1" "56" "S6"
1336 0.02481 "1" "1" "56" "S6"
1337 0.07164 "1" "1" "57" "S6"
1338 0.08572 "1" "1" "57" "S6"
1339 0.00225 "1" "1" "57" "S6"
1340 0.03582 "1" "1" "57" "S6"
1341 0.03256 "1" "1" "57" "S6"
1342 0.02514 "1" "1" "58" "S6"
1343 0.05051 "1" "1" "58" "S6"
1344 0.00646 "1" "1" "58" "S6"
1345 0.00736 "1" "1" "58" "S6"
1346 0.03137 "1" "1" "59" "S6"
1347 0.02532 "1" "1" "59" "S6"
1348 0.03752 "1" "1" "63" "S6"
1349 0.02556 "1" "1" "63" "S6"
1350 0.01531 "1" "1" "64" "S6"
1351 0.03134 "1" "1" "64" "S6"
1352 0.05154 "1" "0" "1" "S6"
1353 0.04826 "1" "0" "1" "S6"
1354 0.02255 "1" "0" "1" "S6"
1355 0.05427 "1" "0" "1" "S6"
1356 0.04476 "1" "0" "1" "S6"
1357 0.01117 "1" "0" "2" "S6"
1358 0.01343 "1" "0" "2" "S6"
1359 0.05673 "1" "0" "3" "S6"
1360 0.02344 "1" "0" "3" "S6"
1361 0.00741 "1" "0" "7" "S6"
1362 0.02734 "1" "0" "7" "S6"
1363 0.08303 "1" "0" "8" "S6"
1364 0.00598 "1" "0" "8" "S6"
1365 0.05779 "1" "0" "8" "S6"
1366 0.01523 "1" "0" "8" "S6"
1367 0.02499 "1" "0" "9" "S6"
1368 0.02818 "1" "0" "9" "S6"
1369 0.03480 "1" "0" "9" "S6"
1370 0.07438 "1" "0" "9" "S6"
1371 0.04332 "1" "0" "9" "S6"
1372 0.01952 "1" "0" "9" "S6"
1373 0.04924 "1" "0" "10" "S6"
1374 0.02976 "1" "0" "10" "S6"
1375 0.01981 "1" "0" "10" "S6"
1376 0.10724 "1" "0" "10" "S6"
1377 0.01072 "1" "0" "11" "S6"
1378 0.02908 "1" "0" "11" "S6"
1379 0.00662 "1" "0" "15" "S6"
1380 0.00484 "1" "0" "15" "S6"
1381 0.01517 "1" "0" "16" "S6"
1382 0.02192 "1" "0" "16" "S6"
1383 0.15258 "1" "0" "17" "S6"
1384 0.02620 "1" "0" "17" "S6"
1385 0.04249 "1" "0" "17" "S6"
1386 0.05392 "1" "0" "17" "S6"
1387 0.02369 "1" "0" "17" "S6"
1388 0.01153 "1" "0" "17" "S6"
1389 0.01375 "1" "0" "18" "S6"
1390 0.01184 "1" "0" "18" "S6"
1391 0.00634 "1" "0" "19" "S6"
1392 0.00422 "1" "0" "19" "S6"
1393 0.03385 "1" "0" "23" "S6"
1394 0.02381 "1" "0" "23" "S6"
1395 0.15428 "1" "0" "24" "S6"
1396 0.03819 "1" "0" "24" "S6"
1397 0.00831 "1" "0" "24" "S6"
1398 0.00197 "1" "0" "24" "S6"
1399 0.01114 "1" "0" "25" "S6"
1400 0.02441 "1" "0" "25" "S6"
1401 0.01553 "1" "0" "25" "S6"
1402 0.00683 "1" "0" "25" "S6"
1403 0.02765 "1" "0" "25" "S6"
1404 0.02777 "1" "0" "25" "S6"
1405 0.04080 "1" "0" "26" "S6"
1406 0.03284 "1" "0" "26" "S6"
1407 0.03504 "1" "0" "26" "S6"
1408 0.05470 "1" "0" "26" "S6"
1409 0.02717 "1" "0" "27" "S6"
1410 0.01147 "1" "0" "31" "S6"
1411 0.00765 "1" "0" "32" "S6"
1412 0.01452 "1" "0" "32" "S6"
1413 0.02927 "1" "0" "33" "S6"
1414 0.00999 "1" "0" "33" "S6"
1415 0.00582 "1" "0" "33" "S6"
1416 0.00235 "1" "0" "33" "S6"
1417 0.04354 "1" "0" "33" "S6"
1418 0.02750 "1" "0" "33" "S6"
1419 0.02438 "1" "0" "34" "S6"
1420 0.05486 "1" "0" "34" "S6"
1421 0.05333 "1" "0" "35" "S6"
1422 0.02898 "1" "0" "35" "S6"
1423 0.06271 "1" "0" "40" "S6"
1424 0.01905 "1" "0" "40" "S6"
1425 0.04530 "1" "0" "40" "S6"
1426 0.00914 "1" "0" "40" "S6"
1427 0.04276 "1" "0" "41" "S6"
1428 0.09119 "1" "0" "41" "S6"
1429 0.03738 "1" "0" "41" "S6"
1430 0.00517 "1" "0" "41" "S6"
1431 0.02124 "1" "0" "41" "S6"
1432 0.01141 "1" "0" "41" "S6"
1433 0.03987 "1" "0" "42" "S6"
1434 0.01340 "1" "0" "42" "S6"
1435 0.01602 "1" "0" "42" "S6"
1436 0.01902 "1" "0" "42" "S6"
1437 0.01292 "1" "0" "43" "S6"
1438 0.01148 "1" "0" "48" "S6"
1439 0.00838 "1" "0" "49" "S6"
1440 0.05320 "1" "0" "49" "S6"
1441 0.05004 "1" "0" "49" "S6"
1442 0.00750 "1" "0" "49" "S6"
1443 0.04406 "1" "0" "49" "S6"
1444 0.02792 "1" "0" "49" "S6"
1445 0.03608 "1" "0" "50" "S6"
1446 0.01841 "1" "0" "50" "S6"
1447 0.05899 "1" "0" "51" "S6"
1448 0.00768 "1" "0" "51" "S6"
1449 0.02613 "1" "0" "55" "S6"
1450 0.05293 "1" "0" "55" "S6"
1451 0.04353 "1" "0" "56" "S6"
1452 0.00974 "1" "0" "56" "S6"
1453 0.05415 "1" "0" "56" "S6"
1454 0.10418 "1" "0" "56" "S6"
1455 0.02137 "1" "0" "57" "S6"
1456 0.09946 "1" "0" "57" "S6"
1457 0.14619 "1" "0" "57" "S6"
1458 0.02101 "1" "0" "57" "S6"
1459 0.07689 "1" "0" "57" "S6"
1460 0.02310 "1" "0" "57" "S6"
1461 0.03618 "1" "0" "58" "S6"
1462 0.02983 "1" "0" "58" "S6"
1463 0.03195 "1" "0" "58" "S6"
1464 0.01034 "1" "0" "58" "S6"
1465 0.01419 "1" "0" "59" "S6"
1466 0.03497 "1" "0" "59" "S6"
1467 0.06277 "1" "0" "63" "S6"
1468 0.05744 "1" "0" "63" "S6"
1469 0.03296 "1" "0" "64" "S6"
1470 0.02496 "1" "0" "64" "S6"
1471 0.09784 "1" "1" "1" "S7"
1472 0.04022 "1" "1" "1" "S7"
1473 0.07381 "1" "1" "1" "S7"
1474 0.04497 "1" "1" "1" "S7"
1475 0.06685 "1" "1" "1" "S7"
1476 0.00396 "1" "1" "2" "S7"
1477 0.00776 "1" "1" "2" "S7"
1478 0.01990 "1" "1" "3" "S7"
1479 0.04721 "1" "1" "3" "S7"
1480 0.01744 "1" "1" "7" "S7"
1481 0.01058 "1" "1" "7" "S7"
1482 0.02275 "1" "1" "8" "S7"
1483 0.01385 "1" "1" "8" "S7"
1484 0.01824 "1" "1" "8" "S7"
1485 0.01782 "1" "1" "8" "S7"
1486 0.01257 "1" "1" "9" "S7"
1487 0.02533 "1" "1" "9" "S7"
1488 0.06335 "1" "1" "9" "S7"
1489 0.00794 "1" "1" "9" "S7"
1490 0.12514 "1" "1" "9" "S7"
1491 0.04741 "1" "1" "9" "S7"
1492 0.05355 "1" "1" "10" "S7"
1493 0.04376 "1" "1" "10" "S7"
1494 0.00566 "1" "1" "15" "S7"
1495 0.00924 "1" "1" "15" "S7"
1496 0.02463 "1" "1" "16" "S7"
1497 0.02899 "1" "1" "16" "S7"
1498 0.04069 "1" "1" "17" "S7"
1499 0.07271 "1" "1" "17" "S7"
1500 0.02813 "1" "1" "17" "S7"
1501 0.02497 "1" "1" "17" "S7"
1502 0.01949 "1" "1" "17" "S7"
1503 0.04450 "1" "1" "17" "S7"
1504 0.07567 "1" "1" "18" "S7"
1505 0.01713 "1" "1" "18" "S7"
1506 0.03786 "1" "1" "19" "S7"
1507 0.01263 "1" "1" "23" "S7"
1508 0.01407 "1" "1" "23" "S7"
1509 0.01432 "1" "1" "24" "S7"
1510 0.00452 "1" "1" "24" "S7"
1511 0.01270 "1" "1" "24" "S7"
1512 0.00310 "1" "1" "24" "S7"
1513 0.04986 "1" "1" "25" "S7"
1514 0.02437 "1" "1" "25" "S7"
1515 0.03523 "1" "1" "25" "S7"
1516 0.04852 "1" "1" "25" "S7"
1517 0.00995 "1" "1" "25" "S7"
1518 0.05095 "1" "1" "25" "S7"
1519 0.07166 "1" "1" "26" "S7"
1520 0.02746 "1" "1" "26" "S7"
1521 0.08488 "1" "1" "26" "S7"
1522 0.03186 "1" "1" "26" "S7"
1523 0.22109 "1" "1" "27" "S7"
1524 0.13692 "1" "1" "31" "S7"
1525 0.03417 "1" "1" "31" "S7"
1526 0.03528 "1" "1" "32" "S7"
1527 0.04578 "1" "1" "32" "S7"
1528 0.01401 "1" "1" "33" "S7"
1529 0.00608 "1" "1" "33" "S7"
1530 0.00925 "1" "1" "33" "S7"
1531 0.02134 "1" "1" "33" "S7"
1532 0.02974 "1" "1" "33" "S7"
1533 0.00729 "1" "1" "33" "S7"
1534 0.00817 "1" "1" "34" "S7"
1535 0.01778 "1" "1" "34" "S7"
1536 0.20570 "1" "1" "35" "S7"
1537 0.03862 "1" "1" "35" "S7"
1538 0.09325 "1" "1" "39" "S7"
1539 0.03109 "1" "1" "40" "S7"
1540 0.01622 "1" "1" "40" "S7"
1541 0.05331 "1" "1" "40" "S7"
1542 0.07063 "1" "1" "40" "S7"
1543 0.04242 "1" "1" "41" "S7"
1544 0.04426 "1" "1" "41" "S7"
1545 0.01954 "1" "1" "41" "S7"
1546 0.00468 "1" "1" "41" "S7"
1547 0.02074 "1" "1" "41" "S7"
1548 0.05708 "1" "1" "41" "S7"
1549 0.05528 "1" "1" "42" "S7"
1550 0.05196 "1" "1" "42" "S7"
1551 0.01554 "1" "1" "42" "S7"
1552 0.02788 "1" "1" "42" "S7"
1553 0.04478 "1" "1" "43" "S7"
1554 0.01180 "1" "1" "43" "S7"
1555 0.03586 "1" "1" "47" "S7"
1556 0.02179 "1" "1" "47" "S7"
1557 0.02935 "1" "1" "48" "S7"
1558 0.03211 "1" "1" "48" "S7"
1559 0.01042 "1" "1" "49" "S7"
1560 0.05116 "1" "1" "49" "S7"
1561 0.01727 "1" "1" "49" "S7"
1562 0.01934 "1" "1" "49" "S7"
1563 0.00474 "1" "1" "49" "S7"
1564 0.02698 "1" "1" "49" "S7"
1565 0.01623 "1" "1" "50" "S7"
1566 0.02651 "1" "1" "50" "S7"
1567 0.03399 "1" "1" "51" "S7"
1568 0.08859 "1" "1" "51" "S7"
1569 0.10743 "1" "1" "55" "S7"
1570 0.04376 "1" "1" "56" "S7"
1571 0.00545 "1" "1" "56" "S7"
1572 0.02175 "1" "1" "56" "S7"
1573 0.03107 "1" "1" "57" "S7"
1574 0.02452 "1" "1" "57" "S7"
1575 0.00300 "1" "1" "57" "S7"
1576 0.00747 "1" "1" "57" "S7"
1577 0.01114 "1" "1" "57" "S7"
1578 0.05989 "1" "1" "57" "S7"
1579 0.03626 "1" "1" "58" "S7"
1580 0.03021 "1" "1" "58" "S7"
1581 0.02220 "1" "1" "58" "S7"
1582 0.02371 "1" "1" "58" "S7"
1583 0.00910 "1" "1" "59" "S7"
1584 0.01604 "1" "1" "59" "S7"
1585 0.01468 "1" "1" "63" "S7"
1586 0.04178 "1" "1" "63" "S7"
1587 0.04232 "1" "1" "64" "S7"
1588 0.03547 "1" "0" "1" "S7"
1589 0.02269 "1" "0" "1" "S7"
1590 0.02518 "1" "0" "1" "S7"
1591 0.03382 "1" "0" "1" "S7"
1592 0.01517 "1" "0" "1" "S7"
1593 0.02581 "1" "0" "1" "S7"
1594 0.02361 "1" "0" "2" "S7"
1595 0.07670 "1" "0" "2" "S7"
1596 0.03798 "1" "0" "3" "S7"
1597 0.01196 "1" "0" "3" "S7"
1598 0.01095 "1" "0" "7" "S7"
1599 0.01283 "1" "0" "7" "S7"
1600 0.02042 "1" "0" "8" "S7"
1601 0.01898 "1" "0" "8" "S7"
1602 0.01781 "1" "0" "8" "S7"
1603 0.06670 "1" "0" "8" "S7"
1604 0.03330 "1" "0" "9" "S7"
1605 0.01994 "1" "0" "9" "S7"
1606 0.01620 "1" "0" "9" "S7"
1607 0.01097 "1" "0" "9" "S7"
1608 0.03812 "1" "0" "9" "S7"
1609 0.03990 "1" "0" "10" "S7"
1610 0.01366 "1" "0" "10" "S7"
1611 0.01392 "1" "0" "10" "S7"
1612 0.05397 "1" "0" "10" "S7"
1613 0.01623 "1" "0" "11" "S7"
1614 0.03037 "1" "0" "11" "S7"
1615 0.04665 "1" "0" "15" "S7"
1616 0.01734 "1" "0" "15" "S7"
1617 0.04099 "1" "0" "16" "S7"
1618 0.03157 "1" "0" "16" "S7"
1619 0.06994 "1" "0" "17" "S7"
1620 0.02714 "1" "0" "17" "S7"
1621 0.01424 "1" "0" "17" "S7"
1622 0.02641 "1" "0" "17" "S7"
1623 0.03825 "1" "0" "17" "S7"
1624 0.03189 "1" "0" "17" "S7"
1625 0.04301 "1" "0" "18" "S7"
1626 0.01757 "1" "0" "18" "S7"
1627 0.03212 "1" "0" "19" "S7"
1628 0.13689 "1" "0" "19" "S7"
1629 0.01443 "1" "0" "23" "S7"
1630 0.06816 "1" "0" "23" "S7"
1631 0.00476 "1" "0" "24" "S7"
1632 0.01537 "1" "0" "24" "S7"
1633 0.03403 "1" "0" "24" "S7"
1634 0.02793 "1" "0" "24" "S7"
1635 0.00913 "1" "0" "25" "S7"
1636 0.00698 "1" "0" "25" "S7"
1637 0.01235 "1" "0" "25" "S7"
1638 0.03386 "1" "0" "25" "S7"
1639 0.04050 "1" "0" "25" "S7"
1640 0.02096 "1" "0" "25" "S7"
1641 0.03556 "1" "0" "26" "S7"
1642 0.02939 "1" "0" "26" "S7"
1643 0.05974 "1" "0" "26" "S7"
1644 0.01797 "1" "0" "26" "S7"
1645 0.03404 "1" "0" "31" "S7"
1646 0.01232 "1" "0" "31" "S7"
1647 0.01404 "1" "0" "32" "S7"
1648 0.00673 "1" "0" "32" "S7"
1649 0.00741 "1" "0" "33" "S7"
1650 0.02705 "1" "0" "33" "S7"
1651 0.05912 "1" "0" "33" "S7"
1652 0.01489 "1" "0" "33" "S7"
1653 0.00161 "1" "0" "33" "S7"
1654 0.01978 "1" "0" "33" "S7"
1655 0.03186 "1" "0" "34" "S7"
1656 0.03023 "1" "0" "34" "S7"
1657 0.10133 "1" "0" "35" "S7"
1658 0.02600 "1" "0" "35" "S7"
1659 0.13885 "1" "0" "39" "S7"
1660 0.04391 "1" "0" "39" "S7"
1661 0.05872 "1" "0" "40" "S7"
1662 0.02521 "1" "0" "40" "S7"
1663 0.08623 "1" "0" "40" "S7"
1664 0.00700 "1" "0" "40" "S7"
1665 0.02245 "1" "0" "41" "S7"
1666 0.05583 "1" "0" "41" "S7"
1667 0.03554 "1" "0" "41" "S7"
1668 0.00637 "1" "0" "41" "S7"
1669 0.04804 "1" "0" "41" "S7"
1670 0.02345 "1" "0" "41" "S7"
1671 0.02153 "1" "0" "42" "S7"
1672 0.02396 "1" "0" "42" "S7"
1673 0.02401 "1" "0" "42" "S7"
1674 0.01682 "1" "0" "42" "S7"
1675 0.07409 "1" "0" "43" "S7"
1676 0.07641 "1" "0" "43" "S7"
1677 0.02226 "1" "0" "48" "S7"
1678 0.03520 "1" "0" "48" "S7"
1679 0.01351 "1" "0" "49" "S7"
1680 0.03177 "1" "0" "49" "S7"
1681 0.08483 "1" "0" "49" "S7"
1682 0.06063 "1" "0" "49" "S7"
1683 0.02017 "1" "0" "49" "S7"
1684 0.04976 "1" "0" "49" "S7"
1685 0.00742 "1" "0" "50" "S7"
1686 0.05020 "1" "0" "50" "S7"
1687 0.04505 "1" "0" "51" "S7"
1688 0.01181 "1" "0" "51" "S7"
1689 0.03936 "1" "0" "55" "S7"
1690 0.09700 "1" "0" "55" "S7"
1691 0.06267 "1" "0" "56" "S7"
1692 0.01035 "1" "0" "56" "S7"
1693 0.00836 "1" "0" "56" "S7"
1694 0.02417 "1" "0" "56" "S7"
1695 0.06883 "1" "0" "57" "S7"
1696 0.02543 "1" "0" "57" "S7"
1697 0.01569 "1" "0" "57" "S7"
1698 0.03604 "1" "0" "57" "S7"
1699 0.01850 "1" "0" "57" "S7"
1700 0.02004 "1" "0" "57" "S7"
1701 0.02155 "1" "0" "58" "S7"
1702 0.01405 "1" "0" "58" "S7"
1703 0.02504 "1" "0" "58" "S7"
1704 0.02521 "1" "0" "58" "S7"
1705 0.03292 "1" "0" "59" "S7"
1706 0.00647 "1" "0" "59" "S7"
1707 0.02711 "1" "0" "63" "S7"
1708 0.05039 "1" "0" "63" "S7"
1709 0.03640 "1" "0" "64" "S7"
1710 0.03504 "1" "0" "64" "S7"
1711 0.12432 "1" "1" "1" "S8"
1712 0.09879 "1" "1" "1" "S8"
1713 0.06009 "1" "1" "1" "S8"
1714 0.03065 "1" "1" "1" "S8"
1715 0.08624 "1" "1" "1" "S8"
1716 0.24348 "1" "1" "1" "S8"
1717 0.05460 "1" "1" "2" "S8"
1718 0.03811 "1" "1" "2" "S8"
1719 0.04574 "1" "1" "3" "S8"
1720 0.02066 "1" "1" "3" "S8"
1721 0.01906 "1" "1" "7" "S8"
1722 0.02035 "1" "1" "7" "S8"
1723 0.02975 "1" "1" "8" "S8"
1724 0.04589 "1" "1" "8" "S8"
1725 0.10702 "1" "1" "8" "S8"
1726 0.08269 "1" "1" "8" "S8"
1727 0.03497 "1" "1" "9" "S8"
1728 0.05587 "1" "1" "9" "S8"
1729 0.01666 "1" "1" "9" "S8"
1730 0.03705 "1" "1" "9" "S8"
1731 0.02905 "1" "1" "9" "S8"
1732 0.07202 "1" "1" "9" "S8"
1733 0.05467 "1" "1" "10" "S8"
1734 0.02814 "1" "1" "10" "S8"
1735 0.22216 "1" "1" "10" "S8"
1736 0.08209 "1" "1" "11" "S8"
1737 0.03603 "1" "1" "11" "S8"
1738 0.06170 "1" "1" "15" "S8"
1739 0.04438 "1" "1" "15" "S8"
1740 0.01923 "1" "1" "16" "S8"
1741 0.09039 "1" "1" "16" "S8"
1742 0.09431 "1" "1" "17" "S8"
1743 0.10983 "1" "1" "17" "S8"
1744 0.02460 "1" "1" "17" "S8"
1745 0.16488 "1" "1" "17" "S8"
1746 0.05213 "1" "1" "17" "S8"
1747 0.30063 "1" "1" "17" "S8"
1748 0.03998 "1" "1" "18" "S8"
1749 0.04898 "1" "1" "19" "S8"
1750 0.02675 "1" "1" "19" "S8"
1751 0.01111 "1" "1" "23" "S8"
1752 0.00664 "1" "1" "23" "S8"
1753 0.06177 "1" "1" "24" "S8"
1754 0.02411 "1" "1" "24" "S8"
1755 0.06353 "1" "1" "24" "S8"
1756 0.01929 "1" "1" "24" "S8"
1757 0.04718 "1" "1" "25" "S8"
1758 0.04181 "1" "1" "25" "S8"
1759 0.01339 "1" "1" "25" "S8"
1760 0.05916 "1" "1" "25" "S8"
1761 0.01258 "1" "1" "25" "S8"
1762 0.06296 "1" "1" "25" "S8"
1763 0.06312 "1" "1" "26" "S8"
1764 0.01662 "1" "1" "26" "S8"
1765 0.05719 "1" "1" "26" "S8"
1766 0.11851 "1" "1" "26" "S8"
1767 0.12529 "1" "1" "31" "S8"
1768 0.02059 "1" "1" "31" "S8"
1769 0.01545 "1" "1" "32" "S8"
1770 0.03647 "1" "1" "32" "S8"
1771 0.07021 "1" "1" "33" "S8"
1772 0.02729 "1" "1" "33" "S8"
1773 0.01298 "1" "1" "33" "S8"
1774 0.07425 "1" "1" "33" "S8"
1775 0.04193 "1" "1" "33" "S8"
1776 0.00582 "1" "1" "33" "S8"
1777 0.07140 "1" "1" "34" "S8"
1778 0.04079 "1" "1" "34" "S8"
1779 0.22518 "1" "1" "35" "S8"
1780 0.22058 "1" "1" "39" "S8"
1781 0.14169 "1" "1" "39" "S8"
1782 0.09905 "1" "1" "40" "S8"
1783 0.17214 "1" "1" "40" "S8"
1784 0.04466 "1" "1" "40" "S8"
1785 0.08824 "1" "1" "40" "S8"
1786 0.02998 "1" "1" "41" "S8"
1787 0.06268 "1" "1" "41" "S8"
1788 0.03021 "1" "1" "41" "S8"
1789 0.13526 "1" "1" "41" "S8"
1790 0.07846 "1" "1" "41" "S8"
1791 0.03442 "1" "1" "41" "S8"
1792 0.03889 "1" "1" "42" "S8"
1793 0.01451 "1" "1" "42" "S8"
1794 0.01159 "1" "1" "42" "S8"
1795 0.01073 "1" "1" "42" "S8"
1796 0.02660 "1" "1" "43" "S8"
1797 0.02651 "1" "1" "43" "S8"
1798 0.08050 "1" "1" "47" "S8"
1799 0.11758 "1" "1" "48" "S8"
1800 0.11124 "1" "1" "48" "S8"
1801 0.03806 "1" "1" "49" "S8"
1802 0.20444 "1" "1" "49" "S8"
1803 0.02560 "1" "1" "49" "S8"
1804 0.03656 "1" "1" "49" "S8"
1805 0.16729 "1" "1" "49" "S8"
1806 0.03368 "1" "1" "49" "S8"
1807 0.01141 "1" "1" "50" "S8"
1808 0.05492 "1" "1" "50" "S8"
1809 0.02433 "1" "1" "51" "S8"
1810 0.04044 "1" "1" "51" "S8"
1811 0.04714 "1" "1" "55" "S8"
1812 0.01596 "1" "1" "55" "S8"
1813 0.06142 "1" "1" "56" "S8"
1814 0.10053 "1" "1" "56" "S8"
1815 0.21672 "1" "1" "56" "S8"
1816 0.03290 "1" "1" "56" "S8"
1817 0.07624 "1" "1" "57" "S8"
1818 0.28418 "1" "1" "57" "S8"
1819 0.11060 "1" "1" "57" "S8"
1820 0.32904 "1" "1" "57" "S8"
1821 0.09498 "1" "1" "57" "S8"
1822 0.01098 "1" "1" "57" "S8"
1823 0.05693 "1" "1" "58" "S8"
1824 0.04826 "1" "1" "58" "S8"
1825 0.05480 "1" "1" "58" "S8"
1826 0.01491 "1" "1" "58" "S8"
1827 0.05097 "1" "1" "59" "S8"
1828 0.02886 "1" "1" "59" "S8"
1829 0.05368 "1" "1" "63" "S8"
1830 0.01101 "1" "1" "63" "S8"
1831 0.18811 "1" "1" "64" "S8"
1832 0.11890 "1" "1" "64" "S8"
1833 0.07071 "1" "0" "1" "S8"
1834 0.04285 "1" "0" "1" "S8"
1835 0.07956 "1" "0" "1" "S8"
1836 0.08466 "1" "0" "1" "S8"
1837 0.09867 "1" "0" "1" "S8"
1838 0.04042 "1" "0" "2" "S8"
1839 0.07350 "1" "0" "2" "S8"
1840 0.02448 "1" "0" "3" "S8"
1841 0.07211 "1" "0" "3" "S8"
1842 0.02685 "1" "0" "7" "S8"
1843 0.03223 "1" "0" "7" "S8"
1844 0.04587 "1" "0" "8" "S8"
1845 0.04173 "1" "0" "8" "S8"
1846 0.04354 "1" "0" "8" "S8"
1847 0.04395 "1" "0" "8" "S8"
1848 0.03571 "1" "0" "9" "S8"
1849 0.01577 "1" "0" "9" "S8"
1850 0.04837 "1" "0" "9" "S8"
1851 0.09031 "1" "0" "9" "S8"
1852 0.02960 "1" "0" "9" "S8"
1853 0.06794 "1" "0" "9" "S8"
1854 0.06075 "1" "0" "10" "S8"
1855 0.07809 "1" "0" "10" "S8"
1856 0.07514 "1" "0" "10" "S8"
1857 0.09934 "1" "0" "10" "S8"
1858 0.02398 "1" "0" "11" "S8"
1859 0.06960 "1" "0" "11" "S8"
1860 0.06603 "1" "0" "15" "S8"
1861 0.04211 "1" "0" "15" "S8"
1862 0.04974 "1" "0" "16" "S8"
1863 0.03813 "1" "0" "16" "S8"
1864 0.04401 "1" "0" "17" "S8"
1865 0.04219 "1" "0" "17" "S8"
1866 0.12461 "1" "0" "17" "S8"
1867 0.16061 "1" "0" "17" "S8"
1868 0.06977 "1" "0" "17" "S8"
1869 0.03136 "1" "0" "17" "S8"
1870 0.11253 "1" "0" "18" "S8"
1871 0.04028 "1" "0" "18" "S8"
1872 0.03573 "1" "0" "19" "S8"
1873 0.07843 "1" "0" "19" "S8"
1874 0.04551 "1" "0" "23" "S8"
1875 0.02389 "1" "0" "23" "S8"
1876 0.01832 "1" "0" "24" "S8"
1877 0.01625 "1" "0" "24" "S8"
1878 0.04335 "1" "0" "24" "S8"
1879 0.02587 "1" "0" "24" "S8"
1880 0.01978 "1" "0" "25" "S8"
1881 0.01537 "1" "0" "25" "S8"
1882 0.03989 "1" "0" "25" "S8"
1883 0.01524 "1" "0" "25" "S8"
1884 0.08805 "1" "0" "25" "S8"
1885 0.02088 "1" "0" "25" "S8"
1886 0.03196 "1" "0" "26" "S8"
1887 0.10504 "1" "0" "26" "S8"
1888 0.05493 "1" "0" "26" "S8"
1889 0.07414 "1" "0" "26" "S8"
1890 0.12648 "1" "0" "31" "S8"
1891 0.10135 "1" "0" "32" "S8"
1892 0.03854 "1" "0" "32" "S8"
1893 0.01528 "1" "0" "33" "S8"
1894 0.04278 "1" "0" "33" "S8"
1895 0.05138 "1" "0" "33" "S8"
1896 0.05481 "1" "0" "33" "S8"
1897 0.04664 "1" "0" "33" "S8"
1898 0.03322 "1" "0" "33" "S8"
1899 0.04777 "1" "0" "34" "S8"
1900 0.06966 "1" "0" "34" "S8"
1901 0.05754 "1" "0" "35" "S8"
1902 0.09159 "1" "0" "35" "S8"
1903 0.08483 "1" "0" "39" "S8"
1904 0.05521 "1" "0" "39" "S8"
1905 0.11851 "1" "0" "40" "S8"
1906 0.06399 "1" "0" "40" "S8"
1907 0.12960 "1" "0" "40" "S8"
1908 0.02351 "1" "0" "40" "S8"
1909 0.02512 "1" "0" "41" "S8"
1910 0.12594 "1" "0" "41" "S8"
1911 0.12077 "1" "0" "41" "S8"
1912 0.04992 "1" "0" "41" "S8"
1913 0.06083 "1" "0" "41" "S8"
1914 0.01828 "1" "0" "41" "S8"
1915 0.04664 "1" "0" "42" "S8"
1916 0.00647 "1" "0" "42" "S8"
1917 0.01350 "1" "0" "42" "S8"
1918 0.03489 "1" "0" "42" "S8"
1919 0.02384 "1" "0" "43" "S8"
1920 0.03625 "1" "0" "43" "S8"
1921 0.01275 "1" "0" "48" "S8"
1922 0.04596 "1" "0" "48" "S8"
1923 0.08192 "1" "0" "49" "S8"
1924 0.02459 "1" "0" "49" "S8"
1925 0.03756 "1" "0" "49" "S8"
1926 0.02669 "1" "0" "49" "S8"
1927 0.06499 "1" "0" "49" "S8"
1928 0.04714 "1" "0" "50" "S8"
1929 0.02179 "1" "0" "50" "S8"
1930 0.04858 "1" "0" "51" "S8"
1931 0.14181 "1" "0" "51" "S8"
1932 0.06629 "1" "0" "55" "S8"
1933 0.10803 "1" "0" "55" "S8"
1934 0.02311 "1" "0" "56" "S8"
1935 0.06156 "1" "0" "56" "S8"
1936 0.09851 "1" "0" "56" "S8"
1937 0.04321 "1" "0" "57" "S8"
1938 0.02348 "1" "0" "57" "S8"
1939 0.06254 "1" "0" "57" "S8"
1940 0.03256 "1" "0" "57" "S8"
1941 0.11317 "1" "0" "57" "S8"
1942 0.03548 "1" "0" "58" "S8"
1943 0.04881 "1" "0" "58" "S8"
1944 0.04284 "1" "0" "58" "S8"
1945 0.03695 "1" "0" "58" "S8"
1946 0.03508 "1" "0" "59" "S8"
1947 0.03829 "1" "0" "59" "S8"
1948 0.06417 "1" "0" "63" "S8"
1949 0.04278 "1" "0" "63" "S8"
1950 0.02761 "1" "0" "64" "S8"
1951 0.03849 "1" "0" "64" "S8"
1952 0.03663 "1" "1" "1" "S9"
1953 0.01476 "1" "1" "1" "S9"
1954 0.19447 "1" "1" "1" "S9"
1955 0.04389 "1" "1" "1" "S9"
1956 0.04057 "1" "1" "1" "S9"
1957 0.04324 "1" "1" "2" "S9"
1958 0.02829 "1" "1" "2" "S9"
1959 0.08778 "1" "1" "3" "S9"
1960 0.02080 "1" "1" "7" "S9"
1961 0.01109 "1" "1" "8" "S9"
1962 0.02439 "1" "1" "8" "S9"
1963 0.02471 "1" "1" "8" "S9"
1964 0.02909 "1" "1" "8" "S9"
1965 0.07427 "1" "1" "9" "S9"
1966 0.01584 "1" "1" "9" "S9"
1967 0.04870 "1" "1" "9" "S9"
1968 0.01796 "1" "1" "9" "S9"
1969 0.01926 "1" "1" "9" "S9"
1970 0.04222 "1" "1" "9" "S9"
1971 0.03795 "1" "1" "10" "S9"
1972 0.09356 "1" "1" "10" "S9"
1973 0.01764 "1" "1" "11" "S9"
1974 0.07705 "1" "1" "11" "S9"
1975 0.15723 "1" "1" "15" "S9"
1976 0.03291 "1" "1" "15" "S9"
1977 0.00567 "1" "1" "16" "S9"
1978 0.02147 "1" "1" "16" "S9"
1979 0.06998 "1" "1" "17" "S9"
1980 0.06248 "1" "1" "17" "S9"
1981 0.21459 "1" "1" "17" "S9"
1982 0.05741 "1" "1" "17" "S9"
1983 0.07794 "1" "1" "17" "S9"
1984 0.03280 "1" "1" "17" "S9"
1985 0.01737 "1" "1" "18" "S9"
1986 0.11489 "1" "1" "23" "S9"
1987 0.02601 "1" "1" "23" "S9"
1988 0.01358 "1" "1" "24" "S9"
1989 0.02217 "1" "1" "24" "S9"
1990 0.02046 "1" "1" "24" "S9"
1991 0.00484 "1" "1" "24" "S9"
1992 0.00634 "1" "1" "25" "S9"
1993 0.01078 "1" "1" "25" "S9"
1994 0.02014 "1" "1" "25" "S9"
1995 0.02352 "1" "1" "25" "S9"
1996 0.02215 "1" "1" "25" "S9"
1997 0.00340 "1" "1" "25" "S9"
1998 0.01783 "1" "1" "26" "S9"
1999 0.03652 "1" "1" "26" "S9"
2000 0.08073 "1" "1" "26" "S9"
2001 0.02099 "1" "1" "26" "S9"
2002 0.19742 "1" "1" "27" "S9"
2003 0.03291 "1" "1" "27" "S9"
2004 0.02805 "1" "1" "31" "S9"
2005 0.03819 "1" "1" "31" "S9"
2006 0.07552 "1" "1" "32" "S9"
2007 0.02294 "1" "1" "32" "S9"
2008 0.01085 "1" "1" "33" "S9"
2009 0.03886 "1" "1" "33" "S9"
2010 0.03629 "1" "1" "33" "S9"
2011 0.00926 "1" "1" "33" "S9"
2012 0.00480 "1" "1" "33" "S9"
2013 0.01588 "1" "1" "34" "S9"
2014 0.05128 "1" "1" "34" "S9"
2015 0.04058 "1" "1" "35" "S9"
2016 0.08679 "1" "1" "35" "S9"
2017 0.01543 "1" "1" "39" "S9"
2018 0.45966 "1" "1" "39" "S9"
2019 0.01117 "1" "1" "40" "S9"
2020 0.11398 "1" "1" "40" "S9"
2021 0.03613 "1" "1" "40" "S9"
2022 0.07242 "1" "1" "40" "S9"
2023 0.06275 "1" "1" "41" "S9"
2024 0.01771 "1" "1" "41" "S9"
2025 0.04452 "1" "1" "41" "S9"
2026 0.04264 "1" "1" "41" "S9"
2027 0.03864 "1" "1" "41" "S9"
2028 0.03229 "1" "1" "41" "S9"
2029 0.01063 "1" "1" "42" "S9"
2030 0.02501 "1" "1" "42" "S9"
2031 0.01191 "1" "1" "42" "S9"
2032 0.00978 "1" "1" "42" "S9"
2033 0.21629 "1" "1" "43" "S9"
2034 0.02066 "1" "1" "43" "S9"
2035 0.03399 "1" "1" "47" "S9"
2036 0.02225 "1" "1" "47" "S9"
2037 0.05478 "1" "1" "48" "S9"
2038 0.01193 "1" "1" "48" "S9"
2039 0.05347 "1" "1" "49" "S9"
2040 0.08797 "1" "1" "49" "S9"
2041 0.03290 "1" "1" "49" "S9"
2042 0.01440 "1" "1" "49" "S9"
2043 0.02246 "1" "1" "49" "S9"
2044 0.02700 "1" "1" "49" "S9"
2045 0.02259 "1" "1" "50" "S9"
2046 0.01419 "1" "1" "50" "S9"
2047 0.03336 "1" "1" "51" "S9"
2048 0.05602 "1" "1" "51" "S9"
2049 0.00983 "1" "1" "55" "S9"
2050 0.00824 "1" "1" "56" "S9"
2051 0.05190 "1" "1" "56" "S9"
2052 0.07242 "1" "1" "56" "S9"
2053 0.04569 "1" "1" "57" "S9"
2054 0.02303 "1" "1" "57" "S9"
2055 0.04968 "1" "1" "57" "S9"
2056 0.06239 "1" "1" "57" "S9"
2057 0.08835 "1" "1" "57" "S9"
2058 0.09214 "1" "1" "57" "S9"
2059 0.01915 "1" "1" "58" "S9"
2060 0.06703 "1" "1" "58" "S9"
2061 0.01564 "1" "1" "58" "S9"
2062 0.04303 "1" "1" "58" "S9"
2063 0.04811 "1" "1" "59" "S9"
2064 0.02603 "1" "1" "63" "S9"
2065 0.04853 "1" "1" "64" "S9"
2066 0.04563 "1" "1" "64" "S9"
2067 0.02467 "1" "0" "1" "S9"
2068 0.01556 "1" "0" "1" "S9"
2069 0.03306 "1" "0" "1" "S9"
2070 0.03048 "1" "0" "1" "S9"
2071 0.02901 "1" "0" "1" "S9"
2072 0.02377 "1" "0" "1" "S9"
2073 0.01836 "1" "0" "2" "S9"
2074 0.03475 "1" "0" "2" "S9"
2075 0.03836 "1" "0" "3" "S9"
2076 0.01477 "1" "0" "3" "S9"
2077 0.04540 "1" "0" "7" "S9"
2078 0.00783 "1" "0" "7" "S9"
2079 0.00830 "1" "0" "8" "S9"
2080 0.03463 "1" "0" "8" "S9"
2081 0.02129 "1" "0" "8" "S9"
2082 0.01648 "1" "0" "8" "S9"
2083 0.04027 "1" "0" "9" "S9"
2084 0.00698 "1" "0" "9" "S9"
2085 0.07330 "1" "0" "9" "S9"
2086 0.10012 "1" "0" "9" "S9"
2087 0.01374 "1" "0" "9" "S9"
2088 0.00598 "1" "0" "9" "S9"
2089 0.04815 "1" "0" "10" "S9"
2090 0.02427 "1" "0" "10" "S9"
2091 0.01271 "1" "0" "10" "S9"
2092 0.03189 "1" "0" "10" "S9"
2093 0.02393 "1" "0" "11" "S9"
2094 0.01604 "1" "0" "11" "S9"
2095 0.08787 "1" "0" "15" "S9"
2096 0.01589 "1" "0" "15" "S9"
2097 0.02938 "1" "0" "16" "S9"
2098 0.06660 "1" "0" "16" "S9"
2099 0.00678 "1" "0" "17" "S9"
2100 0.05758 "1" "0" "17" "S9"
2101 0.04297 "1" "0" "17" "S9"
2102 0.01632 "1" "0" "17" "S9"
2103 0.01334 "1" "0" "17" "S9"
2104 0.04386 "1" "0" "17" "S9"
2105 0.02359 "1" "0" "18" "S9"
2106 0.07947 "1" "0" "18" "S9"
2107 0.04480 "1" "0" "19" "S9"
2108 0.00487 "1" "0" "19" "S9"
2109 0.02524 "1" "0" "23" "S9"
2110 0.01590 "1" "0" "23" "S9"
2111 0.01033 "1" "0" "24" "S9"
2112 0.00569 "1" "0" "24" "S9"
2113 0.00521 "1" "0" "24" "S9"
2114 0.00929 "1" "0" "24" "S9"
2115 0.01417 "1" "0" "25" "S9"
2116 0.01626 "1" "0" "25" "S9"
2117 0.01167 "1" "0" "25" "S9"
2118 0.00650 "1" "0" "25" "S9"
2119 0.02365 "1" "0" "25" "S9"
2120 0.05743 "1" "0" "26" "S9"
2121 0.01043 "1" "0" "26" "S9"
2122 0.02463 "1" "0" "26" "S9"
2123 0.07194 "1" "0" "26" "S9"
2124 0.08083 "1" "0" "27" "S9"
2125 0.12571 "1" "0" "31" "S9"
2126 0.03568 "1" "0" "31" "S9"
2127 0.11327 "1" "0" "32" "S9"
2128 0.02363 "1" "0" "32" "S9"
2129 0.00326 "1" "0" "33" "S9"
2130 0.00528 "1" "0" "33" "S9"
2131 0.02293 "1" "0" "33" "S9"
2132 0.04622 "1" "0" "33" "S9"
2133 0.01369 "1" "0" "33" "S9"
2134 0.05908 "1" "0" "33" "S9"
2135 0.11503 "1" "0" "34" "S9"
2136 0.04466 "1" "0" "34" "S9"
2137 0.06546 "1" "0" "35" "S9"
2138 0.03689 "1" "0" "35" "S9"
2139 0.00678 "1" "0" "39" "S9"
2140 0.04550 "1" "0" "39" "S9"
2141 0.02852 "1" "0" "40" "S9"
2142 0.03644 "1" "0" "40" "S9"
2143 0.04285 "1" "0" "40" "S9"
2144 0.14821 "1" "0" "40" "S9"
2145 0.01410 "1" "0" "41" "S9"
2146 0.09678 "1" "0" "41" "S9"
2147 0.03818 "1" "0" "41" "S9"
2148 0.00955 "1" "0" "41" "S9"
2149 0.00755 "1" "0" "41" "S9"
2150 0.01353 "1" "0" "42" "S9"
2151 0.03625 "1" "0" "42" "S9"
2152 0.00860 "1" "0" "42" "S9"
2153 0.08560 "1" "0" "42" "S9"
2154 0.04683 "1" "0" "43" "S9"
2155 0.02068 "1" "0" "43" "S9"
2156 0.06482 "1" "0" "47" "S9"
2157 0.02690 "1" "0" "47" "S9"
2158 0.04996 "1" "0" "48" "S9"
2159 0.02997 "1" "0" "48" "S9"
2160 0.04550 "1" "0" "49" "S9"
2161 0.05149 "1" "0" "49" "S9"
2162 0.03920 "1" "0" "49" "S9"
2163 0.00978 "1" "0" "49" "S9"
2164 0.02582 "1" "0" "49" "S9"
2165 0.03495 "1" "0" "49" "S9"
2166 0.10712 "1" "0" "50" "S9"
2167 0.02459 "1" "0" "50" "S9"
2168 0.03466 "1" "0" "51" "S9"
2169 0.02466 "1" "0" "51" "S9"
2170 0.11244 "1" "0" "55" "S9"
2171 0.01661 "1" "0" "55" "S9"
2172 0.06406 "1" "0" "56" "S9"
2173 0.03292 "1" "0" "56" "S9"
2174 0.01109 "1" "0" "56" "S9"
2175 0.01885 "1" "0" "56" "S9"
2176 0.05605 "1" "0" "57" "S9"
2177 0.01915 "1" "0" "57" "S9"
2178 0.02577 "1" "0" "57" "S9"
2179 0.01804 "1" "0" "57" "S9"
2180 0.01514 "1" "0" "57" "S9"
2181 0.00899 "1" "0" "57" "S9"
2182 0.02294 "1" "0" "58" "S9"
2183 0.02767 "1" "0" "58" "S9"
2184 0.00378 "1" "0" "58" "S9"
2185 0.02480 "1" "0" "58" "S9"
2186 0.07714 "1" "0" "59" "S9"
2187 0.03062 "1" "0" "59" "S9"
2188 0.03354 "1" "0" "63" "S9"
2189 0.02259 "1" "0" "63" "S9"
2190 0.01970 "1" "0" "64" "S9"
2191 0.04185 "1" "1" "1" "S10"
2192 0.04778 "1" "1" "1" "S10"
2193 0.08417 "1" "1" "1" "S10"
2194 0.07454 "1" "1" "1" "S10"
2195 0.03042 "1" "1" "2" "S10"
2196 0.14571 "1" "1" "2" "S10"
2197 0.02933 "1" "1" "3" "S10"
2198 0.01813 "1" "1" "3" "S10"
2199 0.03386 "1" "1" "7" "S10"
2200 0.02340 "1" "1" "7" "S10"
2201 0.04643 "1" "1" "8" "S10"
2202 0.06049 "1" "1" "8" "S10"
2203 0.03583 "1" "1" "8" "S10"
2204 0.03663 "1" "1" "8" "S10"
2205 0.02593 "1" "1" "9" "S10"
2206 0.16513 "1" "1" "9" "S10"
2207 0.01679 "1" "1" "9" "S10"
2208 0.09497 "1" "1" "9" "S10"
2209 0.19520 "1" "1" "9" "S10"
2210 0.02894 "1" "1" "10" "S10"
2211 0.05079 "1" "1" "10" "S10"
2212 0.04157 "1" "1" "10" "S10"
2213 0.00802 "1" "1" "10" "S10"
2214 0.01355 "1" "1" "11" "S10"
2215 0.02447 "1" "1" "11" "S10"
2216 0.01458 "1" "1" "15" "S10"
2217 0.05196 "1" "1" "15" "S10"
2218 0.04420 "1" "1" "16" "S10"
2219 0.02298 "1" "1" "16" "S10"
2220 0.06397 "1" "1" "17" "S10"
2221 0.13418 "1" "1" "17" "S10"
2222 0.04552 "1" "1" "17" "S10"
2223 0.03671 "1" "1" "17" "S10"
2224 0.06284 "1" "1" "17" "S10"
2225 0.03718 "1" "1" "17" "S10"
2226 0.05758 "1" "1" "18" "S10"
2227 0.05162 "1" "1" "18" "S10"
2228 0.02081 "1" "1" "19" "S10"
2229 0.00895 "1" "1" "19" "S10"
2230 0.04857 "1" "1" "23" "S10"
2231 0.01942 "1" "1" "23" "S10"
2232 0.02617 "1" "1" "24" "S10"
2233 0.00862 "1" "1" "24" "S10"
2234 0.02769 "1" "1" "24" "S10"
2235 0.02188 "1" "1" "24" "S10"
2236 0.10641 "1" "1" "25" "S10"
2237 0.04722 "1" "1" "25" "S10"
2238 0.03581 "1" "1" "25" "S10"
2239 0.02105 "1" "1" "25" "S10"
2240 0.02348 "1" "1" "25" "S10"
2241 0.00708 "1" "1" "25" "S10"
2242 0.15018 "1" "1" "26" "S10"
2243 0.15358 "1" "1" "26" "S10"
2244 0.01921 "1" "1" "26" "S10"
2245 0.07628 "1" "1" "26" "S10"
2246 0.13634 "1" "1" "27" "S10"
2247 0.27400 "1" "1" "31" "S10"
2248 0.02487 "1" "1" "31" "S10"
2249 0.08479 "1" "1" "32" "S10"
2250 0.05873 "1" "1" "32" "S10"
2251 0.05604 "1" "1" "33" "S10"
2252 0.04743 "1" "1" "33" "S10"
2253 0.03101 "1" "1" "33" "S10"
2254 0.02967 "1" "1" "33" "S10"
2255 0.02946 "1" "1" "33" "S10"
2256 0.01250 "1" "1" "33" "S10"
2257 0.01006 "1" "1" "34" "S10"
2258 0.03536 "1" "1" "34" "S10"
2259 0.05916 "1" "1" "35" "S10"
2260 0.05424 "1" "1" "35" "S10"
2261 0.11545 "1" "1" "39" "S10"
2262 0.04618 "1" "1" "39" "S10"
2263 0.02078 "1" "1" "40" "S10"
2264 0.01870 "1" "1" "40" "S10"
2265 0.02803 "1" "1" "40" "S10"
2266 0.06781 "1" "1" "40" "S10"
2267 0.02129 "1" "1" "41" "S10"
2268 0.06369 "1" "1" "41" "S10"
2269 0.01540 "1" "1" "41" "S10"
2270 0.10760 "1" "1" "41" "S10"
2271 0.03172 "1" "1" "41" "S10"
2272 0.00542 "1" "1" "41" "S10"
2273 0.04506 "1" "1" "42" "S10"
2274 0.00856 "1" "1" "42" "S10"
2275 0.05780 "1" "1" "42" "S10"
2276 0.01725 "1" "1" "42" "S10"
2277 0.01798 "1" "1" "43" "S10"
2278 0.02615 "1" "1" "43" "S10"
2279 0.08973 "1" "1" "47" "S10"
2280 0.09712 "1" "1" "47" "S10"
2281 0.02962 "1" "1" "48" "S10"
2282 0.05265 "1" "1" "48" "S10"
2283 0.07186 "1" "1" "49" "S10"
2284 0.02025 "1" "1" "49" "S10"
2285 0.06529 "1" "1" "49" "S10"
2286 0.03157 "1" "1" "49" "S10"
2287 0.12134 "1" "1" "49" "S10"
2288 0.05997 "1" "1" "49" "S10"
2289 0.03630 "1" "1" "50" "S10"
2290 0.00691 "1" "1" "50" "S10"
2291 0.01747 "1" "1" "51" "S10"
2292 0.02229 "1" "1" "51" "S10"
2293 0.00596 "1" "1" "55" "S10"
2294 0.02338 "1" "1" "55" "S10"
2295 0.21206 "1" "1" "56" "S10"
2296 0.01059 "1" "1" "56" "S10"
2297 0.08328 "1" "1" "56" "S10"
2298 0.06384 "1" "1" "56" "S10"
2299 0.15956 "1" "1" "57" "S10"
2300 0.10176 "1" "1" "57" "S10"
2301 0.02325 "1" "1" "57" "S10"
2302 0.03398 "1" "1" "57" "S10"
2303 0.13860 "1" "1" "57" "S10"
2304 0.12758 "1" "1" "57" "S10"
2305 0.14363 "1" "1" "58" "S10"
2306 0.03079 "1" "1" "58" "S10"
2307 0.07147 "1" "1" "58" "S10"
2308 0.06845 "1" "1" "58" "S10"
2309 0.01797 "1" "1" "59" "S10"
2310 0.02968 "1" "1" "59" "S10"
2311 0.00606 "1" "1" "63" "S10"
2312 0.03186 "1" "1" "63" "S10"
2313 0.04534 "1" "1" "64" "S10"
2314 0.07958 "1" "1" "64" "S10"
2315 0.04754 "1" "0" "1" "S10"
2316 0.02779 "1" "0" "1" "S10"
2317 0.02774 "1" "0" "1" "S10"
2318 0.02344 "1" "0" "1" "S10"
2319 0.08344 "1" "0" "1" "S10"
2320 0.02764 "1" "0" "2" "S10"
2321 0.03699 "1" "0" "2" "S10"
2322 0.01952 "1" "0" "3" "S10"
2323 0.00515 "1" "0" "3" "S10"
2324 0.00646 "1" "0" "7" "S10"
2325 0.00300 "1" "0" "7" "S10"
2326 0.01357 "1" "0" "8" "S10"
2327 0.01181 "1" "0" "8" "S10"
2328 0.00870 "1" "0" "8" "S10"
2329 0.05933 "1" "0" "8" "S10"
2330 0.02669 "1" "0" "9" "S10"
2331 0.01099 "1" "0" "9" "S10"
2332 0.04090 "1" "0" "9" "S10"
2333 0.02924 "1" "0" "9" "S10"
2334 0.04014 "1" "0" "9" "S10"
2335 0.01233 "1" "0" "9" "S10"
2336 0.05162 "1" "0" "10" "S10"
2337 0.07496 "1" "0" "10" "S10"
2338 0.04521 "1" "0" "10" "S10"
2339 0.01109 "1" "0" "10" "S10"
2340 0.02893 "1" "0" "11" "S10"
2341 0.04453 "1" "0" "11" "S10"
2342 0.01063 "1" "0" "15" "S10"
2343 0.02022 "1" "0" "15" "S10"
2344 0.02415 "1" "0" "16" "S10"
2345 0.00587 "1" "0" "16" "S10"
2346 0.01625 "1" "0" "17" "S10"
2347 0.05913 "1" "0" "17" "S10"
2348 0.01119 "1" "0" "17" "S10"
2349 0.03333 "1" "0" "17" "S10"
2350 0.02204 "1" "0" "17" "S10"
2351 0.00599 "1" "0" "17" "S10"
2352 0.04876 "1" "0" "18" "S10"
2353 0.04237 "1" "0" "18" "S10"
2354 0.03464 "1" "0" "19" "S10"
2355 0.02011 "1" "0" "19" "S10"
2356 0.02507 "1" "0" "23" "S10"
2357 0.01167 "1" "0" "23" "S10"
2358 0.01850 "1" "0" "24" "S10"
2359 0.01807 "1" "0" "24" "S10"
2360 0.00214 "1" "0" "24" "S10"
2361 0.01457 "1" "0" "24" "S10"
2362 0.00971 "1" "0" "25" "S10"
2363 0.05227 "1" "0" "25" "S10"
2364 0.00355 "1" "0" "25" "S10"
2365 0.02467 "1" "0" "25" "S10"
2366 0.00880 "1" "0" "25" "S10"
2367 0.01078 "1" "0" "25" "S10"
2368 0.01827 "1" "0" "26" "S10"
2369 0.01816 "1" "0" "26" "S10"
2370 0.02073 "1" "0" "26" "S10"
2371 0.01342 "1" "0" "26" "S10"
2372 0.20290 "1" "0" "27" "S10"
2373 0.04988 "1" "0" "27" "S10"
2374 0.02852 "1" "0" "31" "S10"
2375 0.00487 "1" "0" "31" "S10"
2376 0.01047 "1" "0" "32" "S10"
2377 0.00582 "1" "0" "32" "S10"
2378 0.01242 "1" "0" "33" "S10"
2379 0.00295 "1" "0" "33" "S10"
2380 0.00723 "1" "0" "33" "S10"
2381 0.00415 "1" "0" "33" "S10"
2382 0.00700 "1" "0" "33" "S10"
2383 0.00271 "1" "0" "33" "S10"
2384 0.03308 "1" "0" "34" "S10"
2385 0.03803 "1" "0" "34" "S10"
2386 0.02875 "1" "0" "35" "S10"
2387 0.01600 "1" "0" "35" "S10"
2388 0.02026 "1" "0" "39" "S10"
2389 0.02153 "1" "0" "39" "S10"
2390 0.03405 "1" "0" "40" "S10"
2391 0.01739 "1" "0" "40" "S10"
2392 0.01956 "1" "0" "40" "S10"
2393 0.02969 "1" "0" "40" "S10"
2394 0.04447 "1" "0" "41" "S10"
2395 0.02723 "1" "0" "41" "S10"
2396 0.02241 "1" "0" "41" "S10"
2397 0.00813 "1" "0" "41" "S10"
2398 0.01136 "1" "0" "41" "S10"
2399 0.05053 "1" "0" "41" "S10"
2400 0.01135 "1" "0" "42" "S10"
2401 0.01158 "1" "0" "42" "S10"
2402 0.00575 "1" "0" "42" "S10"
2403 0.01496 "1" "0" "42" "S10"
2404 0.01124 "1" "0" "43" "S10"
2405 0.00924 "1" "0" "43" "S10"
2406 0.03940 "1" "0" "47" "S10"
2407 0.01000 "1" "0" "48" "S10"
2408 0.01874 "1" "0" "48" "S10"
2409 0.01729 "1" "0" "49" "S10"
2410 0.06591 "1" "0" "49" "S10"
2411 0.00627 "1" "0" "49" "S10"
2412 0.01344 "1" "0" "49" "S10"
2413 0.02951 "1" "0" "49" "S10"
2414 0.00323 "1" "0" "49" "S10"
2415 0.00961 "1" "0" "50" "S10"
2416 0.00531 "1" "0" "50" "S10"
2417 0.03192 "1" "0" "51" "S10"
2418 0.00778 "1" "0" "51" "S10"
2419 0.02876 "1" "0" "55" "S10"
2420 0.01400 "1" "0" "55" "S10"
2421 0.05263 "1" "0" "56" "S10"
2422 0.06808 "1" "0" "56" "S10"
2423 0.02329 "1" "0" "56" "S10"
2424 0.01251 "1" "0" "56" "S10"
2425 0.03565 "1" "0" "57" "S10"
2426 0.00600 "1" "0" "57" "S10"
2427 0.00897 "1" "0" "57" "S10"
2428 0.00775 "1" "0" "57" "S10"
2429 0.05077 "1" "0" "57" "S10"
2430 0.06694 "1" "0" "58" "S10"
2431 0.07415 "1" "0" "58" "S10"
2432 0.06340 "1" "0" "58" "S10"
2433 0.01617 "1" "0" "58" "S10"
2434 0.00711 "1" "0" "59" "S10"
2435 0.03379 "1" "0" "59" "S10"
2436 0.02855 "1" "0" "63" "S10"
2437 0.01673 "1" "0" "63" "S10"
2438 0.00851 "1" "0" "64" "S10"
2439 0.00833 "1" "0" "64" "S10"
2440 0.12403 "1" "1" "1" "S11"
2441 0.11850 "1" "1" "1" "S11"
2442 0.04004 "1" "1" "1" "S11"
2443 0.04720 "1" "1" "1" "S11"
2444 0.02246 "1" "1" "1" "S11"
2445 0.12122 "1" "1" "1" "S11"
2446 0.03452 "1" "1" "2" "S11"
2447 0.06833 "1" "1" "2" "S11"
2448 0.02664 "1" "1" "3" "S11"
2449 0.03332 "1" "1" "3" "S11"
2450 0.00832 "1" "1" "7" "S11"
2451 0.01143 "1" "1" "7" "S11"
2452 0.02775 "1" "1" "8" "S11"
2453 0.00735 "1" "1" "8" "S11"
2454 0.05149 "1" "1" "8" "S11"
2455 0.01350 "1" "1" "8" "S11"
2456 0.01221 "1" "1" "9" "S11"
2457 0.18965 "1" "1" "9" "S11"
2458 0.06250 "1" "1" "9" "S11"
2459 0.03646 "1" "1" "9" "S11"
2460 0.13232 "1" "1" "9" "S11"
2461 0.05253 "1" "1" "9" "S11"
2462 0.02292 "1" "1" "10" "S11"
2463 0.06593 "1" "1" "10" "S11"
2464 0.11503 "1" "1" "11" "S11"
2465 0.04844 "1" "1" "11" "S11"
2466 0.01478 "1" "1" "15" "S11"
2467 0.01283 "1" "1" "15" "S11"
2468 0.01667 "1" "1" "16" "S11"
2469 0.00873 "1" "1" "16" "S11"
2470 0.08616 "1" "1" "17" "S11"
2471 0.08032 "1" "1" "17" "S11"
2472 0.06175 "1" "1" "17" "S11"
2473 0.03754 "1" "1" "17" "S11"
2474 0.04906 "1" "1" "17" "S11"
2475 0.00761 "1" "1" "17" "S11"
2476 0.07458 "1" "1" "18" "S11"
2477 0.02997 "1" "1" "18" "S11"
2478 0.04227 "1" "1" "19" "S11"
2479 0.09906 "1" "1" "23" "S11"
2480 0.03229 "1" "1" "23" "S11"
2481 0.01537 "1" "1" "24" "S11"
2482 0.02864 "1" "1" "24" "S11"
2483 0.02719 "1" "1" "24" "S11"
2484 0.01203 "1" "1" "24" "S11"
2485 0.07570 "1" "1" "25" "S11"
2486 0.02056 "1" "1" "25" "S11"
2487 0.04641 "1" "1" "25" "S11"
2488 0.01955 "1" "1" "25" "S11"
2489 0.00716 "1" "1" "25" "S11"
2490 0.03564 "1" "1" "25" "S11"
2491 0.10016 "1" "1" "26" "S11"
2492 0.00980 "1" "1" "26" "S11"
2493 0.03589 "1" "1" "26" "S11"
2494 0.02646 "1" "1" "27" "S11"
2495 0.06789 "1" "1" "31" "S11"
2496 0.04062 "1" "1" "31" "S11"
2497 0.01805 "1" "1" "32" "S11"
2498 0.02063 "1" "1" "32" "S11"
2499 0.01994 "1" "1" "33" "S11"
2500 0.01527 "1" "1" "33" "S11"
2501 0.02072 "1" "1" "33" "S11"
2502 0.01089 "1" "1" "33" "S11"
2503 0.00231 "1" "1" "33" "S11"
2504 0.02907 "1" "1" "33" "S11"
2505 0.06133 "1" "1" "34" "S11"
2506 0.03858 "1" "1" "34" "S11"
2507 0.03759 "1" "1" "35" "S11"
2508 0.13173 "1" "1" "35" "S11"
2509 0.05070 "1" "1" "39" "S11"
2510 0.03972 "1" "1" "39" "S11"
2511 0.03475 "1" "1" "40" "S11"
2512 0.06078 "1" "1" "40" "S11"
2513 0.01465 "1" "1" "40" "S11"
2514 0.11540 "1" "1" "40" "S11"
2515 0.03476 "1" "1" "41" "S11"
2516 0.08240 "1" "1" "41" "S11"
2517 0.03333 "1" "1" "41" "S11"
2518 0.04063 "1" "1" "41" "S11"
2519 0.01770 "1" "1" "41" "S11"
2520 0.01984 "1" "1" "41" "S11"
2521 0.01131 "1" "1" "42" "S11"
2522 0.01254 "1" "1" "42" "S11"
2523 0.01048 "1" "1" "42" "S11"
2524 0.01880 "1" "1" "42" "S11"
2525 0.06554 "1" "1" "43" "S11"
2526 0.03080 "1" "1" "43" "S11"
2527 0.14383 "1" "1" "47" "S11"
2528 0.01901 "1" "1" "48" "S11"
2529 0.02161 "1" "1" "48" "S11"
2530 0.06862 "1" "1" "49" "S11"
2531 0.21788 "1" "1" "49" "S11"
2532 0.01539 "1" "1" "49" "S11"
2533 0.01580 "1" "1" "49" "S11"
2534 0.06859 "1" "1" "49" "S11"
2535 0.05556 "1" "1" "49" "S11"
2536 0.06696 "1" "1" "50" "S11"
2537 0.02224 "1" "1" "50" "S11"
2538 0.05758 "1" "1" "51" "S11"
2539 0.03565 "1" "1" "55" "S11"
2540 0.06632 "1" "1" "55" "S11"
2541 0.03492 "1" "1" "56" "S11"
2542 0.20024 "1" "1" "56" "S11"
2543 0.06203 "1" "1" "56" "S11"
2544 0.14173 "1" "1" "57" "S11"
2545 0.06366 "1" "1" "57" "S11"
2546 0.11267 "1" "1" "57" "S11"
2547 0.04850 "1" "1" "57" "S11"
2548 0.19373 "1" "1" "57" "S11"
2549 0.02054 "1" "1" "57" "S11"
2550 0.02820 "1" "1" "58" "S11"
2551 0.02364 "1" "1" "58" "S11"
2552 0.03036 "1" "1" "58" "S11"
2553 0.03132 "1" "1" "58" "S11"
2554 0.03138 "1" "1" "59" "S11"
2555 0.00641 "1" "1" "59" "S11"
2556 0.04475 "1" "1" "63" "S11"
2557 0.07141 "1" "1" "63" "S11"
2558 0.03705 "1" "1" "64" "S11"
2559 0.07559 "1" "1" "64" "S11"
2560 0.00556 "1" "0" "1" "S11"
2561 0.03422 "1" "0" "1" "S11"
2562 0.02716 "1" "0" "1" "S11"
2563 0.03586 "1" "0" "1" "S11"
2564 0.01545 "1" "0" "1" "S11"
2565 0.07187 "1" "0" "2" "S11"
2566 0.03180 "1" "0" "2" "S11"
2567 0.04544 "1" "0" "3" "S11"
2568 0.04139 "1" "0" "3" "S11"
2569 0.06909 "1" "0" "7" "S11"
2570 0.00873 "1" "0" "7" "S11"
2571 0.04287 "1" "0" "8" "S11"
2572 0.01582 "1" "0" "8" "S11"
2573 0.00946 "1" "0" "8" "S11"
2574 0.01328 "1" "0" "8" "S11"
2575 0.09731 "1" "0" "9" "S11"
2576 0.06606 "1" "0" "9" "S11"
2577 0.01329 "1" "0" "9" "S11"
2578 0.02637 "1" "0" "9" "S11"
2579 0.00829 "1" "0" "9" "S11"
2580 0.15183 "1" "0" "9" "S11"
2581 0.08544 "1" "0" "10" "S11"
2582 0.01530 "1" "0" "10" "S11"
2583 0.03277 "1" "0" "10" "S11"
2584 0.03156 "1" "0" "10" "S11"
2585 0.02207 "1" "0" "11" "S11"
2586 0.02004 "1" "0" "11" "S11"
2587 0.01186 "1" "0" "15" "S11"
2588 0.01960 "1" "0" "15" "S11"
2589 0.04447 "1" "0" "16" "S11"
2590 0.01034 "1" "0" "16" "S11"
2591 0.03048 "1" "0" "17" "S11"
2592 0.04936 "1" "0" "17" "S11"
2593 0.09285 "1" "0" "17" "S11"
2594 0.03529 "1" "0" "17" "S11"
2595 0.21687 "1" "0" "17" "S11"
2596 0.06350 "1" "0" "17" "S11"
2597 0.02211 "1" "0" "18" "S11"
2598 0.08573 "1" "0" "18" "S11"
2599 0.01133 "1" "0" "19" "S11"
2600 0.02510 "1" "0" "19" "S11"
2601 0.02319 "1" "0" "23" "S11"
2602 0.04657 "1" "0" "23" "S11"
2603 0.00689 "1" "0" "24" "S11"
2604 0.00597 "1" "0" "24" "S11"
2605 0.00917 "1" "0" "24" "S11"
2606 0.01987 "1" "0" "24" "S11"
2607 0.03327 "1" "0" "25" "S11"
2608 0.01064 "1" "0" "25" "S11"
2609 0.03728 "1" "0" "25" "S11"
2610 0.03434 "1" "0" "25" "S11"
2611 0.02864 "1" "0" "25" "S11"
2612 0.01038 "1" "0" "25" "S11"
2613 0.07320 "1" "0" "26" "S11"
2614 0.02336 "1" "0" "26" "S11"
2615 0.10256 "1" "0" "26" "S11"
2616 0.08337 "1" "0" "26" "S11"
2617 0.03078 "1" "0" "27" "S11"
2618 0.14461 "1" "0" "31" "S11"
2619 0.01794 "1" "0" "31" "S11"
2620 0.00439 "1" "0" "32" "S11"
2621 0.04740 "1" "0" "32" "S11"
2622 0.01971 "1" "0" "33" "S11"
2623 0.04700 "1" "0" "33" "S11"
2624 0.02203 "1" "0" "33" "S11"
2625 0.02170 "1" "0" "33" "S11"
2626 0.01451 "1" "0" "33" "S11"
2627 0.01495 "1" "0" "33" "S11"
2628 0.03223 "1" "0" "34" "S11"
2629 0.04642 "1" "0" "34" "S11"
2630 0.06878 "1" "0" "35" "S11"
2631 0.08289 "1" "0" "35" "S11"
2632 0.26647 "1" "0" "39" "S11"
2633 0.08280 "1" "0" "39" "S11"
2634 0.05837 "1" "0" "40" "S11"
2635 0.04737 "1" "0" "40" "S11"
2636 0.01350 "1" "0" "40" "S11"
2637 0.10856 "1" "0" "40" "S11"
2638 0.01971 "1" "0" "41" "S11"
2639 0.01810 "1" "0" "41" "S11"
2640 0.04450 "1" "0" "41" "S11"
2641 0.03054 "1" "0" "41" "S11"
2642 0.02094 "1" "0" "41" "S11"
2643 0.02531 "1" "0" "41" "S11"
2644 0.00306 "1" "0" "42" "S11"
2645 0.02205 "1" "0" "42" "S11"
2646 0.01133 "1" "0" "42" "S11"
2647 0.02160 "1" "0" "42" "S11"
2648 0.07243 "1" "0" "43" "S11"
2649 0.06807 "1" "0" "47" "S11"
2650 0.05209 "1" "0" "48" "S11"
2651 0.03843 "1" "0" "48" "S11"
2652 0.03205 "1" "0" "49" "S11"
2653 0.05403 "1" "0" "49" "S11"
2654 0.02374 "1" "0" "49" "S11"
2655 0.03945 "1" "0" "49" "S11"
2656 0.02622 "1" "0" "49" "S11"
2657 0.01749 "1" "0" "49" "S11"
2658 0.01899 "1" "0" "50" "S11"
2659 0.01720 "1" "0" "50" "S11"
2660 0.08905 "1" "0" "51" "S11"
2661 0.00320 "1" "0" "51" "S11"
2662 0.02106 "1" "0" "55" "S11"
2663 0.05067 "1" "0" "55" "S11"
2664 0.23496 "1" "0" "56" "S11"
2665 0.02480 "1" "0" "56" "S11"
2666 0.12866 "1" "0" "56" "S11"
2667 0.04196 "1" "0" "57" "S11"
2668 0.03242 "1" "0" "57" "S11"
2669 0.04621 "1" "0" "57" "S11"
2670 0.07995 "1" "0" "57" "S11"
2671 0.00855 "1" "0" "57" "S11"
2672 0.01267 "1" "0" "57" "S11"
2673 0.02805 "1" "0" "58" "S11"
2674 0.01091 "1" "0" "58" "S11"
2675 0.02819 "1" "0" "58" "S11"
2676 0.01853 "1" "0" "58" "S11"
2677 0.03229 "1" "0" "59" "S11"
2678 0.03030 "1" "0" "59" "S11"
2679 0.02739 "1" "0" "63" "S11"
2680 0.00901 "1" "0" "63" "S11"
2681 0.01049 "1" "0" "64" "S11"
2682 0.01323 "1" "0" "64" "S11"
2683 0.07257 "1" "1" "1" "S12"
2684 0.17649 "1" "1" "1" "S12"
2685 0.21987 "1" "1" "1" "S12"
2686 0.09341 "1" "1" "1" "S12"
2687 0.01556 "1" "1" "1" "S12"
2688 0.02263 "1" "1" "1" "S12"
2689 0.00928 "1" "1" "2" "S12"
2690 0.12901 "1" "1" "2" "S12"
2691 0.03048 "1" "1" "3" "S12"
2692 0.01790 "1" "1" "3" "S12"
2693 0.00343 "1" "1" "7" "S12"
2694 0.00223 "1" "1" "7" "S12"
2695 0.08746 "1" "1" "8" "S12"
2696 0.02030 "1" "1" "8" "S12"
2697 0.04803 "1" "1" "8" "S12"
2698 0.01608 "1" "1" "8" "S12"
2699 0.14330 "1" "1" "9" "S12"
2700 0.02721 "1" "1" "9" "S12"
2701 0.16706 "1" "1" "9" "S12"
2702 0.17882 "1" "1" "9" "S12"
2703 0.04515 "1" "1" "9" "S12"
2704 0.10032 "1" "1" "9" "S12"
2705 0.10880 "1" "1" "10" "S12"
2706 0.02033 "1" "1" "10" "S12"
2707 0.01800 "1" "1" "10" "S12"
2708 0.02247 "1" "1" "10" "S12"
2709 0.01429 "1" "1" "11" "S12"
2710 0.01057 "1" "1" "11" "S12"
2711 0.07738 "1" "1" "15" "S12"
2712 0.01803 "1" "1" "15" "S12"
2713 0.00472 "1" "1" "16" "S12"
2714 0.01504 "1" "1" "16" "S12"
2715 0.11694 "1" "1" "17" "S12"
2716 0.01441 "1" "1" "17" "S12"
2717 0.13717 "1" "1" "17" "S12"
2718 0.07886 "1" "1" "17" "S12"
2719 0.16914 "1" "1" "17" "S12"
2720 0.10999 "1" "1" "17" "S12"
2721 0.12782 "1" "1" "18" "S12"
2722 0.17622 "1" "1" "18" "S12"
2723 0.02817 "1" "1" "19" "S12"
2724 0.05354 "1" "1" "19" "S12"
2725 0.05936 "1" "1" "23" "S12"
2726 0.14517 "1" "1" "23" "S12"
2727 0.02873 "1" "1" "24" "S12"
2728 0.03125 "1" "1" "24" "S12"
2729 0.03350 "1" "1" "24" "S12"
2730 0.08210 "1" "1" "25" "S12"
2731 0.06161 "1" "1" "25" "S12"
2732 0.03976 "1" "1" "25" "S12"
2733 0.08980 "1" "1" "25" "S12"
2734 0.08311 "1" "1" "25" "S12"
2735 0.01488 "1" "1" "26" "S12"
2736 0.05655 "1" "1" "26" "S12"
2737 0.09207 "1" "1" "26" "S12"
2738 0.16286 "1" "1" "26" "S12"
2739 0.08067 "1" "1" "31" "S12"
2740 0.09582 "1" "1" "31" "S12"
2741 0.02119 "1" "1" "32" "S12"
2742 0.19177 "1" "1" "32" "S12"
2743 0.02945 "1" "1" "33" "S12"
2744 0.30626 "1" "1" "33" "S12"
2745 0.00193 "1" "1" "33" "S12"
2746 0.02008 "1" "1" "33" "S12"
2747 0.11488 "1" "1" "33" "S12"
2748 0.00633 "1" "1" "33" "S12"
2749 0.02857 "1" "1" "34" "S12"
2750 0.01212 "1" "1" "34" "S12"
2751 0.04311 "1" "1" "35" "S12"
2752 0.09271 "1" "1" "35" "S12"
2753 0.03077 "1" "1" "39" "S12"
2754 0.14369 "1" "1" "39" "S12"
2755 0.15970 "1" "1" "40" "S12"
2756 0.06135 "1" "1" "40" "S12"
2757 0.19768 "1" "1" "40" "S12"
2758 0.03399 "1" "1" "41" "S12"
2759 0.07405 "1" "1" "41" "S12"
2760 0.01900 "1" "1" "41" "S12"
2761 0.06415 "1" "1" "41" "S12"
2762 0.09785 "1" "1" "41" "S12"
2763 0.01168 "1" "1" "42" "S12"
2764 0.01075 "1" "1" "42" "S12"
2765 0.00417 "1" "1" "42" "S12"
2766 0.06359 "1" "1" "42" "S12"
2767 0.06240 "1" "1" "43" "S12"
2768 0.12585 "1" "1" "47" "S12"
2769 0.20991 "1" "1" "49" "S12"
2770 0.17101 "1" "1" "49" "S12"
2771 0.21415 "1" "1" "49" "S12"
2772 0.01439 "1" "1" "49" "S12"
2773 0.07285 "1" "1" "49" "S12"
2774 0.02038 "1" "1" "50" "S12"
2775 0.04207 "1" "1" "50" "S12"
2776 0.01399 "1" "1" "51" "S12"
2777 0.09402 "1" "1" "51" "S12"
2778 0.04584 "1" "1" "55" "S12"
2779 0.17618 "1" "1" "56" "S12"
2780 0.05586 "1" "1" "56" "S12"
2781 0.02683 "1" "1" "56" "S12"
2782 0.37109 "1" "1" "56" "S12"
2783 0.02641 "1" "1" "57" "S12"
2784 0.03184 "1" "1" "57" "S12"
2785 0.07230 "1" "1" "57" "S12"
2786 0.16108 "1" "1" "57" "S12"
2787 0.10508 "1" "1" "57" "S12"
2788 0.03019 "1" "1" "58" "S12"
2789 0.03369 "1" "1" "58" "S12"
2790 0.02314 "1" "1" "58" "S12"
2791 0.06417 "1" "1" "58" "S12"
2792 0.04760 "1" "1" "59" "S12"
2793 0.01977 "1" "1" "59" "S12"
2794 0.01900 "1" "1" "63" "S12"
2795 0.03767 "1" "1" "63" "S12"
2796 0.07503 "1" "1" "64" "S12"
2797 0.10136 "1" "1" "64" "S12"
2798 0.07242 "1" "0" "1" "S12"
2799 0.05990 "1" "0" "1" "S12"
2800 0.01269 "1" "0" "1" "S12"
2801 0.01991 "1" "0" "1" "S12"
2802 0.00738 "1" "0" "1" "S12"
2803 0.04667 "1" "0" "1" "S12"
2804 0.00632 "1" "0" "2" "S12"
2805 0.01793 "1" "0" "2" "S12"
2806 0.03180 "1" "0" "3" "S12"
2807 0.02596 "1" "0" "3" "S12"
2808 0.00413 "1" "0" "7" "S12"
2809 0.01305 "1" "0" "7" "S12"
2810 0.04060 "1" "0" "8" "S12"
2811 0.03121 "1" "0" "8" "S12"
2812 0.03085 "1" "0" "8" "S12"
2813 0.03863 "1" "0" "8" "S12"
2814 0.01029 "1" "0" "9" "S12"
2815 0.03301 "1" "0" "9" "S12"
2816 0.05814 "1" "0" "9" "S12"
2817 0.34085 "1" "0" "9" "S12"
2818 0.03635 "1" "0" "9" "S12"
2819 0.01209 "1" "0" "9" "S12"
2820 0.04594 "1" "0" "10" "S12"
2821 0.05100 "1" "0" "10" "S12"
2822 0.01143 "1" "0" "10" "S12"
2823 0.01387 "1" "0" "11" "S12"
2824 0.01530 "1" "0" "11" "S12"
2825 0.03715 "1" "0" "15" "S12"
2826 0.03684 "1" "0" "15" "S12"
2827 0.02228 "1" "0" "16" "S12"
2828 0.00554 "1" "0" "16" "S12"
2829 0.05235 "1" "0" "17" "S12"
2830 0.05201 "1" "0" "17" "S12"
2831 0.09454 "1" "0" "17" "S12"
2832 0.03424 "1" "0" "17" "S12"
2833 0.06341 "1" "0" "17" "S12"
2834 0.04428 "1" "0" "17" "S12"
2835 0.02967 "1" "0" "18" "S12"
2836 0.01567 "1" "0" "18" "S12"
2837 0.01878 "1" "0" "19" "S12"
2838 0.02023 "1" "0" "19" "S12"
2839 0.06539 "1" "0" "23" "S12"
2840 0.03485 "1" "0" "23" "S12"
2841 0.04930 "1" "0" "24" "S12"
2842 0.04428 "1" "0" "24" "S12"
2843 0.03492 "1" "0" "24" "S12"
2844 0.00693 "1" "0" "24" "S12"
2845 0.03397 "1" "0" "25" "S12"
2846 0.02839 "1" "0" "25" "S12"
2847 0.07173 "1" "0" "25" "S12"
2848 0.03884 "1" "0" "25" "S12"
2849 0.01394 "1" "0" "25" "S12"
2850 0.06168 "1" "0" "25" "S12"
2851 0.05064 "1" "0" "26" "S12"
2852 0.05517 "1" "0" "26" "S12"
2853 0.04389 "1" "0" "26" "S12"
2854 0.02492 "1" "0" "26" "S12"
2855 0.04424 "1" "0" "27" "S12"
2856 0.01431 "1" "0" "27" "S12"
2857 0.04354 "1" "0" "31" "S12"
2858 0.03123 "1" "0" "31" "S12"
2859 0.01012 "1" "0" "32" "S12"
2860 0.09095 "1" "0" "32" "S12"
2861 0.03663 "1" "0" "33" "S12"
2862 0.04232 "1" "0" "33" "S12"
2863 0.02972 "1" "0" "33" "S12"
2864 0.01137 "1" "0" "33" "S12"
2865 0.09409 "1" "0" "33" "S12"
2866 0.00671 "1" "0" "33" "S12"
2867 0.16408 "1" "0" "34" "S12"
2868 0.00973 "1" "0" "34" "S12"
2869 0.21860 "1" "0" "35" "S12"
2870 0.12839 "1" "0" "39" "S12"
2871 0.09205 "1" "0" "39" "S12"
2872 0.00662 "1" "0" "40" "S12"
2873 0.05402 "1" "0" "40" "S12"
2874 0.02115 "1" "0" "40" "S12"
2875 0.02026 "1" "0" "40" "S12"
2876 0.03718 "1" "0" "41" "S12"
2877 0.01475 "1" "0" "41" "S12"
2878 0.00921 "1" "0" "41" "S12"
2879 0.04532 "1" "0" "41" "S12"
2880 0.01279 "1" "0" "41" "S12"
2881 0.04076 "1" "0" "41" "S12"
2882 0.01326 "1" "0" "42" "S12"
2883 0.03966 "1" "0" "42" "S12"
2884 0.01967 "1" "0" "42" "S12"
2885 0.02921 "1" "0" "42" "S12"
2886 0.09562 "1" "0" "43" "S12"
2887 0.12101 "1" "0" "43" "S12"
2888 0.18690 "1" "0" "47" "S12"
2889 0.11204 "1" "0" "47" "S12"
2890 0.04518 "1" "0" "48" "S12"
2891 0.01663 "1" "0" "48" "S12"
2892 0.10572 "1" "0" "49" "S12"
2893 0.08929 "1" "0" "49" "S12"
2894 0.01359 "1" "0" "49" "S12"
2895 0.08780 "1" "0" "49" "S12"
2896 0.00618 "1" "0" "49" "S12"
2897 0.01780 "1" "0" "49" "S12"
2898 0.06047 "1" "0" "50" "S12"
2899 0.01310 "1" "0" "50" "S12"
2900 0.04084 "1" "0" "51" "S12"
2901 0.02402 "1" "0" "51" "S12"
2902 0.01462 "1" "0" "55" "S12"
2903 0.04336 "1" "0" "55" "S12"
2904 0.01509 "1" "0" "56" "S12"
2905 0.09343 "1" "0" "56" "S12"
2906 0.03370 "1" "0" "56" "S12"
2907 0.04622 "1" "0" "56" "S12"
2908 0.00426 "1" "0" "57" "S12"
2909 0.04296 "1" "0" "57" "S12"
2910 0.07151 "1" "0" "57" "S12"
2911 0.01630 "1" "0" "57" "S12"
2912 0.02061 "1" "0" "57" "S12"
2913 0.00472 "1" "0" "57" "S12"
2914 0.08704 "1" "0" "58" "S12"
2915 0.02832 "1" "0" "58" "S12"
2916 0.00677 "1" "0" "58" "S12"
2917 0.05745 "1" "0" "58" "S12"
2918 0.03686 "1" "0" "59" "S12"
2919 0.01182 "1" "0" "59" "S12"
2920 0.04496 "1" "0" "63" "S12"
2921 0.00817 "1" "0" "63" "S12"
2922 0.11223 "1" "0" "64" "S12"
2923 0.01389 "1" "0" "64" "S12"
2924 0.00305 "0" "0" "1" "S1"
2925 0.00926 "0" "0" "1" "S1"
2926 0.07214 "0" "0" "1" "S1"
2927 0.04244 "0" "0" "1" "S1"
2928 0.01015 "0" "0" "1" "S1"
2929 0.03233 "0" "0" "1" "S1"
2930 0.04696 "0" "0" "2" "S1"
2931 0.01207 "0" "0" "2" "S1"
2932 0.04329 "0" "0" "3" "S1"
2933 0.03796 "0" "0" "3" "S1"
2934 0.00903 "0" "0" "7" "S1"
2935 0.02382 "0" "0" "7" "S1"
2936 0.00487 "0" "0" "8" "S1"
2937 0.01073 "0" "0" "8" "S1"
2938 0.00827 "0" "0" "8" "S1"
2939 0.00706 "0" "0" "8" "S1"
2940 0.02679 "0" "0" "9" "S1"
2941 0.01982 "0" "0" "9" "S1"
2942 0.06059 "0" "0" "9" "S1"
2943 0.00338 "0" "0" "9" "S1"
2944 0.02859 "0" "0" "9" "S1"
2945 0.03820 "0" "0" "9" "S1"
2946 0.00441 "0" "0" "10" "S1"
2947 0.03690 "0" "0" "10" "S1"
2948 0.01182 "0" "0" "10" "S1"
2949 0.00316 "0" "0" "10" "S1"
2950 0.10074 "0" "0" "11" "S1"
2951 0.02107 "0" "0" "11" "S1"
2952 0.04899 "0" "0" "15" "S1"
2953 0.01323 "0" "0" "15" "S1"
2954 0.04331 "0" "0" "16" "S1"
2955 0.02235 "0" "0" "16" "S1"
2956 0.01154 "0" "0" "17" "S1"
2957 0.01720 "0" "0" "17" "S1"
2958 0.00370 "0" "0" "17" "S1"
2959 0.04174 "0" "0" "17" "S1"
2960 0.02322 "0" "0" "17" "S1"
2961 0.00726 "0" "0" "17" "S1"
2962 0.03079 "0" "0" "18" "S1"
2963 0.01409 "0" "0" "18" "S1"
2964 0.01577 "0" "0" "19" "S1"
2965 0.02861 "0" "0" "19" "S1"
2966 0.02837 "0" "0" "23" "S1"
2967 0.10770 "0" "0" "23" "S1"
2968 0.00129 "0" "0" "24" "S1"
2969 0.05676 "0" "0" "24" "S1"
2970 0.01113 "0" "0" "24" "S1"
2971 0.01530 "0" "0" "24" "S1"
2972 0.00718 "0" "0" "25" "S1"
2973 0.02590 "0" "0" "25" "S1"
2974 0.00704 "0" "0" "25" "S1"
2975 0.00744 "0" "0" "25" "S1"
2976 0.01840 "0" "0" "25" "S1"
2977 0.02393 "0" "0" "25" "S1"
2978 0.03537 "0" "0" "26" "S1"
2979 0.01377 "0" "0" "26" "S1"
2980 0.02893 "0" "0" "26" "S1"
2981 0.01712 "0" "0" "26" "S1"
2982 0.00695 "0" "0" "27" "S1"
2983 0.01811 "0" "0" "27" "S1"
2984 0.01344 "0" "0" "31" "S1"
2985 0.00913 "0" "0" "31" "S1"
2986 0.01873 "0" "0" "32" "S1"
2987 0.03122 "0" "0" "32" "S1"
2988 0.01028 "0" "0" "33" "S1"
2989 0.01078 "0" "0" "33" "S1"
2990 0.02739 "0" "0" "33" "S1"
2991 0.02348 "0" "0" "33" "S1"
2992 0.00124 "0" "0" "33" "S1"
2993 0.00224 "0" "0" "34" "S1"
2994 0.00720 "0" "0" "34" "S1"
2995 0.02217 "0" "0" "35" "S1"
2996 0.04220 "0" "0" "35" "S1"
2997 0.01432 "0" "0" "39" "S1"
2998 0.02323 "0" "0" "39" "S1"
2999 0.02182 "0" "0" "40" "S1"
3000 0.02059 "0" "0" "40" "S1"
3001 0.01818 "0" "0" "40" "S1"
3002 0.01086 "0" "0" "40" "S1"
3003 0.01805 "0" "0" "41" "S1"
3004 0.00416 "0" "0" "41" "S1"
3005 0.01931 "0" "0" "41" "S1"
3006 0.01448 "0" "0" "41" "S1"
3007 0.03262 "0" "0" "41" "S1"
3008 0.00672 "0" "0" "41" "S1"
3009 0.01054 "0" "0" "42" "S1"
3010 0.00785 "0" "0" "42" "S1"
3011 0.00863 "0" "0" "42" "S1"
3012 0.01144 "0" "0" "42" "S1"
3013 0.04880 "0" "0" "43" "S1"
3014 0.02949 "0" "0" "43" "S1"
3015 0.00953 "0" "0" "47" "S1"
3016 0.04065 "0" "0" "47" "S1"
3017 0.01983 "0" "0" "48" "S1"
3018 0.01553 "0" "0" "48" "S1"
3019 0.09558 "0" "0" "49" "S1"
3020 0.06201 "0" "0" "49" "S1"
3021 0.02990 "0" "0" "49" "S1"
3022 0.02221 "0" "0" "49" "S1"
3023 0.06180 "0" "0" "49" "S1"
3024 0.01893 "0" "0" "49" "S1"
3025 0.03823 "0" "0" "50" "S1"
3026 0.03194 "0" "0" "50" "S1"
3027 0.08247 "0" "0" "51" "S1"
3028 0.03569 "0" "0" "51" "S1"
3029 0.04007 "0" "0" "55" "S1"
3030 0.02334 "0" "0" "55" "S1"
3031 0.00800 "0" "0" "56" "S1"
3032 0.02087 "0" "0" "56" "S1"
3033 0.01012 "0" "0" "56" "S1"
3034 0.01958 "0" "0" "56" "S1"
3035 0.02506 "0" "0" "57" "S1"
3036 0.01333 "0" "0" "57" "S1"
3037 0.01774 "0" "0" "57" "S1"
3038 0.01307 "0" "0" "57" "S1"
3039 0.01596 "0" "0" "57" "S1"
3040 0.03188 "0" "0" "57" "S1"
3041 0.02524 "0" "0" "58" "S1"
3042 0.01009 "0" "0" "58" "S1"
3043 0.01174 "0" "0" "58" "S1"
3044 0.00651 "0" "0" "58" "S1"
3045 0.01522 "0" "0" "59" "S1"
3046 0.01434 "0" "0" "59" "S1"
3047 0.03151 "0" "0" "63" "S1"
3048 0.01964 "0" "0" "63" "S1"
3049 0.02622 "0" "0" "64" "S1"
3050 0.01406 "0" "0" "64" "S1"
3051 0.07472 "0" "1" "1" "S1"
3052 0.05230 "0" "1" "1" "S1"
3053 0.03464 "0" "1" "1" "S1"
3054 0.03299 "0" "1" "1" "S1"
3055 0.02807 "0" "1" "1" "S1"
3056 0.02923 "0" "1" "1" "S1"
3057 0.04078 "0" "1" "2" "S1"
3058 0.03253 "0" "1" "2" "S1"
3059 0.01324 "0" "1" "3" "S1"
3060 0.01715 "0" "1" "3" "S1"
3061 0.01819 "0" "1" "7" "S1"
3062 0.02550 "0" "1" "7" "S1"
3063 0.02094 "0" "1" "8" "S1"
3064 0.02875 "0" "1" "8" "S1"
3065 0.02303 "0" "1" "8" "S1"
3066 0.01769 "0" "1" "8" "S1"
3067 0.11689 "0" "1" "9" "S1"
3068 0.03895 "0" "1" "9" "S1"
3069 0.02778 "0" "1" "9" "S1"
3070 0.00588 "0" "1" "9" "S1"
3071 0.00370 "0" "1" "9" "S1"
3072 0.06471 "0" "1" "10" "S1"
3073 0.01483 "0" "1" "10" "S1"
3074 0.00921 "0" "1" "10" "S1"
3075 0.05154 "0" "1" "10" "S1"
3076 0.06125 "0" "1" "11" "S1"
3077 0.02435 "0" "1" "11" "S1"
3078 0.00611 "0" "1" "15" "S1"
3079 0.04998 "0" "1" "15" "S1"
3080 0.03028 "0" "1" "16" "S1"
3081 0.06055 "0" "1" "17" "S1"
3082 0.08620 "0" "1" "17" "S1"
3083 0.07426 "0" "1" "17" "S1"
3084 0.01906 "0" "1" "17" "S1"
3085 0.06548 "0" "1" "17" "S1"
3086 0.09978 "0" "1" "17" "S1"
3087 0.03882 "0" "1" "19" "S1"
3088 0.03859 "0" "1" "19" "S1"
3089 0.06045 "0" "1" "23" "S1"
3090 0.01002 "0" "1" "23" "S1"
3091 0.00754 "0" "1" "24" "S1"
3092 0.00748 "0" "1" "24" "S1"
3093 0.04568 "0" "1" "24" "S1"
3094 0.00974 "0" "1" "24" "S1"
3095 0.01468 "0" "1" "25" "S1"
3096 0.06198 "0" "1" "25" "S1"
3097 0.03172 "0" "1" "25" "S1"
3098 0.09115 "0" "1" "25" "S1"
3099 0.02408 "0" "1" "25" "S1"
3100 0.00706 "0" "1" "25" "S1"
3101 0.22805 "0" "1" "26" "S1"
3102 0.02913 "0" "1" "26" "S1"
3103 0.06159 "0" "1" "26" "S1"
3104 0.09859 "0" "1" "26" "S1"
3105 0.01623 "0" "1" "31" "S1"
3106 0.09115 "0" "1" "31" "S1"
3107 0.02483 "0" "1" "32" "S1"
3108 0.00731 "0" "1" "32" "S1"
3109 0.00210 "0" "1" "33" "S1"
3110 0.02839 "0" "1" "33" "S1"
3111 0.01006 "0" "1" "33" "S1"
3112 0.01261 "0" "1" "33" "S1"
3113 0.01412 "0" "1" "33" "S1"
3114 0.01606 "0" "1" "33" "S1"
3115 0.04501 "0" "1" "34" "S1"
3116 0.02470 "0" "1" "34" "S1"
3117 0.04777 "0" "1" "35" "S1"
3118 0.04522 "0" "1" "35" "S1"
3119 0.05364 "0" "1" "39" "S1"
3120 0.10559 "0" "1" "39" "S1"
3121 0.02734 "0" "1" "40" "S1"
3122 0.00783 "0" "1" "40" "S1"
3123 0.01652 "0" "1" "40" "S1"
3124 0.04368 "0" "1" "40" "S1"
3125 0.02959 "0" "1" "41" "S1"
3126 0.00998 "0" "1" "41" "S1"
3127 0.03521 "0" "1" "41" "S1"
3128 0.04633 "0" "1" "41" "S1"
3129 0.00475 "0" "1" "41" "S1"
3130 0.00415 "0" "1" "41" "S1"
3131 0.02142 "0" "1" "42" "S1"
3132 0.01263 "0" "1" "42" "S1"
3133 0.01007 "0" "1" "42" "S1"
3134 0.01426 "0" "1" "42" "S1"
3135 0.01148 "0" "1" "43" "S1"
3136 0.03233 "0" "1" "43" "S1"
3137 0.02022 "0" "1" "48" "S1"
3138 0.04513 "0" "1" "48" "S1"
3139 0.28846 "0" "1" "49" "S1"
3140 0.00594 "0" "1" "49" "S1"
3141 0.00430 "0" "1" "49" "S1"
3142 0.02587 "0" "1" "49" "S1"
3143 0.01760 "0" "1" "49" "S1"
3144 0.03436 "0" "1" "49" "S1"
3145 0.01051 "0" "1" "50" "S1"
3146 0.02962 "0" "1" "50" "S1"
3147 0.03196 "0" "1" "51" "S1"
3148 0.04907 "0" "1" "51" "S1"
3149 0.01982 "0" "1" "55" "S1"
3150 0.01868 "0" "1" "55" "S1"
3151 0.01114 "0" "1" "56" "S1"
3152 0.09301 "0" "1" "56" "S1"
3153 0.00880 "0" "1" "56" "S1"
3154 0.05340 "0" "1" "57" "S1"
3155 0.16839 "0" "1" "57" "S1"
3156 0.05924 "0" "1" "57" "S1"
3157 0.03951 "0" "1" "57" "S1"
3158 0.02810 "0" "1" "57" "S1"
3159 0.08015 "0" "1" "57" "S1"
3160 0.01274 "0" "1" "58" "S1"
3161 0.01747 "0" "1" "58" "S1"
3162 0.00234 "0" "1" "58" "S1"
3163 0.02343 "0" "1" "58" "S1"
3164 0.00541 "0" "1" "59" "S1"
3165 0.05470 "0" "1" "59" "S1"
3166 0.01690 "0" "1" "63" "S1"
3167 0.00965 "0" "1" "63" "S1"
3168 0.07547 "0" "1" "64" "S1"
3169 0.05235 "0" "1" "64" "S1"
3170 0.01829 "0" "0" "1" "S2"
3171 0.01879 "0" "0" "1" "S2"
3172 0.04167 "0" "0" "1" "S2"
3173 0.02324 "0" "0" "1" "S2"
3174 0.02702 "0" "0" "1" "S2"
3175 0.03344 "0" "0" "1" "S2"
3176 0.02781 "0" "0" "2" "S2"
3177 0.02226 "0" "0" "2" "S2"
3178 0.05566 "0" "0" "3" "S2"
3179 0.02884 "0" "0" "3" "S2"
3180 0.04063 "0" "0" "7" "S2"
3181 0.03642 "0" "0" "7" "S2"
3182 0.00859 "0" "0" "8" "S2"
3183 0.06461 "0" "0" "8" "S2"
3184 0.01645 "0" "0" "8" "S2"
3185 0.03522 "0" "0" "8" "S2"
3186 0.01476 "0" "0" "9" "S2"
3187 0.03640 "0" "0" "9" "S2"
3188 0.04592 "0" "0" "9" "S2"
3189 0.04522 "0" "0" "9" "S2"
3190 0.04574 "0" "0" "9" "S2"
3191 0.03422 "0" "0" "9" "S2"
3192 0.03317 "0" "0" "10" "S2"
3193 0.01421 "0" "0" "10" "S2"
3194 0.02820 "0" "0" "10" "S2"
3195 0.01018 "0" "0" "10" "S2"
3196 0.02273 "0" "0" "11" "S2"
3197 0.02151 "0" "0" "11" "S2"
3198 0.01867 "0" "0" "15" "S2"
3199 0.01734 "0" "0" "15" "S2"
3200 0.01670 "0" "0" "16" "S2"
3201 0.01935 "0" "0" "16" "S2"
3202 0.06704 "0" "0" "17" "S2"
3203 0.02639 "0" "0" "17" "S2"
3204 0.06829 "0" "0" "17" "S2"
3205 0.04718 "0" "0" "17" "S2"
3206 0.02310 "0" "0" "17" "S2"
3207 0.05075 "0" "0" "17" "S2"
3208 0.12912 "0" "0" "18" "S2"
3209 0.02053 "0" "0" "18" "S2"
3210 0.01367 "0" "0" "19" "S2"
3211 0.03190 "0" "0" "19" "S2"
3212 0.11696 "0" "0" "23" "S2"
3213 0.03464 "0" "0" "23" "S2"
3214 0.02100 "0" "0" "24" "S2"
3215 0.02718 "0" "0" "24" "S2"
3216 0.03280 "0" "0" "24" "S2"
3217 0.01230 "0" "0" "24" "S2"
3218 0.01996 "0" "0" "25" "S2"
3219 0.03035 "0" "0" "25" "S2"
3220 0.01638 "0" "0" "25" "S2"
3221 0.02046 "0" "0" "25" "S2"
3222 0.02218 "0" "0" "25" "S2"
3223 0.02470 "0" "0" "25" "S2"
3224 0.02355 "0" "0" "26" "S2"
3225 0.00450 "0" "0" "26" "S2"
3226 0.01725 "0" "0" "26" "S2"
3227 0.15440 "0" "0" "26" "S2"
3228 0.01811 "0" "0" "27" "S2"
3229 0.06334 "0" "0" "27" "S2"
3230 0.01491 "0" "0" "31" "S2"
3231 0.04819 "0" "0" "31" "S2"
3232 0.03097 "0" "0" "32" "S2"
3233 0.00957 "0" "0" "32" "S2"
3234 0.02215 "0" "0" "33" "S2"
3235 0.03340 "0" "0" "33" "S2"
3236 0.03184 "0" "0" "33" "S2"
3237 0.01921 "0" "0" "33" "S2"
3238 0.08761 "0" "0" "33" "S2"
3239 0.06166 "0" "0" "33" "S2"
3240 0.02582 "0" "0" "34" "S2"
3241 0.01269 "0" "0" "34" "S2"
3242 0.03265 "0" "0" "35" "S2"
3243 0.03626 "0" "0" "35" "S2"
3244 0.06673 "0" "0" "39" "S2"
3245 0.06936 "0" "0" "39" "S2"
3246 0.00292 "0" "0" "40" "S2"
3247 0.05150 "0" "0" "40" "S2"
3248 0.05213 "0" "0" "40" "S2"
3249 0.18624 "0" "0" "40" "S2"
3250 0.06464 "0" "0" "41" "S2"
3251 0.02543 "0" "0" "41" "S2"
3252 0.03936 "0" "0" "41" "S2"
3253 0.02103 "0" "0" "41" "S2"
3254 0.08002 "0" "0" "41" "S2"
3255 0.00661 "0" "0" "42" "S2"
3256 0.02786 "0" "0" "42" "S2"
3257 0.01799 "0" "0" "42" "S2"
3258 0.01633 "0" "0" "42" "S2"
3259 0.02026 "0" "0" "43" "S2"
3260 0.45722 "0" "0" "43" "S2"
3261 0.02796 "0" "0" "47" "S2"
3262 0.01103 "0" "0" "47" "S2"
3263 0.03021 "0" "0" "48" "S2"
3264 0.03123 "0" "0" "48" "S2"
3265 0.02616 "0" "0" "49" "S2"
3266 0.03277 "0" "0" "49" "S2"
3267 0.01146 "0" "0" "49" "S2"
3268 0.02268 "0" "0" "49" "S2"
3269 0.07612 "0" "0" "49" "S2"
3270 0.05296 "0" "0" "49" "S2"
3271 0.06904 "0" "0" "50" "S2"
3272 0.03834 "0" "0" "50" "S2"
3273 0.02227 "0" "0" "51" "S2"
3274 0.03719 "0" "0" "51" "S2"
3275 0.04235 "0" "0" "55" "S2"
3276 0.04165 "0" "0" "55" "S2"
3277 0.01662 "0" "0" "56" "S2"
3278 0.03663 "0" "0" "56" "S2"
3279 0.00401 "0" "0" "56" "S2"
3280 0.03531 "0" "0" "56" "S2"
3281 0.01715 "0" "0" "57" "S2"
3282 0.01806 "0" "0" "57" "S2"
3283 0.05529 "0" "0" "57" "S2"
3284 0.06919 "0" "0" "57" "S2"
3285 0.00709 "0" "0" "57" "S2"
3286 0.02127 "0" "0" "57" "S2"
3287 0.01240 "0" "0" "58" "S2"
3288 0.06238 "0" "0" "58" "S2"
3289 0.06322 "0" "0" "58" "S2"
3290 0.03165 "0" "0" "58" "S2"
3291 0.03235 "0" "0" "59" "S2"
3292 0.08005 "0" "0" "59" "S2"
3293 0.02115 "0" "0" "63" "S2"
3294 0.04493 "0" "0" "63" "S2"
3295 0.02938 "0" "0" "64" "S2"
3296 0.05048 "0" "0" "64" "S2"
3297 0.03681 "0" "1" "1" "S2"
3298 0.06462 "0" "1" "1" "S2"
3299 0.01656 "0" "1" "1" "S2"
3300 0.02565 "0" "1" "1" "S2"
3301 0.06551 "0" "1" "1" "S2"
3302 0.02853 "0" "1" "1" "S2"
3303 0.15728 "0" "1" "2" "S2"
3304 0.03209 "0" "1" "2" "S2"
3305 0.03264 "0" "1" "3" "S2"
3306 0.04931 "0" "1" "3" "S2"
3307 0.02631 "0" "1" "7" "S2"
3308 0.02174 "0" "1" "7" "S2"
3309 0.01109 "0" "1" "8" "S2"
3310 0.01185 "0" "1" "8" "S2"
3311 0.03468 "0" "1" "8" "S2"
3312 0.01746 "0" "1" "8" "S2"
3313 0.04332 "0" "1" "9" "S2"
3314 0.03257 "0" "1" "9" "S2"
3315 0.03979 "0" "1" "9" "S2"
3316 0.01863 "0" "1" "9" "S2"
3317 0.05315 "0" "1" "9" "S2"
3318 0.05324 "0" "1" "9" "S2"
3319 0.06459 "0" "1" "10" "S2"
3320 0.03627 "0" "1" "10" "S2"
3321 0.02918 "0" "1" "10" "S2"
3322 0.06948 "0" "1" "11" "S2"
3323 0.08924 "0" "1" "11" "S2"
3324 0.01863 "0" "1" "15" "S2"
3325 0.01527 "0" "1" "15" "S2"
3326 0.02440 "0" "1" "16" "S2"
3327 0.03619 "0" "1" "16" "S2"
3328 0.04390 "0" "1" "17" "S2"
3329 0.02311 "0" "1" "17" "S2"
3330 0.03735 "0" "1" "17" "S2"
3331 0.04614 "0" "1" "17" "S2"
3332 0.06548 "0" "1" "17" "S2"
3333 0.02590 "0" "1" "17" "S2"
3334 0.04371 "0" "1" "18" "S2"
3335 0.02519 "0" "1" "18" "S2"
3336 0.03989 "0" "1" "23" "S2"
3337 0.04995 "0" "1" "23" "S2"
3338 0.03401 "0" "1" "24" "S2"
3339 0.02705 "0" "1" "24" "S2"
3340 0.05189 "0" "1" "24" "S2"
3341 0.02537 "0" "1" "24" "S2"
3342 0.02219 "0" "1" "25" "S2"
3343 0.03441 "0" "1" "25" "S2"
3344 0.02555 "0" "1" "25" "S2"
3345 0.02504 "0" "1" "25" "S2"
3346 0.02480 "0" "1" "25" "S2"
3347 0.03231 "0" "1" "25" "S2"
3348 0.27160 "0" "1" "26" "S2"
3349 0.12200 "0" "1" "26" "S2"
3350 0.08061 "0" "1" "26" "S2"
3351 0.04890 "0" "1" "26" "S2"
3352 0.01831 "0" "1" "27" "S2"
3353 0.02878 "0" "1" "27" "S2"
3354 0.04103 "0" "1" "31" "S2"
3355 0.01552 "0" "1" "31" "S2"
3356 0.02342 "0" "1" "32" "S2"
3357 0.08170 "0" "1" "32" "S2"
3358 0.04362 "0" "1" "33" "S2"
3359 0.06129 "0" "1" "33" "S2"
3360 0.01023 "0" "1" "33" "S2"
3361 0.05201 "0" "1" "33" "S2"
3362 0.05684 "0" "1" "33" "S2"
3363 0.01070 "0" "1" "33" "S2"
3364 0.02155 "0" "1" "34" "S2"
3365 0.07446 "0" "1" "34" "S2"
3366 0.02264 "0" "1" "35" "S2"
3367 0.02882 "0" "1" "35" "S2"
3368 0.04709 "0" "1" "39" "S2"
3369 0.09011 "0" "1" "39" "S2"
3370 0.01992 "0" "1" "40" "S2"
3371 0.03512 "0" "1" "40" "S2"
3372 0.07965 "0" "1" "40" "S2"
3373 0.10910 "0" "1" "40" "S2"
3374 0.03192 "0" "1" "41" "S2"
3375 0.02264 "0" "1" "41" "S2"
3376 0.01398 "0" "1" "41" "S2"
3377 0.02321 "0" "1" "41" "S2"
3378 0.04538 "0" "1" "41" "S2"
3379 0.07181 "0" "1" "41" "S2"
3380 0.02142 "0" "1" "42" "S2"
3381 0.00327 "0" "1" "42" "S2"
3382 0.01268 "0" "1" "42" "S2"
3383 0.02491 "0" "1" "42" "S2"
3384 0.06466 "0" "1" "43" "S2"
3385 0.02267 "0" "1" "43" "S2"
3386 0.03689 "0" "1" "47" "S2"
3387 0.01985 "0" "1" "47" "S2"
3388 0.00874 "0" "1" "48" "S2"
3389 0.07435 "0" "1" "48" "S2"
3390 0.01694 "0" "1" "49" "S2"
3391 0.01323 "0" "1" "49" "S2"
3392 0.08896 "0" "1" "49" "S2"
3393 0.04550 "0" "1" "49" "S2"
3394 0.01633 "0" "1" "49" "S2"
3395 0.00564 "0" "1" "49" "S2"
3396 0.03251 "0" "1" "50" "S2"
3397 0.04231 "0" "1" "50" "S2"
3398 0.01629 "0" "1" "51" "S2"
3399 0.04780 "0" "1" "51" "S2"
3400 0.05239 "0" "1" "55" "S2"
3401 0.04438 "0" "1" "55" "S2"
3402 0.04127 "0" "1" "56" "S2"
3403 0.05698 "0" "1" "56" "S2"
3404 0.03327 "0" "1" "56" "S2"
3405 0.01971 "0" "1" "56" "S2"
3406 0.05315 "0" "1" "57" "S2"
3407 0.04062 "0" "1" "57" "S2"
3408 0.02931 "0" "1" "57" "S2"
3409 0.05487 "0" "1" "57" "S2"
3410 0.02335 "0" "1" "57" "S2"
3411 0.00748 "0" "1" "57" "S2"
3412 0.03587 "0" "1" "58" "S2"
3413 0.02508 "0" "1" "58" "S2"
3414 0.04440 "0" "1" "58" "S2"
3415 0.00859 "0" "1" "58" "S2"
3416 0.03738 "0" "1" "59" "S2"
3417 0.01291 "0" "1" "59" "S2"
3418 0.03453 "0" "1" "63" "S2"
3419 0.01277 "0" "1" "63" "S2"
3420 0.02204 "0" "0" "1" "S3"
3421 0.03019 "0" "0" "1" "S3"
3422 0.04775 "0" "0" "1" "S3"
3423 0.02927 "0" "0" "1" "S3"
3424 0.03577 "0" "0" "1" "S3"
3425 0.01122 "0" "0" "1" "S3"
3426 0.00965 "0" "0" "2" "S3"
3427 0.00395 "0" "0" "2" "S3"
3428 0.07779 "0" "0" "3" "S3"
3429 0.01732 "0" "0" "3" "S3"
3430 0.00631 "0" "0" "7" "S3"
3431 0.00958 "0" "0" "7" "S3"
3432 0.04330 "0" "0" "8" "S3"
3433 0.02036 "0" "0" "8" "S3"
3434 0.01971 "0" "0" "8" "S3"
3435 0.01835 "0" "0" "8" "S3"
3436 0.03434 "0" "0" "9" "S3"
3437 0.07888 "0" "0" "9" "S3"
3438 0.04296 "0" "0" "9" "S3"
3439 0.03690 "0" "0" "9" "S3"
3440 0.02919 "0" "0" "9" "S3"
3441 0.04450 "0" "0" "9" "S3"
3442 0.02133 "0" "0" "10" "S3"
3443 0.04972 "0" "0" "10" "S3"
3444 0.03563 "0" "0" "10" "S3"
3445 0.02248 "0" "0" "10" "S3"
3446 0.03924 "0" "0" "11" "S3"
3447 0.02179 "0" "0" "11" "S3"
3448 0.00754 "0" "0" "15" "S3"
3449 0.01606 "0" "0" "15" "S3"
3450 0.00510 "0" "0" "16" "S3"
3451 0.01166 "0" "0" "16" "S3"
3452 0.06776 "0" "0" "17" "S3"
3453 0.02852 "0" "0" "17" "S3"
3454 0.07909 "0" "0" "17" "S3"
3455 0.02783 "0" "0" "17" "S3"
3456 0.06617 "0" "0" "17" "S3"
3457 0.02767 "0" "0" "17" "S3"
3458 0.05073 "0" "0" "18" "S3"
3459 0.08705 "0" "0" "18" "S3"
3460 0.03048 "0" "0" "19" "S3"
3461 0.06084 "0" "0" "19" "S3"
3462 0.01825 "0" "0" "23" "S3"
3463 0.02388 "0" "0" "23" "S3"
3464 0.00926 "0" "0" "24" "S3"
3465 0.01068 "0" "0" "24" "S3"
3466 0.01519 "0" "0" "24" "S3"
3467 0.01922 "0" "0" "24" "S3"
3468 0.03017 "0" "0" "25" "S3"
3469 0.01178 "0" "0" "25" "S3"
3470 0.01580 "0" "0" "25" "S3"
3471 0.02637 "0" "0" "25" "S3"
3472 0.02360 "0" "0" "25" "S3"
3473 0.02415 "0" "0" "25" "S3"
3474 0.03120 "0" "0" "26" "S3"
3475 0.02551 "0" "0" "26" "S3"
3476 0.01238 "0" "0" "26" "S3"
3477 0.02738 "0" "0" "26" "S3"
3478 0.07178 "0" "0" "27" "S3"
3479 0.10168 "0" "0" "27" "S3"
3480 0.03294 "0" "0" "31" "S3"
3481 0.02511 "0" "0" "31" "S3"
3482 0.01807 "0" "0" "32" "S3"
3483 0.09199 "0" "0" "32" "S3"
3484 0.03479 "0" "0" "33" "S3"
3485 0.02975 "0" "0" "33" "S3"
3486 0.01264 "0" "0" "33" "S3"
3487 0.00855 "0" "0" "33" "S3"
3488 0.00854 "0" "0" "33" "S3"
3489 0.00860 "0" "0" "33" "S3"
3490 0.02009 "0" "0" "34" "S3"
3491 0.04154 "0" "0" "34" "S3"
3492 0.11423 "0" "0" "35" "S3"
3493 0.06137 "0" "0" "35" "S3"
3494 0.15322 "0" "0" "39" "S3"
3495 0.03207 "0" "0" "39" "S3"
3496 0.01063 "0" "0" "40" "S3"
3497 0.02275 "0" "0" "40" "S3"
3498 0.02317 "0" "0" "40" "S3"
3499 0.01741 "0" "0" "40" "S3"
3500 0.00905 "0" "0" "41" "S3"
3501 0.01410 "0" "0" "41" "S3"
3502 0.01389 "0" "0" "41" "S3"
3503 0.03255 "0" "0" "41" "S3"
3504 0.02165 "0" "0" "41" "S3"
3505 0.00482 "0" "0" "41" "S3"
3506 0.04362 "0" "0" "42" "S3"
3507 0.01350 "0" "0" "42" "S3"
3508 0.05283 "0" "0" "42" "S3"
3509 0.01414 "0" "0" "42" "S3"
3510 0.06208 "0" "0" "43" "S3"
3511 0.06922 "0" "0" "43" "S3"
3512 0.01871 "0" "0" "47" "S3"
3513 0.02348 "0" "0" "47" "S3"
3514 0.01338 "0" "0" "48" "S3"
3515 0.01537 "0" "0" "48" "S3"
3516 0.01177 "0" "0" "49" "S3"
3517 0.02329 "0" "0" "49" "S3"
3518 0.00563 "0" "0" "49" "S3"
3519 0.01362 "0" "0" "49" "S3"
3520 0.02282 "0" "0" "49" "S3"
3521 0.01526 "0" "0" "49" "S3"
3522 0.01917 "0" "0" "50" "S3"
3523 0.00793 "0" "0" "50" "S3"
3524 0.03759 "0" "0" "51" "S3"
3525 0.01465 "0" "0" "51" "S3"
3526 0.01560 "0" "0" "55" "S3"
3527 0.02993 "0" "0" "55" "S3"
3528 0.02761 "0" "0" "56" "S3"
3529 0.02258 "0" "0" "56" "S3"
3530 0.01638 "0" "0" "56" "S3"
3531 0.00969 "0" "0" "56" "S3"
3532 0.03865 "0" "0" "57" "S3"
3533 0.01233 "0" "0" "57" "S3"
3534 0.05305 "0" "0" "57" "S3"
3535 0.01872 "0" "0" "57" "S3"
3536 0.00812 "0" "0" "57" "S3"
3537 0.02044 "0" "0" "57" "S3"
3538 0.04862 "0" "0" "58" "S3"
3539 0.01933 "0" "0" "58" "S3"
3540 0.05053 "0" "0" "58" "S3"
3541 0.01151 "0" "0" "58" "S3"
3542 0.02696 "0" "0" "59" "S3"
3543 0.00945 "0" "0" "59" "S3"
3544 0.03489 "0" "0" "63" "S3"
3545 0.02237 "0" "0" "63" "S3"
3546 0.02459 "0" "0" "64" "S3"
3547 0.05640 "0" "0" "64" "S3"
3548 0.04605 "0" "1" "1" "S3"
3549 0.03308 "0" "1" "1" "S3"
3550 0.03652 "0" "1" "1" "S3"
3551 0.05680 "0" "1" "1" "S3"
3552 0.06299 "0" "1" "1" "S3"
3553 0.02409 "0" "1" "1" "S3"
3554 0.00766 "0" "1" "2" "S3"
3555 0.00376 "0" "1" "2" "S3"
3556 0.00698 "0" "1" "3" "S3"
3557 0.02680 "0" "1" "3" "S3"
3558 0.00912 "0" "1" "7" "S3"
3559 0.01038 "0" "1" "7" "S3"
3560 0.03849 "0" "1" "8" "S3"
3561 0.02780 "0" "1" "8" "S3"
3562 0.03067 "0" "1" "8" "S3"
3563 0.02396 "0" "1" "8" "S3"
3564 0.05420 "0" "1" "9" "S3"
3565 0.03180 "0" "1" "9" "S3"
3566 0.03889 "0" "1" "9" "S3"
3567 0.04690 "0" "1" "9" "S3"
3568 0.05174 "0" "1" "9" "S3"
3569 0.07938 "0" "1" "10" "S3"
3570 0.01160 "0" "1" "10" "S3"
3571 0.02272 "0" "1" "10" "S3"
3572 0.01974 "0" "1" "10" "S3"
3573 0.02630 "0" "1" "11" "S3"
3574 0.03604 "0" "1" "11" "S3"
3575 0.01387 "0" "1" "15" "S3"
3576 0.00670 "0" "1" "15" "S3"
3577 0.02694 "0" "1" "16" "S3"
3578 0.02049 "0" "1" "16" "S3"
3579 0.03881 "0" "1" "17" "S3"
3580 0.02494 "0" "1" "17" "S3"
3581 0.01788 "0" "1" "17" "S3"
3582 0.05576 "0" "1" "17" "S3"
3583 0.01486 "0" "1" "17" "S3"
3584 0.08897 "0" "1" "17" "S3"
3585 0.00775 "0" "1" "19" "S3"
3586 0.02026 "0" "1" "19" "S3"
3587 0.02536 "0" "1" "23" "S3"
3588 0.01120 "0" "1" "23" "S3"
3589 0.02216 "0" "1" "24" "S3"
3590 0.01530 "0" "1" "24" "S3"
3591 0.01125 "0" "1" "24" "S3"
3592 0.01449 "0" "1" "24" "S3"
3593 0.01333 "0" "1" "25" "S3"
3594 0.03886 "0" "1" "25" "S3"
3595 0.03310 "0" "1" "25" "S3"
3596 0.04518 "0" "1" "25" "S3"
3597 0.04354 "0" "1" "25" "S3"
3598 0.05963 "0" "1" "25" "S3"
3599 0.02088 "0" "1" "26" "S3"
3600 0.02673 "0" "1" "26" "S3"
3601 0.04893 "0" "1" "26" "S3"
3602 0.04554 "0" "1" "26" "S3"
3603 0.08599 "0" "1" "31" "S3"
3604 0.02504 "0" "1" "31" "S3"
3605 0.04145 "0" "1" "32" "S3"
3606 0.04259 "0" "1" "32" "S3"
3607 0.02031 "0" "1" "33" "S3"
3608 0.00578 "0" "1" "33" "S3"
3609 0.00745 "0" "1" "33" "S3"
3610 0.01441 "0" "1" "33" "S3"
3611 0.00377 "0" "1" "33" "S3"
3612 0.01879 "0" "1" "33" "S3"
3613 0.04489 "0" "1" "34" "S3"
3614 0.09083 "0" "1" "34" "S3"
3615 0.07573 "0" "1" "35" "S3"
3616 0.04404 "0" "1" "35" "S3"
3617 0.09957 "0" "1" "39" "S3"
3618 0.13342 "0" "1" "39" "S3"
3619 0.01302 "0" "1" "40" "S3"
3620 0.08807 "0" "1" "40" "S3"
3621 0.02549 "0" "1" "40" "S3"
3622 0.02082 "0" "1" "40" "S3"
3623 0.05786 "0" "1" "41" "S3"
3624 0.02936 "0" "1" "41" "S3"
3625 0.00569 "0" "1" "41" "S3"
3626 0.02301 "0" "1" "41" "S3"
3627 0.03929 "0" "1" "41" "S3"
3628 0.06632 "0" "1" "41" "S3"
3629 0.00492 "0" "1" "42" "S3"
3630 0.03155 "0" "1" "42" "S3"
3631 0.01458 "0" "1" "42" "S3"
3632 0.02248 "0" "1" "42" "S3"
3633 0.05915 "0" "1" "43" "S3"
3634 0.03459 "0" "1" "43" "S3"
3635 0.03923 "0" "1" "47" "S3"
3636 0.02997 "0" "1" "48" "S3"
3637 0.00706 "0" "1" "48" "S3"
3638 0.05049 "0" "1" "49" "S3"
3639 0.10986 "0" "1" "49" "S3"
3640 0.06394 "0" "1" "49" "S3"
3641 0.04477 "0" "1" "49" "S3"
3642 0.03142 "0" "1" "49" "S3"
3643 0.01356 "0" "1" "49" "S3"
3644 0.01260 "0" "1" "50" "S3"
3645 0.01420 "0" "1" "50" "S3"
3646 0.06617 "0" "1" "51" "S3"
3647 0.04060 "0" "1" "51" "S3"
3648 0.01563 "0" "1" "55" "S3"
3649 0.01337 "0" "1" "55" "S3"
3650 0.04903 "0" "1" "56" "S3"
3651 0.02418 "0" "1" "56" "S3"
3652 0.06005 "0" "1" "57" "S3"
3653 0.04305 "0" "1" "57" "S3"
3654 0.06536 "0" "1" "57" "S3"
3655 0.04009 "0" "1" "57" "S3"
3656 0.02999 "0" "1" "57" "S3"
3657 0.04678 "0" "1" "57" "S3"
3658 0.01779 "0" "1" "58" "S3"
3659 0.00607 "0" "1" "58" "S3"
3660 0.01943 "0" "1" "58" "S3"
3661 0.04724 "0" "1" "58" "S3"
3662 0.07640 "0" "1" "59" "S3"
3663 0.01578 "0" "1" "59" "S3"
3664 0.00789 "0" "1" "63" "S3"
3665 0.02033 "0" "1" "63" "S3"
3666 0.02606 "0" "1" "64" "S3"
3667 0.01077 "0" "1" "64" "S3"
3668 0.01842 "0" "0" "1" "S4"
3669 0.11930 "0" "0" "1" "S4"
3670 0.00443 "0" "0" "1" "S4"
3671 0.03339 "0" "0" "1" "S4"
3672 0.04898 "0" "0" "1" "S4"
3673 0.02948 "0" "0" "1" "S4"
3674 0.01421 "0" "0" "2" "S4"
3675 0.01316 "0" "0" "2" "S4"
3676 0.06707 "0" "0" "3" "S4"
3677 0.00348 "0" "0" "3" "S4"
3678 0.04143 "0" "0" "7" "S4"
3679 0.03641 "0" "0" "7" "S4"
3680 0.01663 "0" "0" "8" "S4"
3681 0.00807 "0" "0" "8" "S4"
3682 0.02608 "0" "0" "8" "S4"
3683 0.00892 "0" "0" "8" "S4"
3684 0.02125 "0" "0" "9" "S4"
3685 0.01205 "0" "0" "9" "S4"
3686 0.06887 "0" "0" "9" "S4"
3687 0.06701 "0" "0" "9" "S4"
3688 0.01382 "0" "0" "9" "S4"
3689 0.02632 "0" "0" "9" "S4"
3690 0.03567 "0" "0" "10" "S4"
3691 0.00978 "0" "0" "10" "S4"
3692 0.01166 "0" "0" "10" "S4"
3693 0.00687 "0" "0" "10" "S4"
3694 0.01192 "0" "0" "11" "S4"
3695 0.01224 "0" "0" "11" "S4"
3696 0.01769 "0" "0" "15" "S4"
3697 0.01980 "0" "0" "15" "S4"
3698 0.04276 "0" "0" "16" "S4"
3699 0.03131 "0" "0" "16" "S4"
3700 0.07572 "0" "0" "17" "S4"
3701 0.04690 "0" "0" "17" "S4"
3702 0.06203 "0" "0" "17" "S4"
3703 0.02687 "0" "0" "17" "S4"
3704 0.03313 "0" "0" "17" "S4"
3705 0.03669 "0" "0" "17" "S4"
3706 0.03057 "0" "0" "18" "S4"
3707 0.02485 "0" "0" "18" "S4"
3708 0.01503 "0" "0" "19" "S4"
3709 0.03732 "0" "0" "19" "S4"
3710 0.03239 "0" "0" "23" "S4"
3711 0.02566 "0" "0" "23" "S4"
3712 0.00783 "0" "0" "24" "S4"
3713 0.00900 "0" "0" "24" "S4"
3714 0.00491 "0" "0" "24" "S4"
3715 0.00291 "0" "0" "24" "S4"
3716 0.01439 "0" "0" "25" "S4"
3717 0.02613 "0" "0" "25" "S4"
3718 0.00817 "0" "0" "25" "S4"
3719 0.00634 "0" "0" "25" "S4"
3720 0.01464 "0" "0" "25" "S4"
3721 0.02740 "0" "0" "25" "S4"
3722 0.03661 "0" "0" "26" "S4"
3723 0.02003 "0" "0" "26" "S4"
3724 0.04762 "0" "0" "26" "S4"
3725 0.02994 "0" "0" "26" "S4"
3726 0.05405 "0" "0" "27" "S4"
3727 0.01456 "0" "0" "27" "S4"
3728 0.02122 "0" "0" "31" "S4"
3729 0.02463 "0" "0" "31" "S4"
3730 0.00205 "0" "0" "32" "S4"
3731 0.02527 "0" "0" "32" "S4"
3732 0.01420 "0" "0" "33" "S4"
3733 0.02308 "0" "0" "33" "S4"
3734 0.03094 "0" "0" "33" "S4"
3735 0.01397 "0" "0" "33" "S4"
3736 0.00188 "0" "0" "33" "S4"
3737 0.01319 "0" "0" "33" "S4"
3738 0.06603 "0" "0" "34" "S4"
3739 0.03211 "0" "0" "34" "S4"
3740 0.01872 "0" "0" "35" "S4"
3741 0.02202 "0" "0" "35" "S4"
3742 0.06297 "0" "0" "39" "S4"
3743 0.10535 "0" "0" "39" "S4"
3744 0.02642 "0" "0" "40" "S4"
3745 0.02534 "0" "0" "40" "S4"
3746 0.04043 "0" "0" "40" "S4"
3747 0.01448 "0" "0" "40" "S4"
3748 0.00689 "0" "0" "41" "S4"
3749 0.02619 "0" "0" "41" "S4"
3750 0.03172 "0" "0" "41" "S4"
3751 0.01119 "0" "0" "41" "S4"
3752 0.03798 "0" "0" "41" "S4"
3753 0.01150 "0" "0" "41" "S4"
3754 0.02545 "0" "0" "42" "S4"
3755 0.02880 "0" "0" "42" "S4"
3756 0.06040 "0" "0" "42" "S4"
3757 0.00946 "0" "0" "42" "S4"
3758 0.01915 "0" "0" "43" "S4"
3759 0.02664 "0" "0" "43" "S4"
3760 0.05362 "0" "0" "47" "S4"
3761 0.04003 "0" "0" "47" "S4"
3762 0.01916 "0" "0" "48" "S4"
3763 0.00706 "0" "0" "48" "S4"
3764 0.00811 "0" "0" "49" "S4"
3765 0.00955 "0" "0" "49" "S4"
3766 0.04500 "0" "0" "49" "S4"
3767 0.03448 "0" "0" "49" "S4"
3768 0.04678 "0" "0" "49" "S4"
3769 0.00374 "0" "0" "49" "S4"
3770 0.01137 "0" "0" "50" "S4"
3771 0.01855 "0" "0" "50" "S4"
3772 0.05345 "0" "0" "51" "S4"
3773 0.02243 "0" "0" "51" "S4"
3774 0.01114 "0" "0" "55" "S4"
3775 0.00819 "0" "0" "55" "S4"
3776 0.02110 "0" "0" "56" "S4"
3777 0.00583 "0" "0" "56" "S4"
3778 0.01445 "0" "0" "56" "S4"
3779 0.09516 "0" "0" "56" "S4"
3780 0.01157 "0" "0" "57" "S4"
3781 0.01467 "0" "0" "57" "S4"
3782 0.00633 "0" "0" "57" "S4"
3783 0.01015 "0" "0" "57" "S4"
3784 0.01565 "0" "0" "57" "S4"
3785 0.02637 "0" "0" "57" "S4"
3786 0.01942 "0" "0" "58" "S4"
3787 0.00723 "0" "0" "58" "S4"
3788 0.01327 "0" "0" "58" "S4"
3789 0.01432 "0" "0" "58" "S4"
3790 0.00393 "0" "0" "59" "S4"
3791 0.02711 "0" "0" "59" "S4"
3792 0.01300 "0" "0" "63" "S4"
3793 0.01379 "0" "0" "63" "S4"
3794 0.03329 "0" "0" "64" "S4"
3795 0.01370 "0" "0" "64" "S4"
3796 0.13564 "0" "1" "1" "S4"
3797 0.03550 "0" "1" "1" "S4"
3798 0.03288 "0" "1" "1" "S4"
3799 0.06260 "0" "1" "1" "S4"
3800 0.04734 "0" "1" "1" "S4"
3801 0.05990 "0" "1" "1" "S4"
3802 0.01742 "0" "1" "2" "S4"
3803 0.04880 "0" "1" "2" "S4"
3804 0.03961 "0" "1" "3" "S4"
3805 0.04221 "0" "1" "3" "S4"
3806 0.03581 "0" "1" "7" "S4"
3807 0.01148 "0" "1" "7" "S4"
3808 0.00929 "0" "1" "8" "S4"
3809 0.01343 "0" "1" "8" "S4"
3810 0.01661 "0" "1" "8" "S4"
3811 0.02934 "0" "1" "8" "S4"
3812 0.03052 "0" "1" "9" "S4"
3813 0.01100 "0" "1" "9" "S4"
3814 0.00938 "0" "1" "9" "S4"
3815 0.01957 "0" "1" "9" "S4"
3816 0.06619 "0" "1" "9" "S4"
3817 0.06331 "0" "1" "9" "S4"
3818 0.04967 "0" "1" "10" "S4"
3819 0.00738 "0" "1" "11" "S4"
3820 0.01409 "0" "1" "11" "S4"
3821 0.01464 "0" "1" "15" "S4"
3822 0.03319 "0" "1" "15" "S4"
3823 0.02208 "0" "1" "16" "S4"
3824 0.01999 "0" "1" "16" "S4"
3825 0.01313 "0" "1" "17" "S4"
3826 0.00865 "0" "1" "17" "S4"
3827 0.05004 "0" "1" "17" "S4"
3828 0.01754 "0" "1" "17" "S4"
3829 0.01837 "0" "1" "17" "S4"
3830 0.02277 "0" "1" "17" "S4"
3831 0.03679 "0" "1" "18" "S4"
3832 0.07170 "0" "1" "18" "S4"
3833 0.10984 "0" "1" "19" "S4"
3834 0.03438 "0" "1" "19" "S4"
3835 0.03131 "0" "1" "23" "S4"
3836 0.00607 "0" "1" "23" "S4"
3837 0.00836 "0" "1" "24" "S4"
3838 0.01121 "0" "1" "24" "S4"
3839 0.00454 "0" "1" "24" "S4"
3840 0.00623 "0" "1" "24" "S4"
3841 0.02463 "0" "1" "25" "S4"
3842 0.03058 "0" "1" "25" "S4"
3843 0.01041 "0" "1" "25" "S4"
3844 0.01502 "0" "1" "25" "S4"
3845 0.00891 "0" "1" "25" "S4"
3846 0.00586 "0" "1" "25" "S4"
3847 0.05574 "0" "1" "26" "S4"
3848 0.02583 "0" "1" "26" "S4"
3849 0.00846 "0" "1" "26" "S4"
3850 0.02709 "0" "1" "26" "S4"
3851 0.09194 "0" "1" "27" "S4"
3852 0.03721 "0" "1" "31" "S4"
3853 0.00665 "0" "1" "31" "S4"
3854 0.00646 "0" "1" "32" "S4"
3855 0.01621 "0" "1" "32" "S4"
3856 0.00720 "0" "1" "33" "S4"
3857 0.00722 "0" "1" "33" "S4"
3858 0.01015 "0" "1" "33" "S4"
3859 0.02185 "0" "1" "33" "S4"
3860 0.01423 "0" "1" "33" "S4"
3861 0.00326 "0" "1" "33" "S4"
3862 0.02357 "0" "1" "34" "S4"
3863 0.01549 "0" "1" "34" "S4"
3864 0.20134 "0" "1" "35" "S4"
3865 0.01436 "0" "1" "35" "S4"
3866 0.14011 "0" "1" "39" "S4"
3867 0.09017 "0" "1" "39" "S4"
3868 0.01390 "0" "1" "40" "S4"
3869 0.01871 "0" "1" "40" "S4"
3870 0.01962 "0" "1" "40" "S4"
3871 0.02680 "0" "1" "40" "S4"
3872 0.04266 "0" "1" "41" "S4"
3873 0.01181 "0" "1" "41" "S4"
3874 0.01349 "0" "1" "41" "S4"
3875 0.00504 "0" "1" "41" "S4"
3876 0.00803 "0" "1" "41" "S4"
3877 0.05280 "0" "1" "41" "S4"
3878 0.01239 "0" "1" "42" "S4"
3879 0.03133 "0" "1" "42" "S4"
3880 0.00780 "0" "1" "42" "S4"
3881 0.02327 "0" "1" "42" "S4"
3882 0.14547 "0" "1" "43" "S4"
3883 0.11527 "0" "1" "43" "S4"
3884 0.08652 "0" "1" "47" "S4"
3885 0.06828 "0" "1" "47" "S4"
3886 0.06456 "0" "1" "48" "S4"
3887 0.00693 "0" "1" "48" "S4"
3888 0.02566 "0" "1" "49" "S4"
3889 0.03329 "0" "1" "49" "S4"
3890 0.02230 "0" "1" "49" "S4"
3891 0.02353 "0" "1" "49" "S4"
3892 0.07147 "0" "1" "49" "S4"
3893 0.03550 "0" "1" "49" "S4"
3894 0.03238 "0" "1" "50" "S4"
3895 0.01908 "0" "1" "50" "S4"
3896 0.02728 "0" "1" "51" "S4"
3897 0.01187 "0" "1" "51" "S4"
3898 0.10628 "0" "1" "55" "S4"
3899 0.01330 "0" "1" "56" "S4"
3900 0.01211 "0" "1" "56" "S4"
3901 0.03278 "0" "1" "56" "S4"
3902 0.04345 "0" "1" "56" "S4"
3903 0.03362 "0" "1" "57" "S4"
3904 0.01312 "0" "1" "57" "S4"
3905 0.01248 "0" "1" "57" "S4"
3906 0.01654 "0" "1" "57" "S4"
3907 0.06897 "0" "1" "57" "S4"
3908 0.01824 "0" "1" "57" "S4"
3909 0.01240 "0" "1" "58" "S4"
3910 0.02812 "0" "1" "58" "S4"
3911 0.01640 "0" "1" "58" "S4"
3912 0.00997 "0" "1" "58" "S4"
3913 0.00686 "0" "1" "59" "S4"
3914 0.03305 "0" "1" "59" "S4"
3915 0.00951 "0" "1" "63" "S4"
3916 0.02093 "0" "1" "63" "S4"
3917 0.01850 "0" "1" "64" "S4"
3918 0.00482 "0" "0" "1" "S5"
3919 0.02089 "0" "0" "1" "S5"
3920 0.02811 "0" "0" "1" "S5"
3921 0.00807 "0" "0" "1" "S5"
3922 0.03137 "0" "0" "1" "S5"
3923 0.03295 "0" "0" "1" "S5"
3924 0.07392 "0" "0" "2" "S5"
3925 0.01310 "0" "0" "2" "S5"
3926 0.02599 "0" "0" "3" "S5"
3927 0.03505 "0" "0" "3" "S5"
3928 0.02268 "0" "0" "7" "S5"
3929 0.03091 "0" "0" "7" "S5"
3930 0.03022 "0" "0" "8" "S5"
3931 0.04320 "0" "0" "8" "S5"
3932 0.08859 "0" "0" "8" "S5"
3933 0.02784 "0" "0" "8" "S5"
3934 0.03718 "0" "0" "9" "S5"
3935 0.01892 "0" "0" "9" "S5"
3936 0.04299 "0" "0" "9" "S5"
3937 0.02959 "0" "0" "9" "S5"
3938 0.04531 "0" "0" "9" "S5"
3939 0.03438 "0" "0" "9" "S5"
3940 0.05674 "0" "0" "10" "S5"
3941 0.04390 "0" "0" "10" "S5"
3942 0.03383 "0" "0" "10" "S5"
3943 0.01790 "0" "0" "10" "S5"
3944 0.04917 "0" "0" "11" "S5"
3945 0.01842 "0" "0" "11" "S5"
3946 0.03272 "0" "0" "15" "S5"
3947 0.05295 "0" "0" "15" "S5"
3948 0.02624 "0" "0" "16" "S5"
3949 0.03216 "0" "0" "16" "S5"
3950 0.05324 "0" "0" "17" "S5"
3951 0.06693 "0" "0" "17" "S5"
3952 0.06088 "0" "0" "17" "S5"
3953 0.06297 "0" "0" "17" "S5"
3954 0.02467 "0" "0" "17" "S5"
3955 0.03622 "0" "0" "17" "S5"
3956 0.06124 "0" "0" "18" "S5"
3957 0.09048 "0" "0" "18" "S5"
3958 0.02923 "0" "0" "19" "S5"
3959 0.03058 "0" "0" "19" "S5"
3960 0.02059 "0" "0" "23" "S5"
3961 0.01250 "0" "0" "23" "S5"
3962 0.02620 "0" "0" "24" "S5"
3963 0.08914 "0" "0" "24" "S5"
3964 0.01867 "0" "0" "24" "S5"
3965 0.03736 "0" "0" "24" "S5"
3966 0.03569 "0" "0" "25" "S5"
3967 0.01865 "0" "0" "25" "S5"
3968 0.02309 "0" "0" "25" "S5"
3969 0.00815 "0" "0" "25" "S5"
3970 0.04219 "0" "0" "25" "S5"
3971 0.12969 "0" "0" "26" "S5"
3972 0.07281 "0" "0" "26" "S5"
3973 0.04492 "0" "0" "26" "S5"
3974 0.02934 "0" "0" "26" "S5"
3975 0.01660 "0" "0" "27" "S5"
3976 0.03868 "0" "0" "31" "S5"
3977 0.10731 "0" "0" "31" "S5"
3978 0.07766 "0" "0" "32" "S5"
3979 0.02068 "0" "0" "32" "S5"
3980 0.00769 "0" "0" "33" "S5"
3981 0.03487 "0" "0" "33" "S5"
3982 0.04184 "0" "0" "33" "S5"
3983 0.01768 "0" "0" "33" "S5"
3984 0.01906 "0" "0" "33" "S5"
3985 0.04111 "0" "0" "33" "S5"
3986 0.02595 "0" "0" "34" "S5"
3987 0.02513 "0" "0" "34" "S5"
3988 0.02413 "0" "0" "35" "S5"
3989 0.02781 "0" "0" "35" "S5"
3990 0.01647 "0" "0" "39" "S5"
3991 0.01505 "0" "0" "39" "S5"
3992 0.02846 "0" "0" "40" "S5"
3993 0.02279 "0" "0" "40" "S5"
3994 0.04654 "0" "0" "40" "S5"
3995 0.00542 "0" "0" "41" "S5"
3996 0.04575 "0" "0" "41" "S5"
3997 0.02647 "0" "0" "41" "S5"
3998 0.03970 "0" "0" "41" "S5"
3999 0.02407 "0" "0" "41" "S5"
4000 0.01695 "0" "0" "41" "S5"
4001 0.06575 "0" "0" "42" "S5"
4002 0.02702 "0" "0" "42" "S5"
4003 0.01767 "0" "0" "42" "S5"
4004 0.10267 "0" "0" "42" "S5"
4005 0.00961 "0" "0" "43" "S5"
4006 0.02289 "0" "0" "47" "S5"
4007 0.01703 "0" "0" "47" "S5"
4008 0.01888 "0" "0" "48" "S5"
4009 0.02044 "0" "0" "48" "S5"
4010 0.03289 "0" "0" "49" "S5"
4011 0.02714 "0" "0" "49" "S5"
4012 0.01083 "0" "0" "49" "S5"
4013 0.00912 "0" "0" "49" "S5"
4014 0.01828 "0" "0" "49" "S5"
4015 0.01678 "0" "0" "49" "S5"
4016 0.03740 "0" "0" "50" "S5"
4017 0.02801 "0" "0" "50" "S5"
4018 0.00929 "0" "0" "51" "S5"
4019 0.03648 "0" "0" "51" "S5"
4020 0.03063 "0" "0" "55" "S5"
4021 0.06094 "0" "0" "55" "S5"
4022 0.02945 "0" "0" "56" "S5"
4023 0.23850 "0" "0" "56" "S5"
4024 0.02730 "0" "0" "56" "S5"
4025 0.01405 "0" "0" "56" "S5"
4026 0.00832 "0" "0" "57" "S5"
4027 0.01240 "0" "0" "57" "S5"
4028 0.01617 "0" "0" "57" "S5"
4029 0.04640 "0" "0" "57" "S5"
4030 0.01872 "0" "0" "57" "S5"
4031 0.02357 "0" "0" "57" "S5"
4032 0.08222 "0" "0" "58" "S5"
4033 0.06514 "0" "0" "58" "S5"
4034 0.01079 "0" "0" "58" "S5"
4035 0.01765 "0" "0" "58" "S5"
4036 0.00938 "0" "0" "59" "S5"
4037 0.01327 "0" "0" "59" "S5"
4038 0.04414 "0" "0" "63" "S5"
4039 0.03499 "0" "0" "63" "S5"
4040 0.02596 "0" "0" "64" "S5"
4041 0.02642 "0" "0" "64" "S5"
4042 0.02034 "0" "1" "1" "S5"
4043 0.05081 "0" "1" "1" "S5"
4044 0.19326 "0" "1" "1" "S5"
4045 0.09003 "0" "1" "1" "S5"
4046 0.04254 "0" "1" "1" "S5"
4047 0.05237 "0" "1" "1" "S5"
4048 0.01446 "0" "1" "2" "S5"
4049 0.06656 "0" "1" "2" "S5"
4050 0.00563 "0" "1" "3" "S5"
4051 0.01205 "0" "1" "3" "S5"
4052 0.01077 "0" "1" "7" "S5"
4053 0.02052 "0" "1" "7" "S5"
4054 0.01037 "0" "1" "8" "S5"
4055 0.02323 "0" "1" "8" "S5"
4056 0.05081 "0" "1" "8" "S5"
4057 0.07397 "0" "1" "8" "S5"
4058 0.05348 "0" "1" "9" "S5"
4059 0.03413 "0" "1" "9" "S5"
4060 0.01851 "0" "1" "9" "S5"
4061 0.07524 "0" "1" "9" "S5"
4062 0.04763 "0" "1" "9" "S5"
4063 0.02922 "0" "1" "9" "S5"
4064 0.01195 "0" "1" "10" "S5"
4065 0.00429 "0" "1" "11" "S5"
4066 0.11206 "0" "1" "11" "S5"
4067 0.02139 "0" "1" "15" "S5"
4068 0.06876 "0" "1" "15" "S5"
4069 0.01788 "0" "1" "16" "S5"
4070 0.04433 "0" "1" "16" "S5"
4071 0.04581 "0" "1" "17" "S5"
4072 0.02611 "0" "1" "17" "S5"
4073 0.07364 "0" "1" "17" "S5"
4074 0.03309 "0" "1" "17" "S5"
4075 0.01905 "0" "1" "17" "S5"
4076 0.10664 "0" "1" "17" "S5"
4077 0.10195 "0" "1" "18" "S5"
4078 0.04500 "0" "1" "19" "S5"
4079 0.00589 "0" "1" "19" "S5"
4080 0.02469 "0" "1" "23" "S5"
4081 0.01682 "0" "1" "23" "S5"
4082 0.01762 "0" "1" "24" "S5"
4083 0.07446 "0" "1" "24" "S5"
4084 0.01199 "0" "1" "24" "S5"
4085 0.01635 "0" "1" "24" "S5"
4086 0.01088 "0" "1" "25" "S5"
4087 0.03848 "0" "1" "25" "S5"
4088 0.00801 "0" "1" "25" "S5"
4089 0.00954 "0" "1" "25" "S5"
4090 0.04226 "0" "1" "25" "S5"
4091 0.02481 "0" "1" "25" "S5"
4092 0.04466 "0" "1" "26" "S5"
4093 0.10794 "0" "1" "26" "S5"
4094 0.01654 "0" "1" "26" "S5"
4095 0.03282 "0" "1" "26" "S5"
4096 0.05590 "0" "1" "27" "S5"
4097 0.05114 "0" "1" "31" "S5"
4098 0.02145 "0" "1" "31" "S5"
4099 0.03208 "0" "1" "32" "S5"
4100 0.05058 "0" "1" "32" "S5"
4101 0.05011 "0" "1" "33" "S5"
4102 0.02625 "0" "1" "33" "S5"
4103 0.02901 "0" "1" "33" "S5"
4104 0.02344 "0" "1" "33" "S5"
4105 0.00500 "0" "1" "33" "S5"
4106 0.01795 "0" "1" "34" "S5"
4107 0.02447 "0" "1" "34" "S5"
4108 0.01052 "0" "1" "35" "S5"
4109 0.05284 "0" "1" "35" "S5"
4110 0.23493 "0" "1" "39" "S5"
4111 0.03351 "0" "1" "40" "S5"
4112 0.07666 "0" "1" "40" "S5"
4113 0.01840 "0" "1" "40" "S5"
4114 0.14245 "0" "1" "40" "S5"
4115 0.00324 "0" "1" "41" "S5"
4116 0.10673 "0" "1" "41" "S5"
4117 0.03589 "0" "1" "41" "S5"
4118 0.01563 "0" "1" "41" "S5"
4119 0.01789 "0" "1" "41" "S5"
4120 0.00305 "0" "1" "41" "S5"
4121 0.03813 "0" "1" "42" "S5"
4122 0.01650 "0" "1" "42" "S5"
4123 0.01997 "0" "1" "42" "S5"
4124 0.03693 "0" "1" "42" "S5"
4125 0.03240 "0" "1" "43" "S5"
4126 0.02471 "0" "1" "43" "S5"
4127 0.07873 "0" "1" "47" "S5"
4128 0.04501 "0" "1" "48" "S5"
4129 0.04570 "0" "1" "48" "S5"
4130 0.02789 "0" "1" "49" "S5"
4131 0.01929 "0" "1" "49" "S5"
4132 0.04353 "0" "1" "49" "S5"
4133 0.02533 "0" "1" "49" "S5"
4134 0.03828 "0" "1" "49" "S5"
4135 0.11273 "0" "1" "49" "S5"
4136 0.02320 "0" "1" "50" "S5"
4137 0.00921 "0" "1" "50" "S5"
4138 0.08105 "0" "1" "51" "S5"
4139 0.05539 "0" "1" "51" "S5"
4140 0.01864 "0" "1" "55" "S5"
4141 0.05471 "0" "1" "55" "S5"
4142 0.04273 "0" "1" "56" "S5"
4143 0.02115 "0" "1" "56" "S5"
4144 0.05830 "0" "1" "57" "S5"
4145 0.00439 "0" "1" "57" "S5"
4146 0.04205 "0" "1" "57" "S5"
4147 0.04744 "0" "1" "58" "S5"
4148 0.02605 "0" "1" "58" "S5"
4149 0.11982 "0" "1" "58" "S5"
4150 0.00496 "0" "1" "58" "S5"
4151 0.01719 "0" "1" "59" "S5"
4152 0.14278 "0" "1" "59" "S5"
4153 0.00450 "0" "1" "63" "S5"
4154 0.05253 "0" "1" "63" "S5"
4155 0.05354 "0" "1" "64" "S5"
4156 0.02402 "0" "0" "1" "S6"
4157 0.05779 "0" "0" "1" "S6"
4158 0.01409 "0" "0" "1" "S6"
4159 0.07712 "0" "0" "1" "S6"
4160 0.00969 "0" "0" "1" "S6"
4161 0.03170 "0" "0" "1" "S6"
4162 0.02747 "0" "0" "2" "S6"
4163 0.01668 "0" "0" "2" "S6"
4164 0.04293 "0" "0" "3" "S6"
4165 0.03667 "0" "0" "3" "S6"
4166 0.03861 "0" "0" "7" "S6"
4167 0.01324 "0" "0" "7" "S6"
4168 0.01325 "0" "0" "8" "S6"
4169 0.01450 "0" "0" "8" "S6"
4170 0.01347 "0" "0" "8" "S6"
4171 0.04728 "0" "0" "9" "S6"
4172 0.03130 "0" "0" "9" "S6"
4173 0.05204 "0" "0" "9" "S6"
4174 0.02804 "0" "0" "9" "S6"
4175 0.01882 "0" "0" "9" "S6"
4176 0.05460 "0" "0" "9" "S6"
4177 0.02940 "0" "0" "10" "S6"
4178 0.02932 "0" "0" "10" "S6"
4179 0.02463 "0" "0" "10" "S6"
4180 0.00317 "0" "0" "10" "S6"
4181 0.02080 "0" "0" "11" "S6"
4182 0.01735 "0" "0" "11" "S6"
4183 0.00465 "0" "0" "15" "S6"
4184 0.04944 "0" "0" "15" "S6"
4185 0.01516 "0" "0" "16" "S6"
4186 0.04182 "0" "0" "16" "S6"
4187 0.04725 "0" "0" "17" "S6"
4188 0.09134 "0" "0" "17" "S6"
4189 0.03991 "0" "0" "17" "S6"
4190 0.06710 "0" "0" "17" "S6"
4191 0.18442 "0" "0" "17" "S6"
4192 0.01554 "0" "0" "17" "S6"
4193 0.03599 "0" "0" "18" "S6"
4194 0.03545 "0" "0" "18" "S6"
4195 0.01253 "0" "0" "19" "S6"
4196 0.02990 "0" "0" "23" "S6"
4197 0.02989 "0" "0" "23" "S6"
4198 0.02166 "0" "0" "24" "S6"
4199 0.08065 "0" "0" "24" "S6"
4200 0.01945 "0" "0" "24" "S6"
4201 0.04307 "0" "0" "25" "S6"
4202 0.10055 "0" "0" "25" "S6"
4203 0.02778 "0" "0" "25" "S6"
4204 0.01322 "0" "0" "25" "S6"
4205 0.02108 "0" "0" "25" "S6"
4206 0.08514 "0" "0" "25" "S6"
4207 0.03079 "0" "0" "26" "S6"
4208 0.05195 "0" "0" "26" "S6"
4209 0.02058 "0" "0" "26" "S6"
4210 0.03105 "0" "0" "26" "S6"
4211 0.07269 "0" "0" "27" "S6"
4212 0.01261 "0" "0" "27" "S6"
4213 0.06781 "0" "0" "31" "S6"
4214 0.07908 "0" "0" "31" "S6"
4215 0.05227 "0" "0" "32" "S6"
4216 0.07125 "0" "0" "32" "S6"
4217 0.07555 "0" "0" "33" "S6"
4218 0.02677 "0" "0" "33" "S6"
4219 0.04549 "0" "0" "33" "S6"
4220 0.00542 "0" "0" "33" "S6"
4221 0.03485 "0" "0" "34" "S6"
4222 0.02081 "0" "0" "34" "S6"
4223 0.01269 "0" "0" "35" "S6"
4224 0.03964 "0" "0" "39" "S6"
4225 0.15530 "0" "0" "39" "S6"
4226 0.07942 "0" "0" "40" "S6"
4227 0.03314 "0" "0" "40" "S6"
4228 0.08634 "0" "0" "40" "S6"
4229 0.04632 "0" "0" "40" "S6"
4230 0.05401 "0" "0" "41" "S6"
4231 0.03762 "0" "0" "41" "S6"
4232 0.01723 "0" "0" "41" "S6"
4233 0.06550 "0" "0" "41" "S6"
4234 0.06745 "0" "0" "41" "S6"
4235 0.02016 "0" "0" "41" "S6"
4236 0.03293 "0" "0" "42" "S6"
4237 0.04087 "0" "0" "42" "S6"
4238 0.07226 "0" "0" "42" "S6"
4239 0.05209 "0" "0" "42" "S6"
4240 0.00834 "0" "0" "43" "S6"
4241 0.03215 "0" "0" "43" "S6"
4242 0.03134 "0" "0" "48" "S6"
4243 0.01285 "0" "0" "48" "S6"
4244 0.04191 "0" "0" "49" "S6"
4245 0.07061 "0" "0" "49" "S6"
4246 0.02097 "0" "0" "49" "S6"
4247 0.03633 "0" "0" "49" "S6"
4248 0.03907 "0" "0" "49" "S6"
4249 0.07549 "0" "0" "50" "S6"
4250 0.03471 "0" "0" "50" "S6"
4251 0.03070 "0" "0" "51" "S6"
4252 0.00902 "0" "0" "51" "S6"
4253 0.05247 "0" "0" "55" "S6"
4254 0.01203 "0" "0" "55" "S6"
4255 0.11036 "0" "0" "56" "S6"
4256 0.01673 "0" "0" "56" "S6"
4257 0.01509 "0" "0" "56" "S6"
4258 0.06009 "0" "0" "56" "S6"
4259 0.02591 "0" "0" "57" "S6"
4260 0.02355 "0" "0" "57" "S6"
4261 0.08147 "0" "0" "57" "S6"
4262 0.18239 "0" "0" "57" "S6"
4263 0.04757 "0" "0" "57" "S6"
4264 0.03939 "0" "0" "57" "S6"
4265 0.01878 "0" "0" "58" "S6"
4266 0.06604 "0" "0" "58" "S6"
4267 0.05354 "0" "0" "58" "S6"
4268 0.05215 "0" "0" "58" "S6"
4269 0.03864 "0" "0" "59" "S6"
4270 0.06618 "0" "0" "59" "S6"
4271 0.02928 "0" "0" "63" "S6"
4272 0.01441 "0" "0" "63" "S6"
4273 0.01472 "0" "0" "64" "S6"
4274 0.01445 "0" "0" "64" "S6"
4275 0.05127 "0" "1" "1" "S6"
4276 0.01354 "0" "1" "1" "S6"
4277 0.02818 "0" "1" "1" "S6"
4278 0.05927 "0" "1" "1" "S6"
4279 0.01894 "0" "1" "1" "S6"
4280 0.01400 "0" "1" "2" "S6"
4281 0.02801 "0" "1" "2" "S6"
4282 0.05122 "0" "1" "3" "S6"
4283 0.06391 "0" "1" "3" "S6"
4284 0.01444 "0" "1" "7" "S6"
4285 0.01870 "0" "1" "8" "S6"
4286 0.03219 "0" "1" "8" "S6"
4287 0.00815 "0" "1" "8" "S6"
4288 0.01862 "0" "1" "9" "S6"
4289 0.11383 "0" "1" "9" "S6"
4290 0.01546 "0" "1" "9" "S6"
4291 0.12329 "0" "1" "10" "S6"
4292 0.03305 "0" "1" "10" "S6"
4293 0.02197 "0" "1" "10" "S6"
4294 0.03444 "0" "1" "10" "S6"
4295 0.06774 "0" "1" "11" "S6"
4296 0.08709 "0" "1" "11" "S6"
4297 0.05730 "0" "1" "15" "S6"
4298 0.09463 "0" "1" "15" "S6"
4299 0.01975 "0" "1" "16" "S6"
4300 0.00408 "0" "1" "17" "S6"
4301 0.05002 "0" "1" "17" "S6"
4302 0.03679 "0" "1" "17" "S6"
4303 0.14580 "0" "1" "17" "S6"
4304 0.09719 "0" "1" "17" "S6"
4305 0.17033 "0" "1" "17" "S6"
4306 0.04316 "0" "1" "18" "S6"
4307 0.01756 "0" "1" "19" "S6"
4308 0.03986 "0" "1" "19" "S6"
4309 0.02028 "0" "1" "23" "S6"
4310 0.06279 "0" "1" "23" "S6"
4311 0.01970 "0" "1" "24" "S6"
4312 0.04048 "0" "1" "24" "S6"
4313 0.01429 "0" "1" "24" "S6"
4314 0.02158 "0" "1" "25" "S6"
4315 0.03798 "0" "1" "25" "S6"
4316 0.14096 "0" "1" "25" "S6"
4317 0.00748 "0" "1" "25" "S6"
4318 0.05574 "0" "1" "26" "S6"
4319 0.12068 "0" "1" "26" "S6"
4320 0.09879 "0" "1" "26" "S6"
4321 0.04366 "0" "1" "27" "S6"
4322 0.04325 "0" "1" "27" "S6"
4323 0.07416 "0" "1" "31" "S6"
4324 0.04276 "0" "1" "31" "S6"
4325 0.06876 "0" "1" "32" "S6"
4326 0.02119 "0" "1" "32" "S6"
4327 0.01532 "0" "1" "33" "S6"
4328 0.00902 "0" "1" "33" "S6"
4329 0.03804 "0" "1" "33" "S6"
4330 0.01562 "0" "1" "33" "S6"
4331 0.03185 "0" "1" "33" "S6"
4332 0.12677 "0" "1" "34" "S6"
4333 0.03580 "0" "1" "34" "S6"
4334 0.01613 "0" "1" "35" "S6"
4335 0.13327 "0" "1" "35" "S6"
4336 0.09664 "0" "1" "39" "S6"
4337 0.17890 "0" "1" "39" "S6"
4338 0.04524 "0" "1" "40" "S6"
4339 0.05430 "0" "1" "40" "S6"
4340 0.09493 "0" "1" "40" "S6"
4341 0.06196 "0" "1" "41" "S6"
4342 0.07746 "0" "1" "41" "S6"
4343 0.07923 "0" "1" "41" "S6"
4344 0.02582 "0" "1" "41" "S6"
4345 0.05720 "0" "1" "41" "S6"
4346 0.05890 "0" "1" "42" "S6"
4347 0.06450 "0" "1" "42" "S6"
4348 0.03568 "0" "1" "42" "S6"
4349 0.11163 "0" "1" "43" "S6"
4350 0.11653 "0" "1" "43" "S6"
4351 0.04739 "0" "1" "47" "S6"
4352 0.09696 "0" "1" "47" "S6"
4353 0.04366 "0" "1" "48" "S6"
4354 0.04241 "0" "1" "48" "S6"
4355 0.03461 "0" "1" "49" "S6"
4356 0.01244 "0" "1" "49" "S6"
4357 0.00543 "0" "1" "49" "S6"
4358 0.26059 "0" "1" "49" "S6"
4359 0.02068 "0" "1" "49" "S6"
4360 0.00813 "0" "1" "49" "S6"
4361 0.15444 "0" "1" "50" "S6"
4362 0.04899 "0" "1" "50" "S6"
4363 0.13852 "0" "1" "51" "S6"
4364 0.00702 "0" "1" "51" "S6"
4365 0.01193 "0" "1" "55" "S6"
4366 0.04347 "0" "1" "55" "S6"
4367 0.04673 "0" "1" "56" "S6"
4368 0.03888 "0" "1" "56" "S6"
4369 0.05436 "0" "1" "56" "S6"
4370 0.03525 "0" "1" "57" "S6"
4371 0.01244 "0" "1" "57" "S6"
4372 0.00527 "0" "1" "57" "S6"
4373 0.01289 "0" "1" "57" "S6"
4374 0.08591 "0" "1" "57" "S6"
4375 0.05025 "0" "1" "57" "S6"
4376 0.01871 "0" "1" "58" "S6"
4377 0.01291 "0" "1" "58" "S6"
4378 0.03295 "0" "1" "58" "S6"
4379 0.04639 "0" "1" "59" "S6"
4380 0.04074 "0" "1" "59" "S6"
4381 0.00405 "0" "1" "63" "S6"
4382 0.02261 "0" "1" "63" "S6"
4383 0.07143 "0" "1" "64" "S6"
4384 0.05732 "0" "1" "64" "S6"
4385 0.03777 "0" "0" "1" "S7"
4386 0.02190 "0" "0" "1" "S7"
4387 0.00624 "0" "0" "1" "S7"
4388 0.01383 "0" "0" "1" "S7"
4389 0.03571 "0" "0" "1" "S7"
4390 0.04855 "0" "0" "1" "S7"
4391 0.01551 "0" "0" "2" "S7"
4392 0.00531 "0" "0" "2" "S7"
4393 0.06322 "0" "0" "3" "S7"
4394 0.03738 "0" "0" "3" "S7"
4395 0.02946 "0" "0" "7" "S7"
4396 0.00358 "0" "0" "7" "S7"
4397 0.01092 "0" "0" "8" "S7"
4398 0.05534 "0" "0" "8" "S7"
4399 0.00560 "0" "0" "8" "S7"
4400 0.04719 "0" "0" "8" "S7"
4401 0.03167 "0" "0" "9" "S7"
4402 0.00952 "0" "0" "9" "S7"
4403 0.05456 "0" "0" "9" "S7"
4404 0.01408 "0" "0" "9" "S7"
4405 0.01484 "0" "0" "9" "S7"
4406 0.01030 "0" "0" "9" "S7"
4407 0.06005 "0" "0" "10" "S7"
4408 0.01794 "0" "0" "10" "S7"
4409 0.05067 "0" "0" "10" "S7"
4410 0.01938 "0" "0" "10" "S7"
4411 0.04433 "0" "0" "11" "S7"
4412 0.01066 "0" "0" "11" "S7"
4413 0.06004 "0" "0" "15" "S7"
4414 0.04738 "0" "0" "15" "S7"
4415 0.01432 "0" "0" "16" "S7"
4416 0.01668 "0" "0" "16" "S7"
4417 0.04898 "0" "0" "17" "S7"
4418 0.01720 "0" "0" "17" "S7"
4419 0.01199 "0" "0" "17" "S7"
4420 0.05206 "0" "0" "17" "S7"
4421 0.07722 "0" "0" "17" "S7"
4422 0.05283 "0" "0" "17" "S7"
4423 0.04330 "0" "0" "18" "S7"
4424 0.01669 "0" "0" "18" "S7"
4425 0.04450 "0" "0" "19" "S7"
4426 0.01822 "0" "0" "19" "S7"
4427 0.03056 "0" "0" "23" "S7"
4428 0.01153 "0" "0" "23" "S7"
4429 0.04679 "0" "0" "24" "S7"
4430 0.01046 "0" "0" "24" "S7"
4431 0.02201 "0" "0" "24" "S7"
4432 0.04758 "0" "0" "24" "S7"
4433 0.01840 "0" "0" "25" "S7"
4434 0.01780 "0" "0" "25" "S7"
4435 0.02108 "0" "0" "25" "S7"
4436 0.03672 "0" "0" "25" "S7"
4437 0.04766 "0" "0" "25" "S7"
4438 0.01020 "0" "0" "25" "S7"
4439 0.01877 "0" "0" "26" "S7"
4440 0.00819 "0" "0" "26" "S7"
4441 0.02218 "0" "0" "26" "S7"
4442 0.04718 "0" "0" "26" "S7"
4443 0.02194 "0" "0" "27" "S7"
4444 0.03467 "0" "0" "27" "S7"
4445 0.01179 "0" "0" "31" "S7"
4446 0.06674 "0" "0" "31" "S7"
4447 0.02962 "0" "0" "32" "S7"
4448 0.00653 "0" "0" "32" "S7"
4449 0.01881 "0" "0" "33" "S7"
4450 0.01370 "0" "0" "33" "S7"
4451 0.02894 "0" "0" "33" "S7"
4452 0.01700 "0" "0" "33" "S7"
4453 0.01342 "0" "0" "33" "S7"
4454 0.02391 "0" "0" "33" "S7"
4455 0.01534 "0" "0" "34" "S7"
4456 0.03553 "0" "0" "34" "S7"
4457 0.01385 "0" "0" "35" "S7"
4458 0.01329 "0" "0" "35" "S7"
4459 0.03414 "0" "0" "39" "S7"
4460 0.09051 "0" "0" "39" "S7"
4461 0.03951 "0" "0" "40" "S7"
4462 0.02930 "0" "0" "40" "S7"
4463 0.02463 "0" "0" "40" "S7"
4464 0.03524 "0" "0" "40" "S7"
4465 0.03273 "0" "0" "41" "S7"
4466 0.02706 "0" "0" "41" "S7"
4467 0.00612 "0" "0" "41" "S7"
4468 0.01634 "0" "0" "41" "S7"
4469 0.01512 "0" "0" "41" "S7"
4470 0.04185 "0" "0" "41" "S7"
4471 0.04519 "0" "0" "42" "S7"
4472 0.02041 "0" "0" "42" "S7"
4473 0.03001 "0" "0" "42" "S7"
4474 0.00649 "0" "0" "42" "S7"
4475 0.01019 "0" "0" "43" "S7"
4476 0.01824 "0" "0" "43" "S7"
4477 0.01513 "0" "0" "47" "S7"
4478 0.03021 "0" "0" "47" "S7"
4479 0.01979 "0" "0" "48" "S7"
4480 0.03891 "0" "0" "48" "S7"
4481 0.03665 "0" "0" "49" "S7"
4482 0.01053 "0" "0" "49" "S7"
4483 0.01090 "0" "0" "49" "S7"
4484 0.01477 "0" "0" "49" "S7"
4485 0.03958 "0" "0" "49" "S7"
4486 0.01171 "0" "0" "49" "S7"
4487 0.06747 "0" "0" "50" "S7"
4488 0.00527 "0" "0" "50" "S7"
4489 0.05799 "0" "0" "51" "S7"
4490 0.01706 "0" "0" "51" "S7"
4491 0.02798 "0" "0" "55" "S7"
4492 0.00805 "0" "0" "55" "S7"
4493 0.04724 "0" "0" "56" "S7"
4494 0.02057 "0" "0" "56" "S7"
4495 0.01603 "0" "0" "56" "S7"
4496 0.05161 "0" "0" "56" "S7"
4497 0.03168 "0" "0" "57" "S7"
4498 0.01308 "0" "0" "57" "S7"
4499 0.03850 "0" "0" "57" "S7"
4500 0.01746 "0" "0" "57" "S7"
4501 0.01239 "0" "0" "57" "S7"
4502 0.03490 "0" "0" "57" "S7"
4503 0.10191 "0" "0" "58" "S7"
4504 0.00530 "0" "0" "58" "S7"
4505 0.01837 "0" "0" "58" "S7"
4506 0.01344 "0" "0" "58" "S7"
4507 0.03067 "0" "0" "59" "S7"
4508 0.01224 "0" "0" "59" "S7"
4509 0.02508 "0" "0" "63" "S7"
4510 0.00725 "0" "0" "63" "S7"
4511 0.03920 "0" "0" "64" "S7"
4512 0.04864 "0" "0" "64" "S7"
4513 0.02253 "0" "1" "1" "S7"
4514 0.03439 "0" "1" "1" "S7"
4515 0.03184 "0" "1" "1" "S7"
4516 0.03970 "0" "1" "1" "S7"
4517 0.07810 "0" "1" "1" "S7"
4518 0.10651 "0" "1" "1" "S7"
4519 0.01177 "0" "1" "2" "S7"
4520 0.03927 "0" "1" "2" "S7"
4521 0.00751 "0" "1" "3" "S7"
4522 0.00644 "0" "1" "3" "S7"
4523 0.00915 "0" "1" "7" "S7"
4524 0.02618 "0" "1" "7" "S7"
4525 0.04787 "0" "1" "8" "S7"
4526 0.01993 "0" "1" "8" "S7"
4527 0.00964 "0" "1" "8" "S7"
4528 0.04587 "0" "1" "8" "S7"
4529 0.07332 "0" "1" "9" "S7"
4530 0.01559 "0" "1" "9" "S7"
4531 0.06608 "0" "1" "9" "S7"
4532 0.02686 "0" "1" "9" "S7"
4533 0.02124 "0" "1" "9" "S7"
4534 0.04815 "0" "1" "9" "S7"
4535 0.07638 "0" "1" "10" "S7"
4536 0.11412 "0" "1" "10" "S7"
4537 0.02667 "0" "1" "10" "S7"
4538 0.03695 "0" "1" "10" "S7"
4539 0.01121 "0" "1" "11" "S7"
4540 0.02912 "0" "1" "11" "S7"
4541 0.04680 "0" "1" "15" "S7"
4542 0.08330 "0" "1" "15" "S7"
4543 0.02475 "0" "1" "16" "S7"
4544 0.02317 "0" "1" "16" "S7"
4545 0.06059 "0" "1" "17" "S7"
4546 0.14185 "0" "1" "17" "S7"
4547 0.28418 "0" "1" "17" "S7"
4548 0.15156 "0" "1" "17" "S7"
4549 0.02820 "0" "1" "17" "S7"
4550 0.06869 "0" "1" "17" "S7"
4551 0.00941 "0" "1" "19" "S7"
4552 0.01658 "0" "1" "19" "S7"
4553 0.07127 "0" "1" "23" "S7"
4554 0.02361 "0" "1" "23" "S7"
4555 0.10189 "0" "1" "24" "S7"
4556 0.06990 "0" "1" "24" "S7"
4557 0.05682 "0" "1" "24" "S7"
4558 0.04152 "0" "1" "24" "S7"
4559 0.06946 "0" "1" "25" "S7"
4560 0.02690 "0" "1" "25" "S7"
4561 0.04514 "0" "1" "25" "S7"
4562 0.08660 "0" "1" "25" "S7"
4563 0.05800 "0" "1" "25" "S7"
4564 0.03475 "0" "1" "25" "S7"
4565 0.04630 "0" "1" "26" "S7"
4566 0.20140 "0" "1" "26" "S7"
4567 0.09554 "0" "1" "26" "S7"
4568 0.53100 "0" "1" "26" "S7"
4569 0.05900 "0" "1" "27" "S7"
4570 0.05567 "0" "1" "31" "S7"
4571 0.05498 "0" "1" "32" "S7"
4572 0.02159 "0" "1" "32" "S7"
4573 0.03915 "0" "1" "33" "S7"
4574 0.07209 "0" "1" "33" "S7"
4575 0.01040 "0" "1" "33" "S7"
4576 0.01165 "0" "1" "33" "S7"
4577 0.01562 "0" "1" "33" "S7"
4578 0.02312 "0" "1" "33" "S7"
4579 0.02568 "0" "1" "34" "S7"
4580 0.08021 "0" "1" "34" "S7"
4581 0.12028 "0" "1" "35" "S7"
4582 0.03636 "0" "1" "35" "S7"
4583 0.07791 "0" "1" "39" "S7"
4584 0.02317 "0" "1" "39" "S7"
4585 0.14120 "0" "1" "40" "S7"
4586 0.07844 "0" "1" "40" "S7"
4587 0.00594 "0" "1" "40" "S7"
4588 0.15784 "0" "1" "40" "S7"
4589 0.03354 "0" "1" "41" "S7"
4590 0.04756 "0" "1" "41" "S7"
4591 0.01490 "0" "1" "41" "S7"
4592 0.02412 "0" "1" "41" "S7"
4593 0.07273 "0" "1" "41" "S7"
4594 0.07782 "0" "1" "41" "S7"
4595 0.04120 "0" "1" "42" "S7"
4596 0.04876 "0" "1" "42" "S7"
4597 0.01377 "0" "1" "42" "S7"
4598 0.03920 "0" "1" "42" "S7"
4599 0.07538 "0" "1" "43" "S7"
4600 0.01484 "0" "1" "43" "S7"
4601 0.08193 "0" "1" "47" "S7"
4602 0.17685 "0" "1" "47" "S7"
4603 0.01892 "0" "1" "48" "S7"
4604 0.14160 "0" "1" "48" "S7"
4605 0.01833 "0" "1" "49" "S7"
4606 0.12390 "0" "1" "49" "S7"
4607 0.04675 "0" "1" "49" "S7"
4608 0.01790 "0" "1" "49" "S7"
4609 0.02637 "0" "1" "49" "S7"
4610 0.17552 "0" "1" "49" "S7"
4611 0.06575 "0" "1" "50" "S7"
4612 0.07133 "0" "1" "50" "S7"
4613 0.00819 "0" "1" "51" "S7"
4614 0.01871 "0" "1" "51" "S7"
4615 0.23412 "0" "1" "55" "S7"
4616 0.05588 "0" "1" "55" "S7"
4617 0.06517 "0" "1" "56" "S7"
4618 0.11267 "0" "1" "56" "S7"
4619 0.08912 "0" "1" "56" "S7"
4620 0.05286 "0" "1" "56" "S7"
4621 0.07626 "0" "1" "57" "S7"
4622 0.04628 "0" "1" "57" "S7"
4623 0.04328 "0" "1" "57" "S7"
4624 0.02284 "0" "1" "57" "S7"
4625 0.17141 "0" "1" "57" "S7"
4626 0.02220 "0" "1" "57" "S7"
4627 0.02108 "0" "1" "58" "S7"
4628 0.01967 "0" "1" "58" "S7"
4629 0.02708 "0" "1" "58" "S7"
4630 0.00993 "0" "1" "58" "S7"
4631 0.08485 "0" "1" "59" "S7"
4632 0.07799 "0" "1" "59" "S7"
4633 0.04749 "0" "1" "63" "S7"
4634 0.02916 "0" "1" "63" "S7"
4635 0.06731 "0" "1" "64" "S7"
4636 0.01691 "0" "1" "64" "S7"
4637 0.01938 "0" "0" "1" "S8"
4638 0.07314 "0" "0" "1" "S8"
4639 0.07762 "0" "0" "1" "S8"
4640 0.06175 "0" "0" "1" "S8"
4641 0.07127 "0" "0" "1" "S8"
4642 0.05251 "0" "0" "1" "S8"
4643 0.08741 "0" "0" "2" "S8"
4644 0.00631 "0" "0" "2" "S8"
4645 0.00825 "0" "0" "3" "S8"
4646 0.08831 "0" "0" "3" "S8"
4647 0.04745 "0" "0" "7" "S8"
4648 0.01709 "0" "0" "7" "S8"
4649 0.06831 "0" "0" "8" "S8"
4650 0.03046 "0" "0" "8" "S8"
4651 0.06356 "0" "0" "8" "S8"
4652 0.05664 "0" "0" "8" "S8"
4653 0.07297 "0" "0" "9" "S8"
4654 0.01685 "0" "0" "9" "S8"
4655 0.02823 "0" "0" "9" "S8"
4656 0.01759 "0" "0" "9" "S8"
4657 0.07424 "0" "0" "9" "S8"
4658 0.05606 "0" "0" "9" "S8"
4659 0.10984 "0" "0" "10" "S8"
4660 0.05653 "0" "0" "10" "S8"
4661 0.08716 "0" "0" "10" "S8"
4662 0.06764 "0" "0" "10" "S8"
4663 0.01808 "0" "0" "11" "S8"
4664 0.03201 "0" "0" "11" "S8"
4665 0.04469 "0" "0" "15" "S8"
4666 0.04739 "0" "0" "15" "S8"
4667 0.01464 "0" "0" "16" "S8"
4668 0.03813 "0" "0" "16" "S8"
4669 0.02130 "0" "0" "17" "S8"
4670 0.04794 "0" "0" "17" "S8"
4671 0.01633 "0" "0" "17" "S8"
4672 0.04397 "0" "0" "17" "S8"
4673 0.08978 "0" "0" "17" "S8"
4674 0.14074 "0" "0" "17" "S8"
4675 0.01895 "0" "0" "18" "S8"
4676 0.01874 "0" "0" "18" "S8"
4677 0.07395 "0" "0" "19" "S8"
4678 0.14902 "0" "0" "19" "S8"
4679 0.05384 "0" "0" "23" "S8"
4680 0.13778 "0" "0" "23" "S8"
4681 0.01085 "0" "0" "24" "S8"
4682 0.05980 "0" "0" "24" "S8"
4683 0.01611 "0" "0" "24" "S8"
4684 0.06637 "0" "0" "24" "S8"
4685 0.03134 "0" "0" "25" "S8"
4686 0.03713 "0" "0" "25" "S8"
4687 0.01024 "0" "0" "25" "S8"
4688 0.09120 "0" "0" "25" "S8"
4689 0.03018 "0" "0" "25" "S8"
4690 0.04407 "0" "0" "25" "S8"
4691 0.08901 "0" "0" "26" "S8"
4692 0.02403 "0" "0" "26" "S8"
4693 0.09107 "0" "0" "26" "S8"
4694 0.03564 "0" "0" "26" "S8"
4695 0.09214 "0" "0" "27" "S8"
4696 0.04873 "0" "0" "27" "S8"
4697 0.06196 "0" "0" "31" "S8"
4698 0.06889 "0" "0" "31" "S8"
4699 0.06137 "0" "0" "32" "S8"
4700 0.03470 "0" "0" "32" "S8"
4701 0.02999 "0" "0" "33" "S8"
4702 0.01052 "0" "0" "33" "S8"
4703 0.00816 "0" "0" "33" "S8"
4704 0.05351 "0" "0" "33" "S8"
4705 0.02165 "0" "0" "33" "S8"
4706 0.02115 "0" "0" "33" "S8"
4707 0.03841 "0" "0" "34" "S8"
4708 0.04324 "0" "0" "34" "S8"
4709 0.02609 "0" "0" "35" "S8"
4710 0.05426 "0" "0" "35" "S8"
4711 0.09735 "0" "0" "39" "S8"
4712 0.08975 "0" "0" "39" "S8"
4713 0.04892 "0" "0" "40" "S8"
4714 0.33522 "0" "0" "40" "S8"
4715 0.02968 "0" "0" "40" "S8"
4716 0.01621 "0" "0" "40" "S8"
4717 0.05225 "0" "0" "41" "S8"
4718 0.00997 "0" "0" "41" "S8"
4719 0.02300 "0" "0" "41" "S8"
4720 0.13463 "0" "0" "41" "S8"
4721 0.05832 "0" "0" "41" "S8"
4722 0.05287 "0" "0" "41" "S8"
4723 0.03986 "0" "0" "42" "S8"
4724 0.03239 "0" "0" "42" "S8"
4725 0.12901 "0" "0" "42" "S8"
4726 0.01784 "0" "0" "42" "S8"
4727 0.08290 "0" "0" "43" "S8"
4728 0.04726 "0" "0" "43" "S8"
4729 0.08463 "0" "0" "47" "S8"
4730 0.06947 "0" "0" "47" "S8"
4731 0.06067 "0" "0" "48" "S8"
4732 0.13483 "0" "0" "48" "S8"
4733 0.02297 "0" "0" "49" "S8"
4734 0.02135 "0" "0" "49" "S8"
4735 0.05264 "0" "0" "49" "S8"
4736 0.05369 "0" "0" "49" "S8"
4737 0.01586 "0" "0" "49" "S8"
4738 0.09462 "0" "0" "49" "S8"
4739 0.01917 "0" "0" "50" "S8"
4740 0.07407 "0" "0" "50" "S8"
4741 0.01093 "0" "0" "51" "S8"
4742 0.02403 "0" "0" "51" "S8"
4743 0.01284 "0" "0" "55" "S8"
4744 0.14687 "0" "0" "55" "S8"
4745 0.01333 "0" "0" "56" "S8"
4746 0.05841 "0" "0" "56" "S8"
4747 0.08144 "0" "0" "56" "S8"
4748 0.02553 "0" "0" "56" "S8"
4749 0.03071 "0" "0" "57" "S8"
4750 0.03636 "0" "0" "57" "S8"
4751 0.05491 "0" "0" "57" "S8"
4752 0.01084 "0" "0" "57" "S8"
4753 0.01891 "0" "0" "57" "S8"
4754 0.03386 "0" "0" "57" "S8"
4755 0.03124 "0" "0" "58" "S8"
4756 0.02870 "0" "0" "58" "S8"
4757 0.06251 "0" "0" "58" "S8"
4758 0.03365 "0" "0" "58" "S8"
4759 0.02230 "0" "0" "59" "S8"
4760 0.02242 "0" "0" "59" "S8"
4761 0.02952 "0" "0" "63" "S8"
4762 0.06512 "0" "0" "63" "S8"
4763 0.02364 "0" "0" "64" "S8"
4764 0.13302 "0" "0" "64" "S8"
4765 0.05976 "0" "1" "1" "S8"
4766 0.04200 "0" "1" "1" "S8"
4767 0.06240 "0" "1" "1" "S8"
4768 0.07656 "0" "1" "1" "S8"
4769 0.04013 "0" "1" "1" "S8"
4770 0.00995 "0" "1" "2" "S8"
4771 0.03119 "0" "1" "2" "S8"
4772 0.00828 "0" "1" "3" "S8"
4773 0.02472 "0" "1" "3" "S8"
4774 0.05072 "0" "1" "7" "S8"
4775 0.01683 "0" "1" "7" "S8"
4776 0.02534 "0" "1" "8" "S8"
4777 0.02802 "0" "1" "8" "S8"
4778 0.08487 "0" "1" "8" "S8"
4779 0.01275 "0" "1" "8" "S8"
4780 0.02860 "0" "1" "9" "S8"
4781 0.04177 "0" "1" "9" "S8"
4782 0.05154 "0" "1" "9" "S8"
4783 0.13023 "0" "1" "9" "S8"
4784 0.06845 "0" "1" "9" "S8"
4785 0.05051 "0" "1" "9" "S8"
4786 0.03606 "0" "1" "10" "S8"
4787 0.07166 "0" "1" "10" "S8"
4788 0.01162 "0" "1" "11" "S8"
4789 0.03274 "0" "1" "11" "S8"
4790 0.04670 "0" "1" "15" "S8"
4791 0.02742 "0" "1" "15" "S8"
4792 0.01783 "0" "1" "16" "S8"
4793 0.05486 "0" "1" "16" "S8"
4794 0.01653 "0" "1" "17" "S8"
4795 0.06802 "0" "1" "17" "S8"
4796 0.02211 "0" "1" "17" "S8"
4797 0.06886 "0" "1" "17" "S8"
4798 0.00715 "0" "1" "17" "S8"
4799 0.04539 "0" "1" "17" "S8"
4800 0.09638 "0" "1" "18" "S8"
4801 0.04915 "0" "1" "18" "S8"
4802 0.01058 "0" "1" "19" "S8"
4803 0.02593 "0" "1" "23" "S8"
4804 0.01562 "0" "1" "23" "S8"
4805 0.01254 "0" "1" "24" "S8"
4806 0.03803 "0" "1" "24" "S8"
4807 0.01230 "0" "1" "24" "S8"
4808 0.02139 "0" "1" "24" "S8"
4809 0.01031 "0" "1" "25" "S8"
4810 0.01461 "0" "1" "25" "S8"
4811 0.01879 "0" "1" "25" "S8"
4812 0.03082 "0" "1" "25" "S8"
4813 0.03820 "0" "1" "25" "S8"
4814 0.01824 "0" "1" "25" "S8"
4815 0.09274 "0" "1" "26" "S8"
4816 0.01677 "0" "1" "26" "S8"
4817 0.09137 "0" "1" "26" "S8"
4818 0.03457 "0" "1" "27" "S8"
4819 0.06791 "0" "1" "27" "S8"
4820 0.12558 "0" "1" "31" "S8"
4821 0.06795 "0" "1" "31" "S8"
4822 0.04352 "0" "1" "32" "S8"
4823 0.02801 "0" "1" "32" "S8"
4824 0.00521 "0" "1" "33" "S8"
4825 0.02734 "0" "1" "33" "S8"
4826 0.02710 "0" "1" "33" "S8"
4827 0.00113 "0" "1" "33" "S8"
4828 0.02584 "0" "1" "33" "S8"
4829 0.00746 "0" "1" "33" "S8"
4830 0.03412 "0" "1" "34" "S8"
4831 0.04871 "0" "1" "34" "S8"
4832 0.06487 "0" "1" "35" "S8"
4833 0.15711 "0" "1" "35" "S8"
4834 0.01487 "0" "1" "39" "S8"
4835 0.03069 "0" "1" "39" "S8"
4836 0.05433 "0" "1" "40" "S8"
4837 0.13022 "0" "1" "40" "S8"
4838 0.06166 "0" "1" "40" "S8"
4839 0.08545 "0" "1" "40" "S8"
4840 0.03811 "0" "1" "41" "S8"
4841 0.03008 "0" "1" "41" "S8"
4842 0.02622 "0" "1" "41" "S8"
4843 0.02516 "0" "1" "41" "S8"
4844 0.04793 "0" "1" "41" "S8"
4845 0.06545 "0" "1" "41" "S8"
4846 0.03640 "0" "1" "42" "S8"
4847 0.02945 "0" "1" "42" "S8"
4848 0.06012 "0" "1" "42" "S8"
4849 0.02381 "0" "1" "42" "S8"
4850 0.09479 "0" "1" "43" "S8"
4851 0.05165 "0" "1" "43" "S8"
4852 0.04309 "0" "1" "47" "S8"
4853 0.04725 "0" "1" "47" "S8"
4854 0.05185 "0" "1" "48" "S8"
4855 0.15329 "0" "1" "48" "S8"
4856 0.01130 "0" "1" "49" "S8"
4857 0.00454 "0" "1" "49" "S8"
4858 0.07360 "0" "1" "49" "S8"
4859 0.07705 "0" "1" "49" "S8"
4860 0.10390 "0" "1" "49" "S8"
4861 0.07094 "0" "1" "49" "S8"
4862 0.01898 "0" "1" "50" "S8"
4863 0.02496 "0" "1" "50" "S8"
4864 0.29424 "0" "1" "51" "S8"
4865 0.03132 "0" "1" "51" "S8"
4866 0.03658 "0" "1" "55" "S8"
4867 0.06776 "0" "1" "55" "S8"
4868 0.01546 "0" "1" "56" "S8"
4869 0.02185 "0" "1" "56" "S8"
4870 0.02800 "0" "1" "56" "S8"
4871 0.05560 "0" "1" "56" "S8"
4872 0.08230 "0" "1" "57" "S8"
4873 0.03862 "0" "1" "57" "S8"
4874 0.07682 "0" "1" "57" "S8"
4875 0.04574 "0" "1" "57" "S8"
4876 0.03944 "0" "1" "57" "S8"
4877 0.03622 "0" "1" "57" "S8"
4878 0.00933 "0" "1" "58" "S8"
4879 0.03481 "0" "1" "58" "S8"
4880 0.04331 "0" "1" "58" "S8"
4881 0.03058 "0" "1" "59" "S8"
4882 0.00834 "0" "1" "59" "S8"
4883 0.04866 "0" "1" "63" "S8"
4884 0.03324 "0" "1" "63" "S8"
4885 0.00973 "0" "1" "64" "S8"
4886 0.04245 "0" "1" "64" "S8"
4887 0.00956 "0" "0" "1" "S9"
4888 0.03637 "0" "0" "1" "S9"
4889 0.04449 "0" "0" "1" "S9"
4890 0.01906 "0" "0" "1" "S9"
4891 0.02901 "0" "0" "1" "S9"
4892 0.01154 "0" "0" "1" "S9"
4893 0.02832 "0" "0" "2" "S9"
4894 0.03891 "0" "0" "2" "S9"
4895 0.05297 "0" "0" "3" "S9"
4896 0.04079 "0" "0" "3" "S9"
4897 0.04269 "0" "0" "7" "S9"
4898 0.05157 "0" "0" "7" "S9"
4899 0.07069 "0" "0" "8" "S9"
4900 0.02432 "0" "0" "8" "S9"
4901 0.01559 "0" "0" "8" "S9"
4902 0.03515 "0" "0" "8" "S9"
4903 0.04662 "0" "0" "9" "S9"
4904 0.00698 "0" "0" "9" "S9"
4905 0.03244 "0" "0" "9" "S9"
4906 0.02489 "0" "0" "9" "S9"
4907 0.01075 "0" "0" "9" "S9"
4908 0.02472 "0" "0" "9" "S9"
4909 0.01968 "0" "0" "10" "S9"
4910 0.05543 "0" "0" "10" "S9"
4911 0.01318 "0" "0" "10" "S9"
4912 0.06753 "0" "0" "10" "S9"
4913 0.02212 "0" "0" "11" "S9"
4914 0.02530 "0" "0" "11" "S9"
4915 0.08236 "0" "0" "15" "S9"
4916 0.02770 "0" "0" "15" "S9"
4917 0.01022 "0" "0" "16" "S9"
4918 0.00821 "0" "0" "16" "S9"
4919 0.06796 "0" "0" "17" "S9"
4920 0.04359 "0" "0" "17" "S9"
4921 0.02251 "0" "0" "17" "S9"
4922 0.01669 "0" "0" "17" "S9"
4923 0.09743 "0" "0" "17" "S9"
4924 0.06836 "0" "0" "17" "S9"
4925 0.00919 "0" "0" "18" "S9"
4926 0.02266 "0" "0" "18" "S9"
4927 0.04213 "0" "0" "19" "S9"
4928 0.04124 "0" "0" "19" "S9"
4929 0.01599 "0" "0" "23" "S9"
4930 0.00430 "0" "0" "23" "S9"
4931 0.01318 "0" "0" "24" "S9"
4932 0.00707 "0" "0" "24" "S9"
4933 0.00988 "0" "0" "24" "S9"
4934 0.01565 "0" "0" "24" "S9"
4935 0.08965 "0" "0" "25" "S9"
4936 0.05870 "0" "0" "25" "S9"
4937 0.08165 "0" "0" "25" "S9"
4938 0.03662 "0" "0" "25" "S9"
4939 0.04824 "0" "0" "25" "S9"
4940 0.01993 "0" "0" "25" "S9"
4941 0.16404 "0" "0" "26" "S9"
4942 0.03996 "0" "0" "26" "S9"
4943 0.01464 "0" "0" "26" "S9"
4944 0.04134 "0" "0" "26" "S9"
4945 0.01823 "0" "0" "27" "S9"
4946 0.03907 "0" "0" "27" "S9"
4947 0.04169 "0" "0" "31" "S9"
4948 0.02804 "0" "0" "31" "S9"
4949 0.05867 "0" "0" "32" "S9"
4950 0.10348 "0" "0" "32" "S9"
4951 0.05083 "0" "0" "33" "S9"
4952 0.02778 "0" "0" "33" "S9"
4953 0.06404 "0" "0" "33" "S9"
4954 0.00502 "0" "0" "33" "S9"
4955 0.05414 "0" "0" "33" "S9"
4956 0.02495 "0" "0" "33" "S9"
4957 0.03252 "0" "0" "34" "S9"
4958 0.03918 "0" "0" "34" "S9"
4959 0.15245 "0" "0" "35" "S9"
4960 0.02637 "0" "0" "35" "S9"
4961 0.09552 "0" "0" "39" "S9"
4962 0.12008 "0" "0" "39" "S9"
4963 0.08023 "0" "0" "40" "S9"
4964 0.02592 "0" "0" "40" "S9"
4965 0.00963 "0" "0" "40" "S9"
4966 0.00849 "0" "0" "40" "S9"
4967 0.00434 "0" "0" "41" "S9"
4968 0.05080 "0" "0" "41" "S9"
4969 0.02729 "0" "0" "41" "S9"
4970 0.06904 "0" "0" "41" "S9"
4971 0.03817 "0" "0" "41" "S9"
4972 0.01980 "0" "0" "41" "S9"
4973 0.01833 "0" "0" "42" "S9"
4974 0.10393 "0" "0" "42" "S9"
4975 0.03215 "0" "0" "42" "S9"
4976 0.03801 "0" "0" "42" "S9"
4977 0.08125 "0" "0" "43" "S9"
4978 0.02142 "0" "0" "43" "S9"
4979 0.01598 "0" "0" "47" "S9"
4980 0.03813 "0" "0" "47" "S9"
4981 0.03694 "0" "0" "48" "S9"
4982 0.08425 "0" "0" "48" "S9"
4983 0.02769 "0" "0" "49" "S9"
4984 0.07423 "0" "0" "49" "S9"
4985 0.02508 "0" "0" "49" "S9"
4986 0.02402 "0" "0" "49" "S9"
4987 0.01554 "0" "0" "49" "S9"
4988 0.07664 "0" "0" "49" "S9"
4989 0.04266 "0" "0" "50" "S9"
4990 0.04488 "0" "0" "50" "S9"
4991 0.01829 "0" "0" "51" "S9"
4992 0.06809 "0" "0" "51" "S9"
4993 0.04744 "0" "0" "55" "S9"
4994 0.07776 "0" "0" "55" "S9"
4995 0.02756 "0" "0" "56" "S9"
4996 0.02055 "0" "0" "56" "S9"
4997 0.01249 "0" "0" "56" "S9"
4998 0.02103 "0" "0" "56" "S9"
4999 0.04617 "0" "0" "57" "S9"
5000 0.00653 "0" "0" "57" "S9"
5001 0.06771 "0" "0" "57" "S9"
5002 0.01833 "0" "0" "57" "S9"
5003 0.05119 "0" "0" "57" "S9"
5004 0.01099 "0" "0" "57" "S9"
5005 0.01810 "0" "0" "58" "S9"
5006 0.01018 "0" "0" "58" "S9"
5007 0.02673 "0" "0" "58" "S9"
5008 0.03517 "0" "0" "58" "S9"
5009 0.03437 "0" "0" "59" "S9"
5010 0.02630 "0" "0" "59" "S9"
5011 0.02599 "0" "0" "63" "S9"
5012 0.01145 "0" "0" "63" "S9"
5013 0.02448 "0" "0" "64" "S9"
5014 0.00746 "0" "0" "64" "S9"
5015 0.08466 "0" "1" "1" "S9"
5016 0.09277 "0" "1" "1" "S9"
5017 0.07877 "0" "1" "1" "S9"
5018 0.03816 "0" "1" "1" "S9"
5019 0.11977 "0" "1" "1" "S9"
5020 0.00855 "0" "1" "2" "S9"
5021 0.01755 "0" "1" "2" "S9"
5022 0.01730 "0" "1" "3" "S9"
5023 0.00584 "0" "1" "3" "S9"
5024 0.05781 "0" "1" "7" "S9"
5025 0.03078 "0" "1" "7" "S9"
5026 0.16061 "0" "1" "8" "S9"
5027 0.00517 "0" "1" "8" "S9"
5028 0.01962 "0" "1" "8" "S9"
5029 0.05539 "0" "1" "8" "S9"
5030 0.07165 "0" "1" "9" "S9"
5031 0.06970 "0" "1" "9" "S9"
5032 0.02665 "0" "1" "9" "S9"
5033 0.08549 "0" "1" "9" "S9"
5034 0.03736 "0" "1" "9" "S9"
5035 0.04224 "0" "1" "9" "S9"
5036 0.00808 "0" "1" "10" "S9"
5037 0.08031 "0" "1" "10" "S9"
5038 0.04548 "0" "1" "10" "S9"
5039 0.00700 "0" "1" "10" "S9"
5040 0.06325 "0" "1" "11" "S9"
5041 0.03771 "0" "1" "11" "S9"
5042 0.01935 "0" "1" "15" "S9"
5043 0.02481 "0" "1" "15" "S9"
5044 0.03023 "0" "1" "16" "S9"
5045 0.01526 "0" "1" "16" "S9"
5046 0.01659 "0" "1" "17" "S9"
5047 0.06601 "0" "1" "17" "S9"
5048 0.04931 "0" "1" "17" "S9"
5049 0.02426 "0" "1" "17" "S9"
5050 0.03495 "0" "1" "17" "S9"
5051 0.01519 "0" "1" "17" "S9"
5052 0.03562 "0" "1" "18" "S9"
5053 0.00416 "0" "1" "19" "S9"
5054 0.02619 "0" "1" "19" "S9"
5055 0.04032 "0" "1" "23" "S9"
5056 0.04696 "0" "1" "23" "S9"
5057 0.00610 "0" "1" "24" "S9"
5058 0.02077 "0" "1" "24" "S9"
5059 0.01411 "0" "1" "24" "S9"
5060 0.00452 "0" "1" "24" "S9"
5061 0.03998 "0" "1" "25" "S9"
5062 0.01395 "0" "1" "25" "S9"
5063 0.02803 "0" "1" "25" "S9"
5064 0.04744 "0" "1" "25" "S9"
5065 0.01556 "0" "1" "25" "S9"
5066 0.05880 "0" "1" "25" "S9"
5067 0.02039 "0" "1" "26" "S9"
5068 0.03210 "0" "1" "26" "S9"
5069 0.01111 "0" "1" "26" "S9"
5070 0.06066 "0" "1" "26" "S9"
5071 0.04252 "0" "1" "27" "S9"
5072 0.04407 "0" "1" "31" "S9"
5073 0.03037 "0" "1" "31" "S9"
5074 0.08728 "0" "1" "32" "S9"
5075 0.03886 "0" "1" "32" "S9"
5076 0.00919 "0" "1" "33" "S9"
5077 0.03801 "0" "1" "33" "S9"
5078 0.03260 "0" "1" "33" "S9"
5079 0.04714 "0" "1" "33" "S9"
5080 0.01436 "0" "1" "33" "S9"
5081 0.00472 "0" "1" "33" "S9"
5082 0.02124 "0" "1" "34" "S9"
5083 0.01668 "0" "1" "34" "S9"
5084 0.14396 "0" "1" "35" "S9"
5085 0.05568 "0" "1" "35" "S9"
5086 0.07071 "0" "1" "39" "S9"
5087 0.02932 "0" "1" "39" "S9"
5088 0.14450 "0" "1" "40" "S9"
5089 0.14890 "0" "1" "40" "S9"
5090 0.02968 "0" "1" "40" "S9"
5091 0.05341 "0" "1" "40" "S9"
5092 0.08235 "0" "1" "41" "S9"
5093 0.01392 "0" "1" "41" "S9"
5094 0.02288 "0" "1" "41" "S9"
5095 0.02640 "0" "1" "41" "S9"
5096 0.05660 "0" "1" "41" "S9"
5097 0.03237 "0" "1" "41" "S9"
5098 0.02079 "0" "1" "42" "S9"
5099 0.01099 "0" "1" "42" "S9"
5100 0.03972 "0" "1" "42" "S9"
5101 0.08100 "0" "1" "42" "S9"
5102 0.02161 "0" "1" "43" "S9"
5103 0.01347 "0" "1" "43" "S9"
5104 0.09262 "0" "1" "47" "S9"
5105 0.01002 "0" "1" "48" "S9"
5106 0.01060 "0" "1" "48" "S9"
5107 0.03640 "0" "1" "49" "S9"
5108 0.05460 "0" "1" "49" "S9"
5109 0.00451 "0" "1" "49" "S9"
5110 0.02050 "0" "1" "49" "S9"
5111 0.01295 "0" "1" "49" "S9"
5112 0.03897 "0" "1" "49" "S9"
5113 0.00559 "0" "1" "50" "S9"
5114 0.01613 "0" "1" "50" "S9"
5115 0.07638 "0" "1" "51" "S9"
5116 0.03274 "0" "1" "51" "S9"
5117 0.02523 "0" "1" "55" "S9"
5118 0.08945 "0" "1" "55" "S9"
5119 0.05297 "0" "1" "56" "S9"
5120 0.01453 "0" "1" "56" "S9"
5121 0.02012 "0" "1" "57" "S9"
5122 0.01137 "0" "1" "57" "S9"
5123 0.01853 "0" "1" "57" "S9"
5124 0.05677 "0" "1" "57" "S9"
5125 0.02574 "0" "1" "57" "S9"
5126 0.01965 "0" "1" "58" "S9"
5127 0.02886 "0" "1" "58" "S9"
5128 0.01795 "0" "1" "58" "S9"
5129 0.02244 "0" "1" "58" "S9"
5130 0.02452 "0" "1" "59" "S9"
5131 0.01703 "0" "1" "59" "S9"
5132 0.02967 "0" "1" "63" "S9"
5133 0.08305 "0" "1" "63" "S9"
5134 0.02185 "0" "1" "64" "S9"
5135 0.07655 "0" "1" "64" "S9"
5136 0.10609 "0" "0" "1" "S10"
5137 0.01617 "0" "0" "1" "S10"
5138 0.13836 "0" "0" "1" "S10"
5139 0.01810 "0" "0" "1" "S10"
5140 0.02769 "0" "0" "1" "S10"
5141 0.02666 "0" "0" "1" "S10"
5142 0.02700 "0" "0" "2" "S10"
5143 0.05628 "0" "0" "2" "S10"
5144 0.07295 "0" "0" "3" "S10"
5145 0.03233 "0" "0" "3" "S10"
5146 0.00667 "0" "0" "7" "S10"
5147 0.01121 "0" "0" "7" "S10"
5148 0.02082 "0" "0" "8" "S10"
5149 0.00283 "0" "0" "8" "S10"
5150 0.04891 "0" "0" "8" "S10"
5151 0.01238 "0" "0" "8" "S10"
5152 0.10266 "0" "0" "9" "S10"
5153 0.04709 "0" "0" "9" "S10"
5154 0.07769 "0" "0" "9" "S10"
5155 0.02198 "0" "0" "9" "S10"
5156 0.01552 "0" "0" "9" "S10"
5157 0.02238 "0" "0" "9" "S10"
5158 0.10981 "0" "0" "10" "S10"
5159 0.05266 "0" "0" "10" "S10"
5160 0.07618 "0" "0" "10" "S10"
5161 0.02950 "0" "0" "10" "S10"
5162 0.05757 "0" "0" "11" "S10"
5163 0.05225 "0" "0" "11" "S10"
5164 0.01188 "0" "0" "15" "S10"
5165 0.01344 "0" "0" "15" "S10"
5166 0.02661 "0" "0" "16" "S10"
5167 0.01030 "0" "0" "16" "S10"
5168 0.03321 "0" "0" "17" "S10"
5169 0.16423 "0" "0" "17" "S10"
5170 0.02385 "0" "0" "17" "S10"
5171 0.06198 "0" "0" "17" "S10"
5172 0.26910 "0" "0" "17" "S10"
5173 0.08934 "0" "0" "17" "S10"
5174 0.05490 "0" "0" "18" "S10"
5175 0.10307 "0" "0" "18" "S10"
5176 0.05555 "0" "0" "19" "S10"
5177 0.01696 "0" "0" "19" "S10"
5178 0.00969 "0" "0" "23" "S10"
5179 0.02106 "0" "0" "23" "S10"
5180 0.03786 "0" "0" "24" "S10"
5181 0.05730 "0" "0" "24" "S10"
5182 0.01870 "0" "0" "24" "S10"
5183 0.00855 "0" "0" "24" "S10"
5184 0.07825 "0" "0" "25" "S10"
5185 0.02628 "0" "0" "25" "S10"
5186 0.04558 "0" "0" "25" "S10"
5187 0.03563 "0" "0" "25" "S10"
5188 0.02785 "0" "0" "25" "S10"
5189 0.03095 "0" "0" "25" "S10"
5190 0.01521 "0" "0" "26" "S10"
5191 0.11945 "0" "0" "26" "S10"
5192 0.02367 "0" "0" "26" "S10"
5193 0.05592 "0" "0" "26" "S10"
5194 0.13933 "0" "0" "27" "S10"
5195 0.04089 "0" "0" "27" "S10"
5196 0.04381 "0" "0" "31" "S10"
5197 0.04119 "0" "0" "31" "S10"
5198 0.00503 "0" "0" "32" "S10"
5199 0.00821 "0" "0" "32" "S10"
5200 0.01932 "0" "0" "33" "S10"
5201 0.03990 "0" "0" "33" "S10"
5202 0.00104 "0" "0" "33" "S10"
5203 0.00177 "0" "0" "33" "S10"
5204 0.03787 "0" "0" "33" "S10"
5205 0.01289 "0" "0" "33" "S10"
5206 0.04804 "0" "0" "34" "S10"
5207 0.05650 "0" "0" "34" "S10"
5208 0.06826 "0" "0" "35" "S10"
5209 0.11025 "0" "0" "35" "S10"
5210 0.09455 "0" "0" "39" "S10"
5211 0.10745 "0" "0" "39" "S10"
5212 0.03616 "0" "0" "40" "S10"
5213 0.02619 "0" "0" "40" "S10"
5214 0.04159 "0" "0" "40" "S10"
5215 0.10406 "0" "0" "40" "S10"
5216 0.05986 "0" "0" "41" "S10"
5217 0.03632 "0" "0" "41" "S10"
5218 0.03018 "0" "0" "41" "S10"
5219 0.00508 "0" "0" "41" "S10"
5220 0.01802 "0" "0" "41" "S10"
5221 0.01421 "0" "0" "42" "S10"
5222 0.03355 "0" "0" "42" "S10"
5223 0.00384 "0" "0" "42" "S10"
5224 0.02558 "0" "0" "42" "S10"
5225 0.06509 "0" "0" "43" "S10"
5226 0.14753 "0" "0" "47" "S10"
5227 0.03419 "0" "0" "48" "S10"
5228 0.05660 "0" "0" "48" "S10"
5229 0.02668 "0" "0" "49" "S10"
5230 0.06420 "0" "0" "49" "S10"
5231 0.08781 "0" "0" "49" "S10"
5232 0.01979 "0" "0" "49" "S10"
5233 0.04475 "0" "0" "49" "S10"
5234 0.06445 "0" "0" "49" "S10"
5235 0.03497 "0" "0" "50" "S10"
5236 0.07446 "0" "0" "50" "S10"
5237 0.02817 "0" "0" "51" "S10"
5238 0.07407 "0" "0" "51" "S10"
5239 0.01283 "0" "0" "55" "S10"
5240 0.02442 "0" "0" "55" "S10"
5241 0.07130 "0" "0" "56" "S10"
5242 0.04635 "0" "0" "56" "S10"
5243 0.06756 "0" "0" "56" "S10"
5244 0.06582 "0" "0" "56" "S10"
5245 0.01335 "0" "0" "57" "S10"
5246 0.01821 "0" "0" "57" "S10"
5247 0.02471 "0" "0" "57" "S10"
5248 0.02013 "0" "0" "57" "S10"
5249 0.02783 "0" "0" "57" "S10"
5250 0.00294 "0" "0" "57" "S10"
5251 0.04742 "0" "0" "58" "S10"
5252 0.01496 "0" "0" "58" "S10"
5253 0.02804 "0" "0" "58" "S10"
5254 0.00451 "0" "0" "58" "S10"
5255 0.05127 "0" "0" "59" "S10"
5256 0.07432 "0" "0" "59" "S10"
5257 0.01077 "0" "0" "63" "S10"
5258 0.02502 "0" "0" "63" "S10"
5259 0.03371 "0" "0" "64" "S10"
5260 0.01200 "0" "0" "64" "S10"
5261 0.09909 "0" "1" "1" "S10"
5262 0.06583 "0" "1" "1" "S10"
5263 0.06459 "0" "1" "1" "S10"
5264 0.30090 "0" "1" "1" "S10"
5265 0.06850 "0" "1" "1" "S10"
5266 0.09012 "0" "1" "1" "S10"
5267 0.03225 "0" "1" "2" "S10"
5268 0.09415 "0" "1" "2" "S10"
5269 0.05004 "0" "1" "3" "S10"
5270 0.03278 "0" "1" "3" "S10"
5271 0.01077 "0" "1" "7" "S10"
5272 0.00954 "0" "1" "7" "S10"
5273 0.01554 "0" "1" "8" "S10"
5274 0.03629 "0" "1" "8" "S10"
5275 0.06401 "0" "1" "8" "S10"
5276 0.04551 "0" "1" "8" "S10"
5277 0.01818 "0" "1" "9" "S10"
5278 0.00926 "0" "1" "9" "S10"
5279 0.05492 "0" "1" "9" "S10"
5280 0.04503 "0" "1" "9" "S10"
5281 0.02841 "0" "1" "9" "S10"
5282 0.04394 "0" "1" "9" "S10"
5283 0.10263 "0" "1" "10" "S10"
5284 0.06497 "0" "1" "10" "S10"
5285 0.15920 "0" "1" "11" "S10"
5286 0.00892 "0" "1" "15" "S10"
5287 0.00619 "0" "1" "15" "S10"
5288 0.04880 "0" "1" "16" "S10"
5289 0.00293 "0" "1" "16" "S10"
5290 0.05367 "0" "1" "17" "S10"
5291 0.02951 "0" "1" "17" "S10"
5292 0.04139 "0" "1" "17" "S10"
5293 0.04041 "0" "1" "17" "S10"
5294 0.05155 "0" "1" "17" "S10"
5295 0.02072 "0" "1" "17" "S10"
5296 0.05239 "0" "1" "18" "S10"
5297 0.09241 "0" "1" "18" "S10"
5298 0.06346 "0" "1" "19" "S10"
5299 0.03411 "0" "1" "19" "S10"
5300 0.04718 "0" "1" "23" "S10"
5301 0.06649 "0" "1" "23" "S10"
5302 0.00243 "0" "1" "24" "S10"
5303 0.00696 "0" "1" "24" "S10"
5304 0.00726 "0" "1" "24" "S10"
5305 0.01798 "0" "1" "24" "S10"
5306 0.01561 "0" "1" "25" "S10"
5307 0.03340 "0" "1" "25" "S10"
5308 0.03172 "0" "1" "25" "S10"
5309 0.03658 "0" "1" "25" "S10"
5310 0.03282 "0" "1" "25" "S10"
5311 0.01341 "0" "1" "25" "S10"
5312 0.06564 "0" "1" "26" "S10"
5313 0.02411 "0" "1" "26" "S10"
5314 0.06492 "0" "1" "26" "S10"
5315 0.08805 "0" "1" "26" "S10"
5316 0.01603 "0" "1" "27" "S10"
5317 0.03689 "0" "1" "27" "S10"
5318 0.04887 "0" "1" "31" "S10"
5319 0.02900 "0" "1" "31" "S10"
5320 0.00163 "0" "1" "32" "S10"
5321 0.00644 "0" "1" "32" "S10"
5322 0.01706 "0" "1" "33" "S10"
5323 0.04627 "0" "1" "33" "S10"
5324 0.01193 "0" "1" "33" "S10"
5325 0.01718 "0" "1" "33" "S10"
5326 0.00837 "0" "1" "33" "S10"
5327 0.01731 "0" "1" "33" "S10"
5328 0.07214 "0" "1" "34" "S10"
5329 0.04958 "0" "1" "34" "S10"
5330 0.07319 "0" "1" "35" "S10"
5331 0.09661 "0" "1" "35" "S10"
5332 0.03754 "0" "1" "39" "S10"
5333 0.02578 "0" "1" "39" "S10"
5334 0.00966 "0" "1" "40" "S10"
5335 0.01837 "0" "1" "40" "S10"
5336 0.04517 "0" "1" "40" "S10"
5337 0.01284 "0" "1" "40" "S10"
5338 0.01072 "0" "1" "41" "S10"
5339 0.06173 "0" "1" "41" "S10"
5340 0.00411 "0" "1" "41" "S10"
5341 0.04676 "0" "1" "41" "S10"
5342 0.04609 "0" "1" "41" "S10"
5343 0.01052 "0" "1" "41" "S10"
5344 0.10640 "0" "1" "42" "S10"
5345 0.00386 "0" "1" "42" "S10"
5346 0.00891 "0" "1" "42" "S10"
5347 0.03257 "0" "1" "42" "S10"
5348 0.01930 "0" "1" "43" "S10"
5349 0.05571 "0" "1" "43" "S10"
5350 0.07349 "0" "1" "47" "S10"
5351 0.14781 "0" "1" "47" "S10"
5352 0.00745 "0" "1" "48" "S10"
5353 0.01137 "0" "1" "48" "S10"
5354 0.02977 "0" "1" "49" "S10"
5355 0.02527 "0" "1" "49" "S10"
5356 0.00870 "0" "1" "49" "S10"
5357 0.02486 "0" "1" "49" "S10"
5358 0.06772 "0" "1" "49" "S10"
5359 0.02320 "0" "1" "49" "S10"
5360 0.02050 "0" "1" "50" "S10"
5361 0.01996 "0" "1" "50" "S10"
5362 0.01341 "0" "1" "51" "S10"
5363 0.05195 "0" "1" "51" "S10"
5364 0.26374 "0" "1" "55" "S10"
5365 0.02813 "0" "1" "55" "S10"
5366 0.02409 "0" "1" "56" "S10"
5367 0.03794 "0" "1" "56" "S10"
5368 0.01823 "0" "1" "56" "S10"
5369 0.02888 "0" "1" "56" "S10"
5370 0.02528 "0" "1" "57" "S10"
5371 0.06632 "0" "1" "57" "S10"
5372 0.00549 "0" "1" "57" "S10"
5373 0.01622 "0" "1" "57" "S10"
5374 0.01386 "0" "1" "57" "S10"
5375 0.01441 "0" "1" "57" "S10"
5376 0.05058 "0" "1" "58" "S10"
5377 0.08878 "0" "1" "58" "S10"
5378 0.00797 "0" "1" "58" "S10"
5379 0.01612 "0" "1" "58" "S10"
5380 0.00861 "0" "1" "59" "S10"
5381 0.01593 "0" "1" "59" "S10"
5382 0.04422 "0" "1" "63" "S10"
5383 0.04936 "0" "1" "64" "S10"
5384 0.05050 "0" "0" "1" "S11"
5385 0.02824 "0" "0" "1" "S11"
5386 0.00493 "0" "0" "1" "S11"
5387 0.03172 "0" "0" "1" "S11"
5388 0.13846 "0" "0" "1" "S11"
5389 0.03850 "0" "0" "2" "S11"
5390 0.03996 "0" "0" "3" "S11"
5391 0.01933 "0" "0" "3" "S11"
5392 0.03058 "0" "0" "7" "S11"
5393 0.02964 "0" "0" "7" "S11"
5394 0.01267 "0" "0" "8" "S11"
5395 0.08094 "0" "0" "8" "S11"
5396 0.09258 "0" "0" "8" "S11"
5397 0.00701 "0" "0" "8" "S11"
5398 0.09684 "0" "0" "9" "S11"
5399 0.04982 "0" "0" "9" "S11"
5400 0.13729 "0" "0" "9" "S11"
5401 0.13703 "0" "0" "9" "S11"
5402 0.03841 "0" "0" "9" "S11"
5403 0.01521 "0" "0" "9" "S11"
5404 0.00971 "0" "0" "10" "S11"
5405 0.01976 "0" "0" "10" "S11"
5406 0.01567 "0" "0" "10" "S11"
5407 0.03880 "0" "0" "10" "S11"
5408 0.02967 "0" "0" "11" "S11"
5409 0.00834 "0" "0" "11" "S11"
5410 0.02250 "0" "0" "15" "S11"
5411 0.07311 "0" "0" "15" "S11"
5412 0.01057 "0" "0" "16" "S11"
5413 0.01227 "0" "0" "16" "S11"
5414 0.05682 "0" "0" "17" "S11"
5415 0.04288 "0" "0" "17" "S11"
5416 0.08977 "0" "0" "17" "S11"
5417 0.05962 "0" "0" "17" "S11"
5418 0.02490 "0" "0" "17" "S11"
5419 0.11577 "0" "0" "17" "S11"
5420 0.02817 "0" "0" "18" "S11"
5421 0.07940 "0" "0" "18" "S11"
5422 0.02075 "0" "0" "23" "S11"
5423 0.02679 "0" "0" "23" "S11"
5424 0.02162 "0" "0" "24" "S11"
5425 0.01194 "0" "0" "24" "S11"
5426 0.03321 "0" "0" "24" "S11"
5427 0.03788 "0" "0" "24" "S11"
5428 0.00666 "0" "0" "25" "S11"
5429 0.00837 "0" "0" "25" "S11"
5430 0.02622 "0" "0" "25" "S11"
5431 0.01049 "0" "0" "25" "S11"
5432 0.01794 "0" "0" "25" "S11"
5433 0.03297 "0" "0" "25" "S11"
5434 0.06949 "0" "0" "26" "S11"
5435 0.01375 "0" "0" "26" "S11"
5436 0.02093 "0" "0" "26" "S11"
5437 0.02852 "0" "0" "26" "S11"
5438 0.12928 "0" "0" "27" "S11"
5439 0.05163 "0" "0" "27" "S11"
5440 0.01877 "0" "0" "31" "S11"
5441 0.03241 "0" "0" "31" "S11"
5442 0.06928 "0" "0" "32" "S11"
5443 0.00870 "0" "0" "32" "S11"
5444 0.03056 "0" "0" "33" "S11"
5445 0.00563 "0" "0" "33" "S11"
5446 0.02937 "0" "0" "33" "S11"
5447 0.02352 "0" "0" "33" "S11"
5448 0.02311 "0" "0" "33" "S11"
5449 0.01857 "0" "0" "33" "S11"
5450 0.04349 "0" "0" "34" "S11"
5451 0.02173 "0" "0" "34" "S11"
5452 0.04345 "0" "0" "35" "S11"
5453 0.03055 "0" "0" "35" "S11"
5454 0.02124 "0" "0" "40" "S11"
5455 0.04343 "0" "0" "40" "S11"
5456 0.00524 "0" "0" "40" "S11"
5457 0.11681 "0" "0" "40" "S11"
5458 0.01646 "0" "0" "41" "S11"
5459 0.01452 "0" "0" "41" "S11"
5460 0.03101 "0" "0" "41" "S11"
5461 0.01093 "0" "0" "41" "S11"
5462 0.00547 "0" "0" "41" "S11"
5463 0.00619 "0" "0" "41" "S11"
5464 0.02656 "0" "0" "42" "S11"
5465 0.00862 "0" "0" "42" "S11"
5466 0.01089 "0" "0" "42" "S11"
5467 0.04258 "0" "0" "42" "S11"
5468 0.01315 "0" "0" "43" "S11"
5469 0.03004 "0" "0" "43" "S11"
5470 0.04469 "0" "0" "47" "S11"
5471 0.00575 "0" "0" "47" "S11"
5472 0.01340 "0" "0" "48" "S11"
5473 0.01332 "0" "0" "48" "S11"
5474 0.01687 "0" "0" "49" "S11"
5475 0.03350 "0" "0" "49" "S11"
5476 0.02964 "0" "0" "49" "S11"
5477 0.05784 "0" "0" "49" "S11"
5478 0.01557 "0" "0" "49" "S11"
5479 0.05112 "0" "0" "49" "S11"
5480 0.01851 "0" "0" "50" "S11"
5481 0.01310 "0" "0" "50" "S11"
5482 0.01607 "0" "0" "51" "S11"
5483 0.04392 "0" "0" "51" "S11"
5484 0.01865 "0" "0" "55" "S11"
5485 0.01915 "0" "0" "55" "S11"
5486 0.02045 "0" "0" "56" "S11"
5487 0.04309 "0" "0" "56" "S11"
5488 0.04384 "0" "0" "56" "S11"
5489 0.02408 "0" "0" "56" "S11"
5490 0.03480 "0" "0" "57" "S11"
5491 0.05694 "0" "0" "57" "S11"
5492 0.02313 "0" "0" "57" "S11"
5493 0.01328 "0" "0" "57" "S11"
5494 0.02578 "0" "0" "57" "S11"
5495 0.02209 "0" "0" "57" "S11"
5496 0.05292 "0" "0" "58" "S11"
5497 0.01009 "0" "0" "58" "S11"
5498 0.03450 "0" "0" "58" "S11"
5499 0.01548 "0" "0" "58" "S11"
5500 0.01358 "0" "0" "59" "S11"
5501 0.07979 "0" "0" "59" "S11"
5502 0.05396 "0" "0" "63" "S11"
5503 0.04680 "0" "0" "63" "S11"
5504 0.05330 "0" "0" "64" "S11"
5505 0.01848 "0" "0" "64" "S11"
5506 0.04807 "0" "1" "1" "S11"
5507 0.02529 "0" "1" "1" "S11"
5508 0.06807 "0" "1" "1" "S11"
5509 0.09250 "0" "1" "1" "S11"
5510 0.07131 "0" "1" "1" "S11"
5511 0.12295 "0" "1" "1" "S11"
5512 0.01986 "0" "1" "2" "S11"
5513 0.01023 "0" "1" "2" "S11"
5514 0.04191 "0" "1" "3" "S11"
5515 0.01958 "0" "1" "3" "S11"
5516 0.00718 "0" "1" "7" "S11"
5517 0.02523 "0" "1" "7" "S11"
5518 0.00497 "0" "1" "8" "S11"
5519 0.03284 "0" "1" "8" "S11"
5520 0.03738 "0" "1" "8" "S11"
5521 0.01581 "0" "1" "8" "S11"
5522 0.04725 "0" "1" "9" "S11"
5523 0.01428 "0" "1" "9" "S11"
5524 0.10634 "0" "1" "9" "S11"
5525 0.06680 "0" "1" "9" "S11"
5526 0.06131 "0" "1" "9" "S11"
5527 0.04405 "0" "1" "9" "S11"
5528 0.02622 "0" "1" "10" "S11"
5529 0.01141 "0" "1" "10" "S11"
5530 0.07511 "0" "1" "10" "S11"
5531 0.02330 "0" "1" "10" "S11"
5532 0.01155 "0" "1" "11" "S11"
5533 0.03901 "0" "1" "11" "S11"
5534 0.02379 "0" "1" "15" "S11"
5535 0.07568 "0" "1" "15" "S11"
5536 0.02318 "0" "1" "16" "S11"
5537 0.01425 "0" "1" "16" "S11"
5538 0.08785 "0" "1" "17" "S11"
5539 0.05082 "0" "1" "17" "S11"
5540 0.04090 "0" "1" "17" "S11"
5541 0.09988 "0" "1" "17" "S11"
5542 0.01737 "0" "1" "17" "S11"
5543 0.02506 "0" "1" "17" "S11"
5544 0.03661 "0" "1" "18" "S11"
5545 0.15566 "0" "1" "18" "S11"
5546 0.05344 "0" "1" "19" "S11"
5547 0.06724 "0" "1" "19" "S11"
5548 0.03367 "0" "1" "23" "S11"
5549 0.03161 "0" "1" "23" "S11"
5550 0.00290 "0" "1" "24" "S11"
5551 0.05772 "0" "1" "24" "S11"
5552 0.05559 "0" "1" "24" "S11"
5553 0.02426 "0" "1" "24" "S11"
5554 0.01136 "0" "1" "25" "S11"
5555 0.01045 "0" "1" "25" "S11"
5556 0.01878 "0" "1" "25" "S11"
5557 0.02958 "0" "1" "25" "S11"
5558 0.01349 "0" "1" "25" "S11"
5559 0.03119 "0" "1" "25" "S11"
5560 0.02856 "0" "1" "26" "S11"
5561 0.02111 "0" "1" "26" "S11"
5562 0.08040 "0" "1" "26" "S11"
5563 0.02997 "0" "1" "26" "S11"
5564 0.03329 "0" "1" "31" "S11"
5565 0.06103 "0" "1" "32" "S11"
5566 0.01963 "0" "1" "32" "S11"
5567 0.05687 "0" "1" "33" "S11"
5568 0.00516 "0" "1" "33" "S11"
5569 0.02249 "0" "1" "33" "S11"
5570 0.01406 "0" "1" "33" "S11"
5571 0.02628 "0" "1" "33" "S11"
5572 0.03714 "0" "1" "33" "S11"
5573 0.00739 "0" "1" "34" "S11"
5574 0.09703 "0" "1" "34" "S11"
5575 0.02416 "0" "1" "35" "S11"
5576 0.00893 "0" "1" "35" "S11"
5577 0.02167 "0" "1" "39" "S11"
5578 0.06622 "0" "1" "39" "S11"
5579 0.00586 "0" "1" "40" "S11"
5580 0.06782 "0" "1" "40" "S11"
5581 0.03311 "0" "1" "40" "S11"
5582 0.03644 "0" "1" "40" "S11"
5583 0.01005 "0" "1" "41" "S11"
5584 0.01854 "0" "1" "41" "S11"
5585 0.03747 "0" "1" "41" "S11"
5586 0.00921 "0" "1" "41" "S11"
5587 0.01898 "0" "1" "41" "S11"
5588 0.10830 "0" "1" "41" "S11"
5589 0.02400 "0" "1" "42" "S11"
5590 0.02571 "0" "1" "42" "S11"
5591 0.01842 "0" "1" "42" "S11"
5592 0.04502 "0" "1" "42" "S11"
5593 0.04365 "0" "1" "43" "S11"
5594 0.02301 "0" "1" "43" "S11"
5595 0.09969 "0" "1" "47" "S11"
5596 0.25991 "0" "1" "47" "S11"
5597 0.01798 "0" "1" "48" "S11"
5598 0.01865 "0" "1" "48" "S11"
5599 0.06275 "0" "1" "49" "S11"
5600 0.07231 "0" "1" "49" "S11"
5601 0.10113 "0" "1" "49" "S11"
5602 0.04702 "0" "1" "49" "S11"
5603 0.03806 "0" "1" "49" "S11"
5604 0.03466 "0" "1" "49" "S11"
5605 0.03602 "0" "1" "50" "S11"
5606 0.02677 "0" "1" "50" "S11"
5607 0.03081 "0" "1" "51" "S11"
5608 0.01208 "0" "1" "51" "S11"
5609 0.11796 "0" "1" "55" "S11"
5610 0.03501 "0" "1" "56" "S11"
5611 0.14645 "0" "1" "56" "S11"
5612 0.02272 "0" "1" "56" "S11"
5613 0.14282 "0" "1" "57" "S11"
5614 0.06517 "0" "1" "57" "S11"
5615 0.02399 "0" "1" "57" "S11"
5616 0.01906 "0" "1" "57" "S11"
5617 0.03309 "0" "1" "57" "S11"
5618 0.02849 "0" "1" "57" "S11"
5619 0.04183 "0" "1" "58" "S11"
5620 0.03092 "0" "1" "58" "S11"
5621 0.02543 "0" "1" "58" "S11"
5622 0.04923 "0" "1" "58" "S11"
5623 0.01776 "0" "1" "59" "S11"
5624 0.02227 "0" "1" "59" "S11"
5625 0.01704 "0" "1" "63" "S11"
5626 0.02161 "0" "1" "63" "S11"
5627 0.09808 "0" "1" "64" "S11"
5628 0.07168 "0" "0" "1" "S12"
5629 0.00763 "0" "0" "1" "S12"
5630 0.05620 "0" "0" "2" "S12"
5631 0.02859 "0" "0" "2" "S12"
5632 0.00615 "0" "0" "3" "S12"
5633 0.01803 "0" "0" "3" "S12"
5634 0.03372 "0" "0" "7" "S12"
5635 0.01233 "0" "0" "7" "S12"
5636 0.01522 "0" "0" "8" "S12"
5637 0.05519 "0" "0" "8" "S12"
5638 0.00591 "0" "0" "8" "S12"
5639 0.02009 "0" "0" "8" "S12"
5640 0.02299 "0" "0" "9" "S12"
5641 0.02523 "0" "0" "9" "S12"
5642 0.01223 "0" "0" "9" "S12"
5643 0.02936 "0" "0" "9" "S12"
5644 0.05224 "0" "0" "9" "S12"
5645 0.02291 "0" "0" "10" "S12"
5646 0.00583 "0" "0" "10" "S12"
5647 0.03634 "0" "0" "10" "S12"
5648 0.00978 "0" "0" "11" "S12"
5649 0.01708 "0" "0" "11" "S12"
5650 0.01623 "0" "0" "15" "S12"
5651 0.00827 "0" "0" "15" "S12"
5652 0.01049 "0" "0" "16" "S12"
5653 0.00609 "0" "0" "16" "S12"
5654 0.00723 "0" "0" "17" "S12"
5655 0.01400 "0" "0" "17" "S12"
5656 0.01707 "0" "0" "17" "S12"
5657 0.03340 "0" "0" "17" "S12"
5658 0.02862 "0" "0" "17" "S12"
5659 0.01888 "0" "0" "17" "S12"
5660 0.12748 "0" "0" "18" "S12"
5661 0.04100 "0" "0" "18" "S12"
5662 0.07086 "0" "0" "19" "S12"
5663 0.02233 "0" "0" "19" "S12"
5664 0.02258 "0" "0" "23" "S12"
5665 0.01499 "0" "0" "23" "S12"
5666 0.01316 "0" "0" "24" "S12"
5667 0.02069 "0" "0" "24" "S12"
5668 0.02279 "0" "0" "24" "S12"
5669 0.00516 "0" "0" "24" "S12"
5670 0.02778 "0" "0" "25" "S12"
5671 0.06003 "0" "0" "25" "S12"
5672 0.03771 "0" "0" "25" "S12"
5673 0.01424 "0" "0" "25" "S12"
5674 0.00583 "0" "0" "25" "S12"
5675 0.05754 "0" "0" "25" "S12"
5676 0.20758 "0" "0" "26" "S12"
5677 0.01317 "0" "0" "26" "S12"
5678 0.00968 "0" "0" "26" "S12"
5679 0.04046 "0" "0" "26" "S12"
5680 0.01315 "0" "0" "32" "S12"
5681 0.01629 "0" "0" "32" "S12"
5682 0.01016 "0" "0" "33" "S12"
5683 0.01832 "0" "0" "33" "S12"
5684 0.00552 "0" "0" "33" "S12"
5685 0.02097 "0" "0" "33" "S12"
5686 0.01065 "0" "0" "33" "S12"
5687 0.01716 "0" "0" "33" "S12"
5688 0.02291 "0" "0" "34" "S12"
5689 0.03219 "0" "0" "34" "S12"
5690 0.04399 "0" "0" "35" "S12"
5691 0.03501 "0" "0" "40" "S12"
5692 0.01978 "0" "0" "40" "S12"
5693 0.01986 "0" "0" "40" "S12"
5694 0.02590 "0" "0" "40" "S12"
5695 0.06960 "0" "0" "41" "S12"
5696 0.01012 "0" "0" "41" "S12"
5697 0.01467 "0" "0" "41" "S12"
5698 0.01621 "0" "0" "41" "S12"
5699 0.00745 "0" "0" "41" "S12"
5700 0.03509 "0" "0" "41" "S12"
5701 0.00323 "0" "0" "42" "S12"
5702 0.02157 "0" "0" "42" "S12"
5703 0.00791 "0" "0" "42" "S12"
5704 0.01402 "0" "0" "42" "S12"
5705 0.01481 "0" "0" "47" "S12"
5706 0.03683 "0" "0" "48" "S12"
5707 0.02032 "0" "0" "48" "S12"
5708 0.02468 "0" "0" "49" "S12"
5709 0.02462 "0" "0" "49" "S12"
5710 0.04228 "0" "0" "49" "S12"
5711 0.01353 "0" "0" "49" "S12"
5712 0.02448 "0" "0" "50" "S12"
5713 0.00537 "0" "0" "50" "S12"
5714 0.07168 "0" "0" "51" "S12"
5715 0.01375 "0" "0" "51" "S12"
5716 0.02338 "0" "0" "55" "S12"
5717 0.02339 "0" "0" "55" "S12"
5718 0.03722 "0" "0" "56" "S12"
5719 0.05851 "0" "0" "56" "S12"
5720 0.01616 "0" "0" "57" "S12"
5721 0.03573 "0" "0" "57" "S12"
5722 0.00272 "0" "0" "57" "S12"
5723 0.05476 "0" "0" "57" "S12"
5724 0.01671 "0" "0" "58" "S12"
5725 0.02906 "0" "0" "58" "S12"
5726 0.04304 "0" "0" "58" "S12"
5727 0.04785 "0" "0" "58" "S12"
5728 0.00763 "0" "0" "59" "S12"
5729 0.00630 "0" "0" "59" "S12"
5730 0.03225 "0" "0" "63" "S12"
5731 0.00737 "0" "0" "63" "S12"
5732 0.02129 "0" "0" "64" "S12"
5733 0.02185 "0" "0" "64" "S12"
5734 0.05476 "0" "1" "1" "S12"
5735 0.01704 "0" "1" "1" "S12"
5736 0.04633 "0" "1" "1" "S12"
5737 0.05909 "0" "1" "2" "S12"
5738 0.02618 "0" "1" "3" "S12"
5739 0.04566 "0" "1" "3" "S12"
5740 0.02052 "0" "1" "7" "S12"
5741 0.01254 "0" "1" "7" "S12"
5742 0.00718 "0" "1" "8" "S12"
5743 0.01559 "0" "1" "8" "S12"
5744 0.02389 "0" "1" "9" "S12"
5745 0.01794 "0" "1" "9" "S12"
5746 0.01178 "0" "1" "9" "S12"
5747 0.00761 "0" "1" "9" "S12"
5748 0.01603 "0" "1" "9" "S12"
5749 0.04471 "0" "1" "10" "S12"
5750 0.01533 "0" "1" "11" "S12"
5751 0.04951 "0" "1" "11" "S12"
5752 0.01796 "0" "1" "15" "S12"
5753 0.05245 "0" "1" "15" "S12"
5754 0.01839 "0" "1" "16" "S12"
5755 0.03152 "0" "1" "16" "S12"
5756 0.05806 "0" "1" "17" "S12"
5757 0.02320 "0" "1" "17" "S12"
5758 0.02766 "0" "1" "17" "S12"
5759 0.01898 "0" "1" "17" "S12"
5760 0.02908 "0" "1" "17" "S12"
5761 0.02993 "0" "1" "17" "S12"
5762 0.01642 "0" "1" "18" "S12"
5763 0.03647 "0" "1" "18" "S12"
5764 0.00795 "0" "1" "23" "S12"
5765 0.02812 "0" "1" "24" "S12"
5766 0.00808 "0" "1" "24" "S12"
5767 0.00875 "0" "1" "24" "S12"
5768 0.03881 "0" "1" "24" "S12"
5769 0.00636 "0" "1" "25" "S12"
5770 0.00524 "0" "1" "25" "S12"
5771 0.02722 "0" "1" "25" "S12"
5772 0.02132 "0" "1" "25" "S12"
5773 0.02535 "0" "1" "25" "S12"
5774 0.02076 "0" "1" "25" "S12"
5775 0.05089 "0" "1" "26" "S12"
5776 0.01855 "0" "1" "26" "S12"
5777 0.01766 "0" "1" "31" "S12"
5778 0.02131 "0" "1" "32" "S12"
5779 0.02140 "0" "1" "32" "S12"
5780 0.00585 "0" "1" "33" "S12"
5781 0.00572 "0" "1" "33" "S12"
5782 0.01151 "0" "1" "33" "S12"
5783 0.00320 "0" "1" "33" "S12"
5784 0.01011 "0" "1" "33" "S12"
5785 0.02087 "0" "1" "33" "S12"
5786 0.03531 "0" "1" "34" "S12"
5787 0.01377 "0" "1" "35" "S12"
5788 0.01972 "0" "1" "35" "S12"
5789 0.01858 "0" "1" "40" "S12"
5790 0.12565 "0" "1" "40" "S12"
5791 0.02295 "0" "1" "40" "S12"
5792 0.01781 "0" "1" "40" "S12"
5793 0.01798 "0" "1" "41" "S12"
5794 0.04864 "0" "1" "41" "S12"
5795 0.02798 "0" "1" "41" "S12"
5796 0.00982 "0" "1" "41" "S12"
5797 0.04186 "0" "1" "41" "S12"
5798 0.01165 "0" "1" "41" "S12"
5799 0.01450 "0" "1" "42" "S12"
5800 0.08422 "0" "1" "42" "S12"
5801 0.01277 "0" "1" "42" "S12"
5802 0.02394 "0" "1" "42" "S12"
5803 0.01784 "0" "1" "43" "S12"
5804 0.02227 "0" "1" "43" "S12"
5805 0.01389 "0" "1" "48" "S12"
5806 0.01890 "0" "1" "49" "S12"
5807 0.02486 "0" "1" "49" "S12"
5808 0.03207 "0" "1" "49" "S12"
5809 0.02544 "0" "1" "49" "S12"
5810 0.02513 "0" "1" "49" "S12"
5811 0.03597 "0" "1" "50" "S12"
5812 0.03168 "0" "1" "51" "S12"
5813 0.04028 "0" "1" "56" "S12"
5814 0.01599 "0" "1" "57" "S12"
5815 0.00867 "0" "1" "57" "S12"
5816 0.03004 "0" "1" "57" "S12"
5817 0.02327 "0" "1" "58" "S12"
5818 0.04425 "0" "1" "58" "S12"
5819 0.01018 "0" "1" "58" "S12"
5820 0.05790 "0" "1" "58" "S12"
5821 0.01299 "0" "1" "59" "S12"
5822 0.01413 "0" "1" "59" "S12"
5823 0.00851 "0" "1" "63" "S12"
5824 0.04374 "0" "1" "64" "S12"
