# Supplementary material for: Reaction times can reflect habits rather than computations
Source: eLife. 2017 Jul 28;6:e28075. doi: 10.7554/eLife.28075 (PMC5582865; doi:10.7554/eLife.28075)
Supplement: Supplementary file 1. — These data contain the Procrustes Distance measure (range, 0 to 1) calculated for each trajectory performed by every participant in Experiment 2B. The file includes a column for condition (cued block = 0, uncued = 1) and a column for block (first cued block = 1, uncued block = 2, second cued block = 3). These data were used to calculate kinematic differences between blocks using a generalized linear mixed model in brms (see Materials and methods). There is no corresponding figure for these data, summary statistics are reported in the Results. [file elife-28075-supp1.txt]

"PDist" "Block" "Cond" "TB" "Subj"
1 0.05644 "1" "0" "1" "S1"
2 0.06905 "1" "0" "1" "S1"
3 0.03213 "1" "0" "1" "S1"
4 0.05145 "1" "0" "1" "S1"
5 0.05687 "1" "0" "1" "S1"
6 0.05464 "1" "0" "1" "S1"
7 0.04663 "1" "0" "2" "S1"
8 0.03249 "1" "0" "2" "S1"
9 0.01828 "1" "0" "3" "S1"
10 0.00444 "1" "0" "3" "S1"
11 0.00735 "1" "0" "7" "S1"
12 0.08108 "1" "0" "7" "S1"
13 0.01673 "1" "0" "8" "S1"
14 0.01870 "1" "0" "8" "S1"
15 0.05081 "1" "0" "8" "S1"
16 0.03929 "1" "0" "8" "S1"
17 0.05979 "1" "0" "9" "S1"
18 0.05171 "1" "0" "9" "S1"
19 0.00733 "1" "0" "9" "S1"
20 0.01488 "1" "0" "9" "S1"
21 0.01778 "1" "0" "9" "S1"
22 0.07401 "1" "0" "9" "S1"
23 0.02669 "1" "0" "10" "S1"
24 0.04143 "1" "0" "10" "S1"
25 0.02138 "1" "0" "10" "S1"
26 0.00937 "1" "0" "10" "S1"
27 0.02177 "1" "0" "11" "S1"
28 0.04311 "1" "0" "11" "S1"
29 0.05120 "1" "0" "15" "S1"
30 0.05835 "1" "0" "15" "S1"
31 0.01238 "1" "0" "16" "S1"
32 0.03189 "1" "0" "16" "S1"
33 0.08404 "1" "0" "17" "S1"
34 0.00790 "1" "0" "17" "S1"
35 0.05102 "1" "0" "17" "S1"
36 0.05906 "1" "0" "17" "S1"
37 0.13607 "1" "0" "17" "S1"
38 0.03095 "1" "0" "17" "S1"
39 0.05072 "1" "0" "18" "S1"
40 0.02243 "1" "0" "18" "S1"
41 0.48776 "1" "0" "19" "S1"
42 0.01405 "1" "0" "19" "S1"
43 0.07140 "1" "0" "23" "S1"
44 0.01730 "1" "0" "23" "S1"
45 0.05745 "1" "0" "24" "S1"
46 0.01698 "1" "0" "24" "S1"
47 0.08385 "1" "0" "24" "S1"
48 0.00864 "1" "0" "24" "S1"
49 0.01306 "1" "0" "25" "S1"
50 0.03322 "1" "0" "25" "S1"
51 0.03446 "1" "0" "25" "S1"
52 0.06168 "1" "0" "25" "S1"
53 0.02773 "1" "0" "25" "S1"
54 0.02564 "1" "0" "25" "S1"
55 0.03163 "1" "0" "26" "S1"
56 0.09340 "1" "0" "26" "S1"
57 0.01381 "1" "0" "26" "S1"
58 0.04064 "1" "0" "26" "S1"
59 0.05213 "1" "0" "27" "S1"
60 0.01820 "1" "0" "27" "S1"
61 0.08585 "1" "0" "31" "S1"
62 0.03157 "1" "0" "31" "S1"
63 0.06268 "1" "0" "32" "S1"
64 0.04964 "1" "0" "32" "S1"
65 0.01403 "1" "0" "33" "S1"
66 0.00358 "1" "0" "33" "S1"
67 0.03708 "1" "0" "33" "S1"
68 0.00232 "1" "0" "33" "S1"
69 0.07128 "1" "0" "33" "S1"
70 0.01313 "1" "0" "33" "S1"
71 0.03957 "1" "0" "34" "S1"
72 0.04090 "1" "0" "34" "S1"
73 0.18426 "1" "0" "35" "S1"
74 0.14265 "1" "0" "35" "S1"
75 0.10773 "1" "0" "39" "S1"
76 0.09881 "1" "0" "39" "S1"
77 0.04792 "1" "0" "40" "S1"
78 0.04592 "1" "0" "40" "S1"
79 0.04627 "1" "0" "40" "S1"
80 0.08253 "1" "0" "40" "S1"
81 0.05028 "1" "0" "41" "S1"
82 0.01871 "1" "0" "41" "S1"
83 0.03745 "1" "0" "41" "S1"
84 0.02412 "1" "0" "41" "S1"
85 0.04928 "1" "0" "41" "S1"
86 0.05723 "1" "0" "42" "S1"
87 0.00772 "1" "0" "42" "S1"
88 0.02192 "1" "0" "42" "S1"
89 0.03300 "1" "0" "42" "S1"
90 0.05137 "1" "0" "43" "S1"
91 0.05002 "1" "0" "43" "S1"
92 0.04121 "1" "0" "47" "S1"
93 0.06962 "1" "0" "47" "S1"
94 0.11641 "1" "0" "48" "S1"
95 0.10658 "1" "0" "48" "S1"
96 0.02423 "1" "0" "49" "S1"
97 0.04352 "1" "0" "49" "S1"
98 0.04876 "1" "0" "49" "S1"
99 0.02280 "1" "0" "49" "S1"
100 0.02504 "1" "0" "49" "S1"
101 0.03726 "1" "0" "49" "S1"
102 0.03260 "1" "0" "50" "S1"
103 0.04825 "1" "0" "50" "S1"
104 0.02316 "1" "0" "51" "S1"
105 0.08036 "1" "0" "51" "S1"
106 0.07547 "1" "0" "55" "S1"
107 0.09891 "1" "0" "55" "S1"
108 0.05846 "1" "0" "56" "S1"
109 0.04254 "1" "0" "56" "S1"
110 0.03246 "1" "0" "56" "S1"
111 0.01834 "1" "0" "56" "S1"
112 0.09159 "1" "0" "57" "S1"
113 0.01077 "1" "0" "57" "S1"
114 0.04976 "1" "0" "57" "S1"
115 0.04788 "1" "0" "57" "S1"
116 0.01974 "1" "0" "57" "S1"
117 0.05583 "1" "0" "57" "S1"
118 0.01799 "1" "0" "58" "S1"
119 0.00548 "1" "0" "58" "S1"
120 0.02755 "1" "0" "58" "S1"
121 0.00958 "1" "0" "58" "S1"
122 0.01520 "1" "0" "59" "S1"
123 0.07022 "1" "0" "59" "S1"
124 0.02669 "1" "0" "63" "S1"
125 0.02987 "1" "0" "63" "S1"
126 0.06419 "1" "0" "64" "S1"
127 0.00225 "1" "0" "64" "S1"
128 0.01620 "2" "1" "1" "S1"
129 0.01669 "2" "1" "1" "S1"
130 0.06532 "2" "1" "1" "S1"
131 0.01320 "2" "1" "1" "S1"
132 0.05994 "2" "1" "1" "S1"
133 0.07210 "2" "1" "1" "S1"
134 0.02347 "2" "1" "2" "S1"
135 0.04989 "2" "1" "2" "S1"
136 0.01512 "2" "1" "3" "S1"
137 0.04132 "2" "1" "3" "S1"
138 0.03447 "2" "1" "7" "S1"
139 0.05426 "2" "1" "7" "S1"
140 0.02893 "2" "1" "8" "S1"
141 0.07315 "2" "1" "8" "S1"
142 0.01149 "2" "1" "8" "S1"
143 0.01634 "2" "1" "8" "S1"
144 0.03071 "2" "1" "9" "S1"
145 0.07194 "2" "1" "9" "S1"
146 0.08196 "2" "1" "9" "S1"
147 0.04148 "2" "1" "9" "S1"
148 0.03700 "2" "1" "9" "S1"
149 0.03840 "2" "1" "9" "S1"
150 0.06536 "2" "1" "10" "S1"
151 0.02200 "2" "1" "10" "S1"
152 0.04670 "2" "1" "10" "S1"
153 0.02810 "2" "1" "10" "S1"
154 0.01155 "2" "1" "11" "S1"
155 0.00222 "2" "1" "11" "S1"
156 0.04997 "2" "1" "15" "S1"
157 0.08626 "2" "1" "15" "S1"
158 0.01652 "2" "1" "16" "S1"
159 0.02136 "2" "1" "16" "S1"
160 0.13828 "2" "1" "17" "S1"
161 0.01651 "2" "1" "17" "S1"
162 0.05399 "2" "1" "17" "S1"
163 0.02290 "2" "1" "17" "S1"
164 0.05740 "2" "1" "17" "S1"
165 0.09753 "2" "1" "17" "S1"
166 0.05399 "2" "1" "18" "S1"
167 0.06693 "2" "1" "18" "S1"
168 0.02655 "2" "1" "19" "S1"
169 0.06850 "2" "1" "23" "S1"
170 0.02193 "2" "1" "23" "S1"
171 0.03948 "2" "1" "24" "S1"
172 0.03100 "2" "1" "24" "S1"
173 0.03229 "2" "1" "24" "S1"
174 0.02523 "2" "1" "24" "S1"
175 0.02502 "2" "1" "25" "S1"
176 0.00825 "2" "1" "25" "S1"
177 0.08559 "2" "1" "25" "S1"
178 0.03196 "2" "1" "25" "S1"
179 0.04315 "2" "1" "25" "S1"
180 0.04433 "2" "1" "25" "S1"
181 0.03309 "2" "1" "26" "S1"
182 0.05865 "2" "1" "26" "S1"
183 0.08013 "2" "1" "26" "S1"
184 0.05649 "2" "1" "26" "S1"
185 0.07105 "2" "1" "27" "S1"
186 0.07580 "2" "1" "27" "S1"
187 0.07515 "2" "1" "31" "S1"
188 0.03493 "2" "1" "31" "S1"
189 0.00866 "2" "1" "32" "S1"
190 0.08588 "2" "1" "32" "S1"
191 0.11568 "2" "1" "33" "S1"
192 0.04049 "2" "1" "33" "S1"
193 0.04753 "2" "1" "33" "S1"
194 0.03155 "2" "1" "33" "S1"
195 0.00775 "2" "1" "33" "S1"
196 0.03770 "2" "1" "33" "S1"
197 0.05946 "2" "1" "34" "S1"
198 0.04912 "2" "1" "34" "S1"
199 0.04677 "2" "1" "35" "S1"
200 0.03735 "2" "1" "35" "S1"
201 0.10285 "2" "1" "39" "S1"
202 0.12973 "2" "1" "39" "S1"
203 0.03126 "2" "1" "40" "S1"
204 0.01861 "2" "1" "40" "S1"
205 0.08484 "2" "1" "40" "S1"
206 0.05858 "2" "1" "40" "S1"
207 0.02895 "2" "1" "41" "S1"
208 0.04175 "2" "1" "41" "S1"
209 0.08802 "2" "1" "41" "S1"
210 0.00986 "2" "1" "41" "S1"
211 0.01416 "2" "1" "41" "S1"
212 0.04039 "2" "1" "41" "S1"
213 0.02808 "2" "1" "42" "S1"
214 0.06676 "2" "1" "42" "S1"
215 0.05292 "2" "1" "42" "S1"
216 0.00248 "2" "1" "42" "S1"
217 0.05116 "2" "1" "43" "S1"
218 0.10553 "2" "1" "43" "S1"
219 0.07938 "2" "1" "47" "S1"
220 0.03889 "2" "1" "48" "S1"
221 0.02304 "2" "1" "48" "S1"
222 0.02142 "2" "1" "49" "S1"
223 0.03634 "2" "1" "49" "S1"
224 0.00751 "2" "1" "49" "S1"
225 0.01241 "2" "1" "49" "S1"
226 0.02108 "2" "1" "49" "S1"
227 0.02864 "2" "1" "49" "S1"
228 0.03771 "2" "1" "50" "S1"
229 0.01417 "2" "1" "50" "S1"
230 0.01955 "2" "1" "51" "S1"
231 0.07842 "2" "1" "51" "S1"
232 0.06284 "2" "1" "55" "S1"
233 0.00778 "2" "1" "55" "S1"
234 0.02147 "2" "1" "56" "S1"
235 0.07192 "2" "1" "56" "S1"
236 0.02357 "2" "1" "56" "S1"
237 0.04144 "2" "1" "57" "S1"
238 0.04426 "2" "1" "57" "S1"
239 0.04040 "2" "1" "57" "S1"
240 0.06996 "2" "1" "57" "S1"
241 0.01368 "2" "1" "57" "S1"
242 0.02577 "2" "1" "57" "S1"
243 0.00371 "2" "1" "58" "S1"
244 0.00499 "2" "1" "58" "S1"
245 0.01237 "2" "1" "58" "S1"
246 0.01465 "2" "1" "58" "S1"
247 0.06932 "2" "1" "59" "S1"
248 0.01745 "2" "1" "59" "S1"
249 0.05784 "2" "1" "63" "S1"
250 0.07108 "2" "1" "63" "S1"
251 0.02737 "2" "1" "64" "S1"
252 0.04694 "2" "1" "64" "S1"
253 0.02928 "3" "0" "1" "S1"
254 0.04417 "3" "0" "1" "S1"
255 0.06091 "3" "0" "1" "S1"
256 0.03620 "3" "0" "1" "S1"
257 0.06850 "3" "0" "1" "S1"
258 0.02228 "3" "0" "1" "S1"
259 0.02526 "3" "0" "2" "S1"
260 0.01368 "3" "0" "2" "S1"
261 0.00455 "3" "0" "3" "S1"
262 0.03632 "3" "0" "7" "S1"
263 0.03935 "3" "0" "7" "S1"
264 0.02320 "3" "0" "8" "S1"
265 0.04007 "3" "0" "8" "S1"
266 0.03762 "3" "0" "8" "S1"
267 0.01866 "3" "0" "8" "S1"
268 0.06832 "3" "0" "9" "S1"
269 0.03493 "3" "0" "9" "S1"
270 0.01807 "3" "0" "9" "S1"
271 0.00534 "3" "0" "9" "S1"
272 0.05215 "3" "0" "9" "S1"
273 0.03382 "3" "0" "9" "S1"
274 0.00524 "3" "0" "10" "S1"
275 0.03414 "3" "0" "10" "S1"
276 0.01849 "3" "0" "10" "S1"
277 0.00759 "3" "0" "10" "S1"
278 0.01152 "3" "0" "11" "S1"
279 0.01535 "3" "0" "11" "S1"
280 0.07955 "3" "0" "15" "S1"
281 0.05278 "3" "0" "15" "S1"
282 0.03436 "3" "0" "16" "S1"
283 0.01818 "3" "0" "16" "S1"
284 0.02959 "3" "0" "17" "S1"
285 0.01642 "3" "0" "17" "S1"
286 0.04569 "3" "0" "17" "S1"
287 0.07987 "3" "0" "17" "S1"
288 0.03453 "3" "0" "17" "S1"
289 0.03360 "3" "0" "17" "S1"
290 0.03085 "3" "0" "18" "S1"
291 0.05286 "3" "0" "18" "S1"
292 0.01062 "3" "0" "19" "S1"
293 0.01908 "3" "0" "19" "S1"
294 0.03495 "3" "0" "23" "S1"
295 0.04325 "3" "0" "23" "S1"
296 0.03359 "3" "0" "24" "S1"
297 0.02517 "3" "0" "24" "S1"
298 0.02449 "3" "0" "24" "S1"
299 0.01457 "3" "0" "24" "S1"
300 0.00773 "3" "0" "25" "S1"
301 0.04524 "3" "0" "25" "S1"
302 0.05828 "3" "0" "25" "S1"
303 0.00643 "3" "0" "25" "S1"
304 0.04669 "3" "0" "25" "S1"
305 0.01563 "3" "0" "25" "S1"
306 0.01753 "3" "0" "26" "S1"
307 0.03654 "3" "0" "26" "S1"
308 0.01436 "3" "0" "26" "S1"
309 0.02385 "3" "0" "26" "S1"
310 0.10320 "3" "0" "27" "S1"
311 0.03774 "3" "0" "27" "S1"
312 0.02087 "3" "0" "31" "S1"
313 0.02880 "3" "0" "31" "S1"
314 0.04726 "3" "0" "32" "S1"
315 0.06416 "3" "0" "32" "S1"
316 0.02159 "3" "0" "33" "S1"
317 0.03296 "3" "0" "33" "S1"
318 0.02297 "3" "0" "33" "S1"
319 0.03392 "3" "0" "33" "S1"
320 0.02750 "3" "0" "33" "S1"
321 0.01722 "3" "0" "33" "S1"
322 0.05159 "3" "0" "34" "S1"
323 0.03425 "3" "0" "34" "S1"
324 0.03192 "3" "0" "35" "S1"
325 0.02450 "3" "0" "35" "S1"
326 0.13153 "3" "0" "39" "S1"
327 0.07864 "3" "0" "39" "S1"
328 0.03478 "3" "0" "40" "S1"
329 0.08187 "3" "0" "40" "S1"
330 0.04710 "3" "0" "40" "S1"
331 0.01806 "3" "0" "40" "S1"
332 0.00522 "3" "0" "41" "S1"
333 0.06016 "3" "0" "41" "S1"
334 0.03036 "3" "0" "41" "S1"
335 0.01891 "3" "0" "41" "S1"
336 0.05186 "3" "0" "41" "S1"
337 0.01695 "3" "0" "41" "S1"
338 0.05996 "3" "0" "42" "S1"
339 0.03644 "3" "0" "42" "S1"
340 0.01088 "3" "0" "42" "S1"
341 0.00774 "3" "0" "42" "S1"
342 0.03380 "3" "0" "43" "S1"
343 0.02333 "3" "0" "43" "S1"
344 0.02513 "3" "0" "47" "S1"
345 0.04376 "3" "0" "47" "S1"
346 0.02434 "3" "0" "48" "S1"
347 0.04355 "3" "0" "48" "S1"
348 0.02494 "3" "0" "49" "S1"
349 0.02096 "3" "0" "49" "S1"
350 0.03577 "3" "0" "49" "S1"
351 0.01801 "3" "0" "49" "S1"
352 0.03082 "3" "0" "49" "S1"
353 0.00669 "3" "0" "49" "S1"
354 0.00517 "3" "0" "50" "S1"
355 0.02847 "3" "0" "50" "S1"
356 0.04913 "3" "0" "51" "S1"
357 0.04553 "3" "0" "51" "S1"
358 0.00915 "3" "0" "55" "S1"
359 0.06551 "3" "0" "55" "S1"
360 0.01892 "3" "0" "56" "S1"
361 0.00734 "3" "0" "56" "S1"
362 0.01956 "3" "0" "56" "S1"
363 0.01898 "3" "0" "56" "S1"
364 0.01343 "3" "0" "57" "S1"
365 0.01468 "3" "0" "57" "S1"
366 0.01941 "3" "0" "57" "S1"
367 0.00797 "3" "0" "57" "S1"
368 0.00745 "3" "0" "57" "S1"
369 0.04206 "3" "0" "57" "S1"
370 0.01499 "3" "0" "58" "S1"
371 0.01204 "3" "0" "58" "S1"
372 0.00423 "3" "0" "58" "S1"
373 0.01936 "3" "0" "58" "S1"
374 0.04877 "3" "0" "59" "S1"
375 0.01114 "3" "0" "59" "S1"
376 0.02282 "3" "0" "63" "S1"
377 0.05189 "3" "0" "63" "S1"
378 0.03566 "3" "0" "64" "S1"
379 0.02961 "3" "0" "64" "S1"
380 0.05189 "1" "0" "1" "S2"
381 0.05248 "1" "0" "1" "S2"
382 0.04066 "1" "0" "1" "S2"
383 0.13223 "1" "0" "1" "S2"
384 0.12156 "1" "0" "1" "S2"
385 0.00623 "1" "0" "1" "S2"
386 0.07164 "1" "0" "2" "S2"
387 0.00939 "1" "0" "2" "S2"
388 0.03198 "1" "0" "3" "S2"
389 0.01716 "1" "0" "3" "S2"
390 0.61249 "1" "0" "7" "S2"
391 0.00978 "1" "0" "7" "S2"
392 0.04149 "1" "0" "8" "S2"
393 0.01846 "1" "0" "8" "S2"
394 0.02393 "1" "0" "8" "S2"
395 0.02050 "1" "0" "8" "S2"
396 0.02497 "1" "0" "9" "S2"
397 0.17318 "1" "0" "9" "S2"
398 0.02066 "1" "0" "9" "S2"
399 0.15377 "1" "0" "9" "S2"
400 0.02532 "1" "0" "9" "S2"
401 0.02490 "1" "0" "9" "S2"
402 0.02098 "1" "0" "10" "S2"
403 0.01598 "1" "0" "10" "S2"
404 0.03591 "1" "0" "10" "S2"
405 0.01304 "1" "0" "10" "S2"
406 0.01885 "1" "0" "11" "S2"
407 0.01527 "1" "0" "11" "S2"
408 0.01819 "1" "0" "15" "S2"
409 0.00949 "1" "0" "15" "S2"
410 0.03539 "1" "0" "16" "S2"
411 0.03051 "1" "0" "16" "S2"
412 0.03371 "1" "0" "17" "S2"
413 0.18345 "1" "0" "17" "S2"
414 0.04672 "1" "0" "17" "S2"
415 0.02366 "1" "0" "17" "S2"
416 0.03294 "1" "0" "17" "S2"
417 0.02283 "1" "0" "17" "S2"
418 0.00286 "1" "0" "18" "S2"
419 0.01521 "1" "0" "18" "S2"
420 0.03619 "1" "0" "19" "S2"
421 0.06646 "1" "0" "19" "S2"
422 0.01151 "1" "0" "23" "S2"
423 0.01456 "1" "0" "23" "S2"
424 0.00611 "1" "0" "24" "S2"
425 0.02604 "1" "0" "24" "S2"
426 0.02943 "1" "0" "24" "S2"
427 0.00599 "1" "0" "24" "S2"
428 0.06221 "1" "0" "25" "S2"
429 0.35959 "1" "0" "25" "S2"
430 0.01733 "1" "0" "25" "S2"
431 0.00720 "1" "0" "25" "S2"
432 0.03440 "1" "0" "25" "S2"
433 0.01177 "1" "0" "25" "S2"
434 0.09031 "1" "0" "26" "S2"
435 0.03866 "1" "0" "26" "S2"
436 0.02049 "1" "0" "26" "S2"
437 0.06519 "1" "0" "26" "S2"
438 0.05274 "1" "0" "27" "S2"
439 0.04132 "1" "0" "27" "S2"
440 0.02219 "1" "0" "31" "S2"
441 0.01844 "1" "0" "31" "S2"
442 0.04797 "1" "0" "32" "S2"
443 0.04317 "1" "0" "32" "S2"
444 0.02066 "1" "0" "33" "S2"
445 0.01272 "1" "0" "33" "S2"
446 0.05189 "1" "0" "33" "S2"
447 0.09642 "1" "0" "33" "S2"
448 0.00071 "1" "0" "33" "S2"
449 0.01143 "1" "0" "33" "S2"
450 0.02023 "1" "0" "34" "S2"
451 0.02328 "1" "0" "34" "S2"
452 0.11400 "1" "0" "35" "S2"
453 0.14621 "1" "0" "35" "S2"
454 0.02528 "1" "0" "39" "S2"
455 0.08444 "1" "0" "39" "S2"
456 0.01481 "1" "0" "40" "S2"
457 0.02285 "1" "0" "40" "S2"
458 0.03419 "1" "0" "40" "S2"
459 0.08021 "1" "0" "40" "S2"
460 0.03735 "1" "0" "41" "S2"
461 0.01858 "1" "0" "41" "S2"
462 0.03484 "1" "0" "41" "S2"
463 0.03609 "1" "0" "41" "S2"
464 0.02460 "1" "0" "41" "S2"
465 0.00511 "1" "0" "41" "S2"
466 0.02057 "1" "0" "42" "S2"
467 0.06422 "1" "0" "42" "S2"
468 0.01236 "1" "0" "42" "S2"
469 0.00830 "1" "0" "42" "S2"
470 0.21966 "1" "0" "43" "S2"
471 0.06841 "1" "0" "43" "S2"
472 0.01316 "1" "0" "47" "S2"
473 0.01530 "1" "0" "47" "S2"
474 0.03482 "1" "0" "48" "S2"
475 0.01499 "1" "0" "48" "S2"
476 0.05028 "1" "0" "49" "S2"
477 0.01300 "1" "0" "49" "S2"
478 0.00497 "1" "0" "49" "S2"
479 0.04315 "1" "0" "49" "S2"
480 0.01047 "1" "0" "49" "S2"
481 0.18832 "1" "0" "49" "S2"
482 0.03914 "1" "0" "50" "S2"
483 0.03710 "1" "0" "50" "S2"
484 0.05100 "1" "0" "51" "S2"
485 0.01199 "1" "0" "51" "S2"
486 0.05295 "1" "0" "55" "S2"
487 0.00604 "1" "0" "55" "S2"
488 0.01165 "1" "0" "56" "S2"
489 0.07752 "1" "0" "56" "S2"
490 0.03232 "1" "0" "56" "S2"
491 0.02471 "1" "0" "56" "S2"
492 0.13600 "1" "0" "57" "S2"
493 0.01449 "1" "0" "57" "S2"
494 0.03403 "1" "0" "57" "S2"
495 0.02389 "1" "0" "57" "S2"
496 0.08226 "1" "0" "57" "S2"
497 0.04151 "1" "0" "57" "S2"
498 0.00867 "1" "0" "58" "S2"
499 0.01902 "1" "0" "58" "S2"
500 0.02968 "1" "0" "58" "S2"
501 0.02085 "1" "0" "58" "S2"
502 0.01478 "1" "0" "59" "S2"
503 0.22308 "1" "0" "59" "S2"
504 0.04051 "1" "0" "63" "S2"
505 0.02037 "1" "0" "63" "S2"
506 0.02113 "1" "0" "64" "S2"
507 0.03361 "1" "0" "64" "S2"
508 0.12163 "2" "1" "1" "S2"
509 0.04394 "2" "1" "1" "S2"
510 0.12727 "2" "1" "1" "S2"
511 0.05432 "2" "1" "1" "S2"
512 0.07081 "2" "1" "1" "S2"
513 0.01840 "2" "1" "1" "S2"
514 0.01120 "2" "1" "2" "S2"
515 0.00246 "2" "1" "2" "S2"
516 0.08016 "2" "1" "3" "S2"
517 0.01784 "2" "1" "3" "S2"
518 0.05817 "2" "1" "7" "S2"
519 0.01309 "2" "1" "7" "S2"
520 0.10525 "2" "1" "8" "S2"
521 0.00738 "2" "1" "8" "S2"
522 0.04793 "2" "1" "8" "S2"
523 0.01790 "2" "1" "8" "S2"
524 0.02299 "2" "1" "9" "S2"
525 0.03566 "2" "1" "9" "S2"
526 0.37614 "2" "1" "9" "S2"
527 0.17738 "2" "1" "9" "S2"
528 0.03838 "2" "1" "9" "S2"
529 0.03890 "2" "1" "10" "S2"
530 0.02684 "2" "1" "10" "S2"
531 0.02337 "2" "1" "10" "S2"
532 0.02128 "2" "1" "10" "S2"
533 0.04027 "2" "1" "11" "S2"
534 0.01986 "2" "1" "11" "S2"
535 0.24535 "2" "1" "15" "S2"
536 0.01098 "2" "1" "16" "S2"
537 0.03194 "2" "1" "16" "S2"
538 0.03837 "2" "1" "17" "S2"
539 0.11674 "2" "1" "17" "S2"
540 0.06602 "2" "1" "17" "S2"
541 0.07308 "2" "1" "17" "S2"
542 0.10628 "2" "1" "17" "S2"
543 0.01702 "2" "1" "17" "S2"
544 0.02326 "2" "1" "18" "S2"
545 0.02203 "2" "1" "18" "S2"
546 0.01146 "2" "1" "19" "S2"
547 0.02986 "2" "1" "19" "S2"
548 0.16711 "2" "1" "23" "S2"
549 0.02520 "2" "1" "23" "S2"
550 0.00970 "2" "1" "24" "S2"
551 0.04375 "2" "1" "24" "S2"
552 0.05454 "2" "1" "24" "S2"
553 0.00460 "2" "1" "24" "S2"
554 0.02897 "2" "1" "25" "S2"
555 0.04150 "2" "1" "25" "S2"
556 0.01121 "2" "1" "25" "S2"
557 0.01449 "2" "1" "25" "S2"
558 0.01374 "2" "1" "25" "S2"
559 0.01070 "2" "1" "25" "S2"
560 0.05158 "2" "1" "26" "S2"
561 0.07572 "2" "1" "26" "S2"
562 0.10294 "2" "1" "26" "S2"
563 0.26150 "2" "1" "26" "S2"
564 0.14427 "2" "1" "27" "S2"
565 0.02601 "2" "1" "31" "S2"
566 0.02942 "2" "1" "31" "S2"
567 0.02284 "2" "1" "32" "S2"
568 0.01810 "2" "1" "32" "S2"
569 0.05636 "2" "1" "33" "S2"
570 0.03507 "2" "1" "33" "S2"
571 0.01038 "2" "1" "33" "S2"
572 0.02105 "2" "1" "33" "S2"
573 0.01157 "2" "1" "33" "S2"
574 0.00428 "2" "1" "33" "S2"
575 0.06823 "2" "1" "34" "S2"
576 0.06125 "2" "1" "34" "S2"
577 0.12680 "2" "1" "35" "S2"
578 0.01626 "2" "1" "35" "S2"
579 0.16579 "2" "1" "39" "S2"
580 0.05730 "2" "1" "39" "S2"
581 0.04266 "2" "1" "40" "S2"
582 0.00950 "2" "1" "40" "S2"
583 0.03194 "2" "1" "40" "S2"
584 0.04952 "2" "1" "40" "S2"
585 0.06638 "2" "1" "41" "S2"
586 0.00844 "2" "1" "41" "S2"
587 0.02507 "2" "1" "41" "S2"
588 0.15758 "2" "1" "41" "S2"
589 0.01134 "2" "1" "41" "S2"
590 0.02047 "2" "1" "41" "S2"
591 0.04050 "2" "1" "42" "S2"
592 0.04034 "2" "1" "42" "S2"
593 0.05820 "2" "1" "42" "S2"
594 0.07024 "2" "1" "42" "S2"
595 0.08572 "2" "1" "43" "S2"
596 0.20992 "2" "1" "43" "S2"
597 0.27207 "2" "1" "47" "S2"
598 0.03139 "2" "1" "48" "S2"
599 0.01922 "2" "1" "48" "S2"
600 0.04597 "2" "1" "49" "S2"
601 0.01453 "2" "1" "49" "S2"
602 0.04246 "2" "1" "49" "S2"
603 0.01541 "2" "1" "49" "S2"
604 0.06644 "2" "1" "49" "S2"
605 0.02383 "2" "1" "49" "S2"
606 0.01043 "2" "1" "50" "S2"
607 0.00300 "2" "1" "50" "S2"
608 0.05624 "2" "1" "51" "S2"
609 0.04895 "2" "1" "51" "S2"
610 0.00546 "2" "1" "55" "S2"
611 0.00911 "2" "1" "55" "S2"
612 0.06455 "2" "1" "56" "S2"
613 0.02183 "2" "1" "56" "S2"
614 0.02342 "2" "1" "56" "S2"
615 0.17282 "2" "1" "56" "S2"
616 0.02805 "2" "1" "57" "S2"
617 0.01921 "2" "1" "57" "S2"
618 0.04731 "2" "1" "57" "S2"
619 0.08964 "2" "1" "57" "S2"
620 0.03909 "2" "1" "57" "S2"
621 0.04585 "2" "1" "57" "S2"
622 0.09824 "2" "1" "58" "S2"
623 0.00828 "2" "1" "58" "S2"
624 0.03973 "2" "1" "58" "S2"
625 0.03091 "2" "1" "58" "S2"
626 0.01277 "2" "1" "59" "S2"
627 0.01358 "2" "1" "59" "S2"
628 0.01145 "2" "1" "63" "S2"
629 0.03140 "2" "1" "64" "S2"
630 0.01207 "2" "1" "64" "S2"
631 0.13303 "3" "0" "1" "S2"
632 0.01567 "3" "0" "1" "S2"
633 0.19422 "3" "0" "1" "S2"
634 0.09122 "3" "0" "1" "S2"
635 0.04852 "3" "0" "1" "S2"
636 0.11031 "3" "0" "1" "S2"
637 0.01791 "3" "0" "2" "S2"
638 0.02602 "3" "0" "2" "S2"
639 0.00590 "3" "0" "3" "S2"
640 0.01263 "3" "0" "3" "S2"
641 0.04825 "3" "0" "7" "S2"
642 0.00532 "3" "0" "7" "S2"
643 0.01000 "3" "0" "8" "S2"
644 0.01929 "3" "0" "8" "S2"
645 0.02734 "3" "0" "8" "S2"
646 0.01407 "3" "0" "8" "S2"
647 0.02276 "3" "0" "9" "S2"
648 0.01187 "3" "0" "9" "S2"
649 0.02250 "3" "0" "9" "S2"
650 0.06935 "3" "0" "9" "S2"
651 0.08964 "3" "0" "9" "S2"
652 0.02615 "3" "0" "9" "S2"
653 0.02300 "3" "0" "10" "S2"
654 0.01503 "3" "0" "10" "S2"
655 0.04499 "3" "0" "10" "S2"
656 0.01410 "3" "0" "10" "S2"
657 0.00800 "3" "0" "11" "S2"
658 0.04774 "3" "0" "11" "S2"
659 0.04041 "3" "0" "15" "S2"
660 0.01987 "3" "0" "15" "S2"
661 0.01425 "3" "0" "16" "S2"
662 0.02531 "3" "0" "16" "S2"
663 0.03453 "3" "0" "17" "S2"
664 0.02530 "3" "0" "17" "S2"
665 0.04975 "3" "0" "17" "S2"
666 0.04389 "3" "0" "17" "S2"
667 0.01525 "3" "0" "17" "S2"
668 0.03981 "3" "0" "17" "S2"
669 0.04167 "3" "0" "18" "S2"
670 0.04805 "3" "0" "18" "S2"
671 0.06659 "3" "0" "19" "S2"
672 0.01852 "3" "0" "19" "S2"
673 0.03534 "3" "0" "23" "S2"
674 0.01885 "3" "0" "23" "S2"
675 0.00413 "3" "0" "24" "S2"
676 0.06769 "3" "0" "24" "S2"
677 0.02593 "3" "0" "24" "S2"
678 0.01057 "3" "0" "24" "S2"
679 0.03181 "3" "0" "25" "S2"
680 0.00586 "3" "0" "25" "S2"
681 0.01367 "3" "0" "25" "S2"
682 0.00902 "3" "0" "25" "S2"
683 0.00542 "3" "0" "25" "S2"
684 0.02121 "3" "0" "25" "S2"
685 0.05775 "3" "0" "26" "S2"
686 0.01672 "3" "0" "26" "S2"
687 0.12617 "3" "0" "26" "S2"
688 0.04455 "3" "0" "26" "S2"
689 0.15482 "3" "0" "27" "S2"
690 0.17206 "3" "0" "27" "S2"
691 0.02658 "3" "0" "31" "S2"
692 0.02948 "3" "0" "31" "S2"
693 0.03974 "3" "0" "32" "S2"
694 0.00744 "3" "0" "32" "S2"
695 0.01801 "3" "0" "33" "S2"
696 0.00725 "3" "0" "33" "S2"
697 0.01479 "3" "0" "33" "S2"
698 0.03218 "3" "0" "33" "S2"
699 0.01591 "3" "0" "33" "S2"
700 0.02968 "3" "0" "33" "S2"
701 0.00568 "3" "0" "34" "S2"
702 0.02072 "3" "0" "34" "S2"
703 0.03870 "3" "0" "35" "S2"
704 0.10540 "3" "0" "35" "S2"
705 0.02904 "3" "0" "39" "S2"
706 0.02870 "3" "0" "39" "S2"
707 0.00746 "3" "0" "40" "S2"
708 0.01409 "3" "0" "40" "S2"
709 0.01471 "3" "0" "40" "S2"
710 0.04817 "3" "0" "40" "S2"
711 0.04527 "3" "0" "41" "S2"
712 0.00615 "3" "0" "41" "S2"
713 0.00560 "3" "0" "41" "S2"
714 0.03911 "3" "0" "41" "S2"
715 0.02316 "3" "0" "41" "S2"
716 0.00769 "3" "0" "41" "S2"
717 0.04464 "3" "0" "42" "S2"
718 0.05048 "3" "0" "42" "S2"
719 0.01560 "3" "0" "42" "S2"
720 0.01480 "3" "0" "42" "S2"
721 0.01984 "3" "0" "43" "S2"
722 0.07076 "3" "0" "43" "S2"
723 0.03798 "3" "0" "47" "S2"
724 0.04370 "3" "0" "47" "S2"
725 0.03151 "3" "0" "48" "S2"
726 0.00885 "3" "0" "48" "S2"
727 0.03404 "3" "0" "49" "S2"
728 0.02969 "3" "0" "49" "S2"
729 0.00481 "3" "0" "49" "S2"
730 0.00426 "3" "0" "49" "S2"
731 0.02957 "3" "0" "49" "S2"
732 0.02147 "3" "0" "49" "S2"
733 0.01362 "3" "0" "50" "S2"
734 0.02738 "3" "0" "50" "S2"
735 0.01257 "3" "0" "51" "S2"
736 0.02221 "3" "0" "51" "S2"
737 0.00876 "3" "0" "55" "S2"
738 0.05105 "3" "0" "55" "S2"
739 0.01925 "3" "0" "56" "S2"
740 0.02158 "3" "0" "56" "S2"
741 0.01843 "3" "0" "56" "S2"
742 0.02228 "3" "0" "56" "S2"
743 0.02272 "3" "0" "57" "S2"
744 0.10376 "3" "0" "57" "S2"
745 0.03631 "3" "0" "57" "S2"
746 0.08719 "3" "0" "57" "S2"
747 0.01754 "3" "0" "57" "S2"
748 0.04923 "3" "0" "57" "S2"
749 0.01394 "3" "0" "58" "S2"
750 0.01429 "3" "0" "58" "S2"
751 0.04452 "3" "0" "58" "S2"
752 0.04262 "3" "0" "58" "S2"
753 0.04559 "3" "0" "59" "S2"
754 0.01865 "3" "0" "59" "S2"
755 0.03399 "3" "0" "63" "S2"
756 0.04155 "3" "0" "63" "S2"
757 0.01661 "3" "0" "64" "S2"
758 0.02275 "3" "0" "64" "S2"
759 0.05895 "1" "0" "1" "S3"
760 0.09147 "1" "0" "1" "S3"
761 0.01659 "1" "0" "1" "S3"
762 0.10092 "1" "0" "1" "S3"
763 0.02281 "1" "0" "1" "S3"
764 0.02271 "1" "0" "1" "S3"
765 0.04818 "1" "0" "2" "S3"
766 0.04441 "1" "0" "2" "S3"
767 0.03752 "1" "0" "3" "S3"
768 0.03200 "1" "0" "3" "S3"
769 0.04761 "1" "0" "7" "S3"
770 0.02759 "1" "0" "7" "S3"
771 0.01436 "1" "0" "8" "S3"
772 0.03106 "1" "0" "8" "S3"
773 0.02091 "1" "0" "8" "S3"
774 0.05291 "1" "0" "8" "S3"
775 0.01330 "1" "0" "9" "S3"
776 0.03888 "1" "0" "9" "S3"
777 0.02153 "1" "0" "9" "S3"
778 0.01949 "1" "0" "9" "S3"
779 0.01962 "1" "0" "9" "S3"
780 0.00936 "1" "0" "9" "S3"
781 0.06346 "1" "0" "10" "S3"
782 0.02440 "1" "0" "10" "S3"
783 0.03030 "1" "0" "10" "S3"
784 0.04241 "1" "0" "10" "S3"
785 0.02259 "1" "0" "11" "S3"
786 0.01458 "1" "0" "11" "S3"
787 0.01962 "1" "0" "15" "S3"
788 0.06198 "1" "0" "15" "S3"
789 0.03927 "1" "0" "16" "S3"
790 0.03544 "1" "0" "16" "S3"
791 0.04016 "1" "0" "17" "S3"
792 0.04116 "1" "0" "17" "S3"
793 0.03010 "1" "0" "17" "S3"
794 0.07472 "1" "0" "17" "S3"
795 0.01515 "1" "0" "17" "S3"
796 0.10588 "1" "0" "17" "S3"
797 0.02048 "1" "0" "18" "S3"
798 0.06564 "1" "0" "18" "S3"
799 0.03546 "1" "0" "19" "S3"
800 0.03570 "1" "0" "19" "S3"
801 0.02586 "1" "0" "23" "S3"
802 0.06821 "1" "0" "23" "S3"
803 0.01037 "1" "0" "24" "S3"
804 0.01503 "1" "0" "24" "S3"
805 0.03118 "1" "0" "24" "S3"
806 0.04330 "1" "0" "24" "S3"
807 0.01042 "1" "0" "25" "S3"
808 0.08789 "1" "0" "25" "S3"
809 0.01693 "1" "0" "25" "S3"
810 0.01635 "1" "0" "25" "S3"
811 0.03952 "1" "0" "25" "S3"
812 0.03711 "1" "0" "25" "S3"
813 0.01910 "1" "0" "26" "S3"
814 0.01671 "1" "0" "26" "S3"
815 0.08466 "1" "0" "26" "S3"
816 0.10093 "1" "0" "26" "S3"
817 0.19607 "1" "0" "27" "S3"
818 0.13264 "1" "0" "27" "S3"
819 0.05801 "1" "0" "31" "S3"
820 0.08577 "1" "0" "31" "S3"
821 0.04088 "1" "0" "32" "S3"
822 0.14941 "1" "0" "32" "S3"
823 0.04662 "1" "0" "33" "S3"
824 0.01583 "1" "0" "33" "S3"
825 0.03968 "1" "0" "33" "S3"
826 0.01424 "1" "0" "33" "S3"
827 0.03811 "1" "0" "33" "S3"
828 0.05005 "1" "0" "34" "S3"
829 0.07926 "1" "0" "34" "S3"
830 0.04267 "1" "0" "35" "S3"
831 0.08178 "1" "0" "35" "S3"
832 0.19210 "1" "0" "39" "S3"
833 0.07415 "1" "0" "39" "S3"
834 0.02323 "1" "0" "40" "S3"
835 0.03387 "1" "0" "40" "S3"
836 0.08139 "1" "0" "40" "S3"
837 0.21609 "1" "0" "40" "S3"
838 0.06337 "1" "0" "41" "S3"
839 0.04710 "1" "0" "41" "S3"
840 0.07413 "1" "0" "41" "S3"
841 0.03468 "1" "0" "41" "S3"
842 0.03493 "1" "0" "41" "S3"
843 0.01988 "1" "0" "42" "S3"
844 0.02882 "1" "0" "42" "S3"
845 0.06635 "1" "0" "42" "S3"
846 0.03661 "1" "0" "42" "S3"
847 0.03749 "1" "0" "43" "S3"
848 0.08355 "1" "0" "43" "S3"
849 0.07754 "1" "0" "47" "S3"
850 0.29220 "1" "0" "47" "S3"
851 0.03783 "1" "0" "48" "S3"
852 0.08389 "1" "0" "48" "S3"
853 0.01264 "1" "0" "49" "S3"
854 0.03176 "1" "0" "49" "S3"
855 0.03436 "1" "0" "49" "S3"
856 0.06754 "1" "0" "49" "S3"
857 0.03418 "1" "0" "49" "S3"
858 0.01736 "1" "0" "49" "S3"
859 0.01452 "1" "0" "50" "S3"
860 0.01540 "1" "0" "50" "S3"
861 0.01246 "1" "0" "51" "S3"
862 0.02557 "1" "0" "51" "S3"
863 0.05596 "1" "0" "55" "S3"
864 0.08274 "1" "0" "55" "S3"
865 0.12653 "1" "0" "56" "S3"
866 0.03936 "1" "0" "56" "S3"
867 0.02690 "1" "0" "56" "S3"
868 0.16591 "1" "0" "56" "S3"
869 0.01968 "1" "0" "57" "S3"
870 0.03588 "1" "0" "57" "S3"
871 0.21398 "1" "0" "57" "S3"
872 0.01364 "1" "0" "57" "S3"
873 0.05893 "1" "0" "57" "S3"
874 0.09235 "1" "0" "57" "S3"
875 0.02987 "1" "0" "58" "S3"
876 0.02619 "1" "0" "58" "S3"
877 0.06280 "1" "0" "58" "S3"
878 0.01404 "1" "0" "58" "S3"
879 0.02600 "1" "0" "59" "S3"
880 0.00565 "1" "0" "59" "S3"
881 0.00587 "1" "0" "63" "S3"
882 0.03097 "1" "0" "63" "S3"
883 0.02526 "1" "0" "64" "S3"
884 0.06458 "1" "0" "64" "S3"
885 0.07272 "2" "1" "1" "S3"
886 0.06596 "2" "1" "1" "S3"
887 0.12971 "2" "1" "1" "S3"
888 0.06168 "2" "1" "1" "S3"
889 0.09488 "2" "1" "1" "S3"
890 0.04118 "2" "1" "1" "S3"
891 0.02682 "2" "1" "2" "S3"
892 0.05821 "2" "1" "2" "S3"
893 0.07675 "2" "1" "3" "S3"
894 0.05105 "2" "1" "3" "S3"
895 0.02897 "2" "1" "7" "S3"
896 0.01830 "2" "1" "7" "S3"
897 0.07708 "2" "1" "8" "S3"
898 0.03467 "2" "1" "8" "S3"
899 0.04411 "2" "1" "8" "S3"
900 0.04540 "2" "1" "8" "S3"
901 0.01594 "2" "1" "9" "S3"
902 0.01835 "2" "1" "9" "S3"
903 0.03187 "2" "1" "9" "S3"
904 0.05055 "2" "1" "9" "S3"
905 0.03607 "2" "1" "9" "S3"
906 0.09061 "2" "1" "9" "S3"
907 0.08683 "2" "1" "10" "S3"
908 0.10379 "2" "1" "10" "S3"
909 0.02436 "2" "1" "10" "S3"
910 0.04154 "2" "1" "10" "S3"
911 0.07285 "2" "1" "11" "S3"
912 0.00982 "2" "1" "11" "S3"
913 0.03076 "2" "1" "15" "S3"
914 0.05763 "2" "1" "15" "S3"
915 0.01758 "2" "1" "16" "S3"
916 0.01932 "2" "1" "16" "S3"
917 0.04280 "2" "1" "17" "S3"
918 0.01574 "2" "1" "17" "S3"
919 0.09984 "2" "1" "17" "S3"
920 0.08143 "2" "1" "17" "S3"
921 0.12013 "2" "1" "17" "S3"
922 0.10442 "2" "1" "17" "S3"
923 0.08478 "2" "1" "18" "S3"
924 0.06712 "2" "1" "18" "S3"
925 0.07864 "2" "1" "19" "S3"
926 0.07821 "2" "1" "19" "S3"
927 0.10790 "2" "1" "23" "S3"
928 0.03762 "2" "1" "23" "S3"
929 0.03611 "2" "1" "24" "S3"
930 0.04712 "2" "1" "24" "S3"
931 0.01658 "2" "1" "24" "S3"
932 0.03288 "2" "1" "24" "S3"
933 0.01873 "2" "1" "25" "S3"
934 0.05896 "2" "1" "25" "S3"
935 0.01907 "2" "1" "25" "S3"
936 0.02725 "2" "1" "25" "S3"
937 0.03860 "2" "1" "25" "S3"
938 0.03508 "2" "1" "25" "S3"
939 0.03621 "2" "1" "26" "S3"
940 0.18360 "2" "1" "26" "S3"
941 0.20332 "2" "1" "26" "S3"
942 0.06144 "2" "1" "26" "S3"
943 0.10936 "2" "1" "27" "S3"
944 0.03783 "2" "1" "31" "S3"
945 0.05005 "2" "1" "31" "S3"
946 0.03962 "2" "1" "32" "S3"
947 0.04086 "2" "1" "32" "S3"
948 0.02261 "2" "1" "33" "S3"
949 0.02784 "2" "1" "33" "S3"
950 0.03796 "2" "1" "33" "S3"
951 0.02343 "2" "1" "33" "S3"
952 0.05887 "2" "1" "33" "S3"
953 0.03630 "2" "1" "33" "S3"
954 0.03575 "2" "1" "34" "S3"
955 0.04280 "2" "1" "35" "S3"
956 0.13919 "2" "1" "35" "S3"
957 0.05120 "2" "1" "39" "S3"
958 0.03502 "2" "1" "40" "S3"
959 0.08706 "2" "1" "40" "S3"
960 0.05408 "2" "1" "40" "S3"
961 0.01470 "2" "1" "41" "S3"
962 0.02523 "2" "1" "41" "S3"
963 0.02702 "2" "1" "41" "S3"
964 0.07089 "2" "1" "41" "S3"
965 0.07796 "2" "1" "41" "S3"
966 0.05218 "2" "1" "42" "S3"
967 0.04249 "2" "1" "42" "S3"
968 0.05107 "2" "1" "42" "S3"
969 0.05061 "2" "1" "43" "S3"
970 0.40147 "2" "1" "47" "S3"
971 0.04275 "2" "1" "48" "S3"
972 0.06786 "2" "1" "48" "S3"
973 0.05807 "2" "1" "49" "S3"
974 0.02383 "2" "1" "49" "S3"
975 0.11207 "2" "1" "49" "S3"
976 0.12282 "2" "1" "49" "S3"
977 0.11535 "2" "1" "49" "S3"
978 0.03054 "2" "1" "49" "S3"
979 0.03659 "2" "1" "50" "S3"
980 0.08799 "2" "1" "50" "S3"
981 0.01633 "2" "1" "51" "S3"
982 0.04696 "2" "1" "51" "S3"
983 0.07410 "2" "1" "55" "S3"
984 0.07040 "2" "1" "55" "S3"
985 0.04847 "2" "1" "56" "S3"
986 0.07502 "2" "1" "56" "S3"
987 0.08457 "2" "1" "56" "S3"
988 0.12781 "2" "1" "56" "S3"
989 0.04225 "2" "1" "57" "S3"
990 0.10911 "2" "1" "57" "S3"
991 0.07091 "2" "1" "57" "S3"
992 0.02840 "2" "1" "57" "S3"
993 0.06096 "2" "1" "57" "S3"
994 0.17473 "2" "1" "57" "S3"
995 0.03636 "2" "1" "58" "S3"
996 0.07515 "2" "1" "58" "S3"
997 0.06071 "2" "1" "58" "S3"
998 0.06880 "2" "1" "58" "S3"
999 0.11976 "2" "1" "59" "S3"
1000 0.07706 "2" "1" "59" "S3"
1001 0.04914 "2" "1" "63" "S3"
1002 0.02757 "2" "1" "63" "S3"
1003 0.09397 "2" "1" "64" "S3"
1004 0.07495 "2" "1" "64" "S3"
1005 0.02041 "3" "0" "1" "S3"
1006 0.04565 "3" "0" "1" "S3"
1007 0.04147 "3" "0" "1" "S3"
1008 0.03754 "3" "0" "1" "S3"
1009 0.01008 "3" "0" "1" "S3"
1010 0.06734 "3" "0" "1" "S3"
1011 0.04068 "3" "0" "2" "S3"
1012 0.03376 "3" "0" "2" "S3"
1013 0.01350 "3" "0" "3" "S3"
1014 0.06722 "3" "0" "3" "S3"
1015 0.02934 "3" "0" "7" "S3"
1016 0.08599 "3" "0" "7" "S3"
1017 0.04919 "3" "0" "8" "S3"
1018 0.03920 "3" "0" "8" "S3"
1019 0.06876 "3" "0" "8" "S3"
1020 0.07422 "3" "0" "8" "S3"
1021 0.09043 "3" "0" "9" "S3"
1022 0.03973 "3" "0" "9" "S3"
1023 0.06362 "3" "0" "9" "S3"
1024 0.02021 "3" "0" "9" "S3"
1025 0.09361 "3" "0" "9" "S3"
1026 0.08973 "3" "0" "9" "S3"
1027 0.07211 "3" "0" "10" "S3"
1028 0.03086 "3" "0" "10" "S3"
1029 0.08389 "3" "0" "10" "S3"
1030 0.05449 "3" "0" "11" "S3"
1031 0.04318 "3" "0" "11" "S3"
1032 0.08449 "3" "0" "15" "S3"
1033 0.08004 "3" "0" "15" "S3"
1034 0.07069 "3" "0" "16" "S3"
1035 0.04948 "3" "0" "16" "S3"
1036 0.08786 "3" "0" "17" "S3"
1037 0.02529 "3" "0" "17" "S3"
1038 0.07177 "3" "0" "17" "S3"
1039 0.14044 "3" "0" "17" "S3"
1040 0.03808 "3" "0" "17" "S3"
1041 0.11535 "3" "0" "17" "S3"
1042 0.14337 "3" "0" "18" "S3"
1043 0.05719 "3" "0" "18" "S3"
1044 0.05358 "3" "0" "19" "S3"
1045 0.04560 "3" "0" "19" "S3"
1046 0.10104 "3" "0" "23" "S3"
1047 0.06288 "3" "0" "23" "S3"
1048 0.02145 "3" "0" "24" "S3"
1049 0.01771 "3" "0" "24" "S3"
1050 0.04081 "3" "0" "24" "S3"
1051 0.03059 "3" "0" "24" "S3"
1052 0.02895 "3" "0" "25" "S3"
1053 0.05465 "3" "0" "25" "S3"
1054 0.03511 "3" "0" "25" "S3"
1055 0.03939 "3" "0" "25" "S3"
1056 0.06348 "3" "0" "25" "S3"
1057 0.02005 "3" "0" "25" "S3"
1058 0.09184 "3" "0" "26" "S3"
1059 0.11245 "3" "0" "26" "S3"
1060 0.24086 "3" "0" "26" "S3"
1061 0.21861 "3" "0" "26" "S3"
1062 0.07243 "3" "0" "27" "S3"
1063 0.17011 "3" "0" "27" "S3"
1064 0.13661 "3" "0" "31" "S3"
1065 0.14040 "3" "0" "31" "S3"
1066 0.01553 "3" "0" "32" "S3"
1067 0.03890 "3" "0" "32" "S3"
1068 0.03272 "3" "0" "33" "S3"
1069 0.02250 "3" "0" "33" "S3"
1070 0.09558 "3" "0" "33" "S3"
1071 0.01072 "3" "0" "33" "S3"
1072 0.03572 "3" "0" "33" "S3"
1073 0.00620 "3" "0" "33" "S3"
1074 0.04703 "3" "0" "34" "S3"
1075 0.07660 "3" "0" "34" "S3"
1076 0.03934 "3" "0" "35" "S3"
1077 0.13836 "3" "0" "35" "S3"
1078 0.14462 "3" "0" "39" "S3"
1079 0.08121 "3" "0" "39" "S3"
1080 0.04402 "3" "0" "40" "S3"
1081 0.14706 "3" "0" "40" "S3"
1082 0.01993 "3" "0" "40" "S3"
1083 0.07216 "3" "0" "40" "S3"
1084 0.05575 "3" "0" "41" "S3"
1085 0.02814 "3" "0" "41" "S3"
1086 0.02351 "3" "0" "41" "S3"
1087 0.01550 "3" "0" "41" "S3"
1088 0.02498 "3" "0" "41" "S3"
1089 0.02192 "3" "0" "42" "S3"
1090 0.03277 "3" "0" "42" "S3"
1091 0.02679 "3" "0" "42" "S3"
1092 0.01310 "3" "0" "42" "S3"
1093 0.13911 "3" "0" "43" "S3"
1094 0.14564 "3" "0" "43" "S3"
1095 0.12585 "3" "0" "47" "S3"
1096 0.36327 "3" "0" "47" "S3"
1097 0.08076 "3" "0" "48" "S3"
1098 0.05152 "3" "0" "48" "S3"
1099 0.01633 "3" "0" "49" "S3"
1100 0.06396 "3" "0" "49" "S3"
1101 0.04422 "3" "0" "49" "S3"
1102 0.05835 "3" "0" "49" "S3"
1103 0.04745 "3" "0" "49" "S3"
1104 0.05912 "3" "0" "49" "S3"
1105 0.03334 "3" "0" "50" "S3"
1106 0.05544 "3" "0" "50" "S3"
1107 0.01945 "3" "0" "51" "S3"
1108 0.02109 "3" "0" "51" "S3"
1109 0.04876 "3" "0" "55" "S3"
1110 0.08520 "3" "0" "55" "S3"
1111 0.11434 "3" "0" "56" "S3"
1112 0.15794 "3" "0" "56" "S3"
1113 0.13850 "3" "0" "56" "S3"
1114 0.10348 "3" "0" "56" "S3"
1115 0.02350 "3" "0" "57" "S3"
1116 0.07425 "3" "0" "57" "S3"
1117 0.03895 "3" "0" "57" "S3"
1118 0.11570 "3" "0" "57" "S3"
1119 0.06492 "3" "0" "57" "S3"
1120 0.05711 "3" "0" "58" "S3"
1121 0.01966 "3" "0" "58" "S3"
1122 0.04620 "3" "0" "58" "S3"
1123 0.02960 "3" "0" "58" "S3"
1124 0.05205 "3" "0" "59" "S3"
1125 0.01598 "3" "0" "59" "S3"
1126 0.03867 "3" "0" "63" "S3"
1127 0.03896 "3" "0" "64" "S3"
1128 0.03839 "1" "0" "1" "S4"
1129 0.08276 "1" "0" "1" "S4"
1130 0.01813 "1" "0" "1" "S4"
1131 0.10196 "1" "0" "1" "S4"
1132 0.00956 "1" "0" "1" "S4"
1133 0.05785 "1" "0" "1" "S4"
1134 0.05325 "1" "0" "2" "S4"
1135 0.02078 "1" "0" "2" "S4"
1136 0.05912 "1" "0" "3" "S4"
1137 0.01716 "1" "0" "3" "S4"
1138 0.01837 "1" "0" "7" "S4"
1139 0.03906 "1" "0" "7" "S4"
1140 0.03627 "1" "0" "8" "S4"
1141 0.07801 "1" "0" "8" "S4"
1142 0.04158 "1" "0" "8" "S4"
1143 0.02160 "1" "0" "8" "S4"
1144 0.01569 "1" "0" "9" "S4"
1145 0.03491 "1" "0" "9" "S4"
1146 0.03792 "1" "0" "9" "S4"
1147 0.01216 "1" "0" "9" "S4"
1148 0.05065 "1" "0" "9" "S4"
1149 0.02856 "1" "0" "9" "S4"
1150 0.03379 "1" "0" "10" "S4"
1151 0.00680 "1" "0" "10" "S4"
1152 0.01686 "1" "0" "10" "S4"
1153 0.02828 "1" "0" "10" "S4"
1154 0.04191 "1" "0" "11" "S4"
1155 0.01688 "1" "0" "11" "S4"
1156 0.01256 "1" "0" "15" "S4"
1157 0.01731 "1" "0" "15" "S4"
1158 0.00222 "1" "0" "16" "S4"
1159 0.00815 "1" "0" "16" "S4"
1160 0.03679 "1" "0" "17" "S4"
1161 0.02224 "1" "0" "17" "S4"
1162 0.04148 "1" "0" "17" "S4"
1163 0.01600 "1" "0" "17" "S4"
1164 0.02397 "1" "0" "17" "S4"
1165 0.00972 "1" "0" "17" "S4"
1166 0.04682 "1" "0" "18" "S4"
1167 0.07005 "1" "0" "18" "S4"
1168 0.04404 "1" "0" "19" "S4"
1169 0.38249 "1" "0" "19" "S4"
1170 0.05157 "1" "0" "23" "S4"
1171 0.02624 "1" "0" "23" "S4"
1172 0.04546 "1" "0" "24" "S4"
1173 0.00783 "1" "0" "24" "S4"
1174 0.00510 "1" "0" "24" "S4"
1175 0.02923 "1" "0" "24" "S4"
1176 0.02236 "1" "0" "25" "S4"
1177 0.00795 "1" "0" "25" "S4"
1178 0.01983 "1" "0" "25" "S4"
1179 0.02088 "1" "0" "25" "S4"
1180 0.01343 "1" "0" "25" "S4"
1181 0.01096 "1" "0" "25" "S4"
1182 0.03077 "1" "0" "26" "S4"
1183 0.01853 "1" "0" "26" "S4"
1184 0.02592 "1" "0" "26" "S4"
1185 0.01178 "1" "0" "26" "S4"
1186 0.08488 "1" "0" "27" "S4"
1187 0.05985 "1" "0" "27" "S4"
1188 0.14131 "1" "0" "31" "S4"
1189 0.05865 "1" "0" "31" "S4"
1190 0.00403 "1" "0" "32" "S4"
1191 0.02535 "1" "0" "32" "S4"
1192 0.04782 "1" "0" "33" "S4"
1193 0.05095 "1" "0" "33" "S4"
1194 0.00544 "1" "0" "33" "S4"
1195 0.01807 "1" "0" "33" "S4"
1196 0.00417 "1" "0" "33" "S4"
1197 0.00976 "1" "0" "33" "S4"
1198 0.03025 "1" "0" "34" "S4"
1199 0.08549 "1" "0" "34" "S4"
1200 0.04183 "1" "0" "35" "S4"
1201 0.11909 "1" "0" "35" "S4"
1202 0.30223 "1" "0" "39" "S4"
1203 0.21827 "1" "0" "39" "S4"
1204 0.03633 "1" "0" "40" "S4"
1205 0.02602 "1" "0" "40" "S4"
1206 0.04184 "1" "0" "40" "S4"
1207 0.02327 "1" "0" "40" "S4"
1208 0.03302 "1" "0" "41" "S4"
1209 0.03200 "1" "0" "41" "S4"
1210 0.00842 "1" "0" "41" "S4"
1211 0.01116 "1" "0" "41" "S4"
1212 0.01156 "1" "0" "41" "S4"
1213 0.03219 "1" "0" "41" "S4"
1214 0.02842 "1" "0" "42" "S4"
1215 0.03169 "1" "0" "42" "S4"
1216 0.02564 "1" "0" "42" "S4"
1217 0.01589 "1" "0" "42" "S4"
1218 0.07362 "1" "0" "43" "S4"
1219 0.02389 "1" "0" "43" "S4"
1220 0.22918 "1" "0" "47" "S4"
1221 0.22932 "1" "0" "47" "S4"
1222 0.09437 "1" "0" "48" "S4"
1223 0.03457 "1" "0" "48" "S4"
1224 0.02476 "1" "0" "49" "S4"
1225 0.02321 "1" "0" "49" "S4"
1226 0.02739 "1" "0" "49" "S4"
1227 0.02128 "1" "0" "49" "S4"
1228 0.02673 "1" "0" "49" "S4"
1229 0.01014 "1" "0" "49" "S4"
1230 0.05445 "1" "0" "50" "S4"
1231 0.00837 "1" "0" "50" "S4"
1232 0.01517 "1" "0" "51" "S4"
1233 0.00913 "1" "0" "51" "S4"
1234 0.00780 "1" "0" "55" "S4"
1235 0.03777 "1" "0" "55" "S4"
1236 0.08447 "1" "0" "56" "S4"
1237 0.17278 "1" "0" "56" "S4"
1238 0.01752 "1" "0" "56" "S4"
1239 0.02416 "1" "0" "56" "S4"
1240 0.05493 "1" "0" "57" "S4"
1241 0.04623 "1" "0" "57" "S4"
1242 0.04403 "1" "0" "57" "S4"
1243 0.00886 "1" "0" "57" "S4"
1244 0.02635 "1" "0" "57" "S4"
1245 0.03569 "1" "0" "57" "S4"
1246 0.01311 "1" "0" "58" "S4"
1247 0.03843 "1" "0" "58" "S4"
1248 0.02848 "1" "0" "58" "S4"
1249 0.00926 "1" "0" "58" "S4"
1250 0.02941 "1" "0" "59" "S4"
1251 0.00638 "1" "0" "59" "S4"
1252 0.02150 "1" "0" "63" "S4"
1253 0.01835 "1" "0" "63" "S4"
1254 0.03133 "1" "0" "64" "S4"
1255 0.01710 "1" "0" "64" "S4"
1256 0.07308 "2" "1" "1" "S4"
1257 0.10940 "2" "1" "1" "S4"
1258 0.01994 "2" "1" "1" "S4"
1259 0.02295 "2" "1" "1" "S4"
1260 0.00565 "2" "1" "2" "S4"
1261 0.01133 "2" "1" "2" "S4"
1262 0.03884 "2" "1" "3" "S4"
1263 0.02101 "2" "1" "3" "S4"
1264 0.01057 "2" "1" "7" "S4"
1265 0.00799 "2" "1" "7" "S4"
1266 0.01435 "2" "1" "8" "S4"
1267 0.00972 "2" "1" "8" "S4"
1268 0.06889 "2" "1" "8" "S4"
1269 0.05210 "2" "1" "9" "S4"
1270 0.01692 "2" "1" "9" "S4"
1271 0.03379 "2" "1" "9" "S4"
1272 0.01170 "2" "1" "9" "S4"
1273 0.02351 "2" "1" "10" "S4"
1274 0.03730 "2" "1" "10" "S4"
1275 0.04929 "2" "1" "10" "S4"
1276 0.04269 "2" "1" "10" "S4"
1277 0.01071 "2" "1" "11" "S4"
1278 0.02031 "2" "1" "11" "S4"
1279 0.01883 "2" "1" "15" "S4"
1280 0.02693 "2" "1" "15" "S4"
1281 0.00360 "2" "1" "16" "S4"
1282 0.01261 "2" "1" "16" "S4"
1283 0.02813 "2" "1" "17" "S4"
1284 0.05486 "2" "1" "17" "S4"
1285 0.03522 "2" "1" "17" "S4"
1286 0.01318 "2" "1" "17" "S4"
1287 0.04979 "2" "1" "17" "S4"
1288 0.02662 "2" "1" "17" "S4"
1289 0.04614 "2" "1" "18" "S4"
1290 0.02690 "2" "1" "18" "S4"
1291 0.03098 "2" "1" "19" "S4"
1292 0.02804 "2" "1" "19" "S4"
1293 0.04911 "2" "1" "23" "S4"
1294 0.02778 "2" "1" "23" "S4"
1295 0.00562 "2" "1" "24" "S4"
1296 0.01906 "2" "1" "24" "S4"
1297 0.00683 "2" "1" "24" "S4"
1298 0.01612 "2" "1" "24" "S4"
1299 0.02568 "2" "1" "25" "S4"
1300 0.01019 "2" "1" "25" "S4"
1301 0.01429 "2" "1" "25" "S4"
1302 0.00575 "2" "1" "25" "S4"
1303 0.03753 "2" "1" "25" "S4"
1304 0.05731 "2" "1" "25" "S4"
1305 0.00963 "2" "1" "26" "S4"
1306 0.04223 "2" "1" "26" "S4"
1307 0.01378 "2" "1" "26" "S4"
1308 0.05616 "2" "1" "26" "S4"
1309 0.04010 "2" "1" "27" "S4"
1310 0.17045 "2" "1" "27" "S4"
1311 0.11452 "2" "1" "31" "S4"
1312 0.02388 "2" "1" "31" "S4"
1313 0.04864 "2" "1" "32" "S4"
1314 0.02272 "2" "1" "32" "S4"
1315 0.04462 "2" "1" "33" "S4"
1316 0.02870 "2" "1" "33" "S4"
1317 0.00418 "2" "1" "33" "S4"
1318 0.01521 "2" "1" "33" "S4"
1319 0.00637 "2" "1" "33" "S4"
1320 0.01723 "2" "1" "33" "S4"
1321 0.03194 "2" "1" "34" "S4"
1322 0.06585 "2" "1" "34" "S4"
1323 0.01240 "2" "1" "35" "S4"
1324 0.06459 "2" "1" "35" "S4"
1325 0.18637 "2" "1" "39" "S4"
1326 0.09706 "2" "1" "39" "S4"
1327 0.08563 "2" "1" "40" "S4"
1328 0.05516 "2" "1" "40" "S4"
1329 0.05868 "2" "1" "40" "S4"
1330 0.02462 "2" "1" "40" "S4"
1331 0.02656 "2" "1" "41" "S4"
1332 0.01183 "2" "1" "41" "S4"
1333 0.05825 "2" "1" "41" "S4"
1334 0.01756 "2" "1" "41" "S4"
1335 0.03957 "2" "1" "41" "S4"
1336 0.00609 "2" "1" "41" "S4"
1337 0.05013 "2" "1" "42" "S4"
1338 0.00382 "2" "1" "42" "S4"
1339 0.00221 "2" "1" "42" "S4"
1340 0.07797 "2" "1" "42" "S4"
1341 0.01907 "2" "1" "43" "S4"
1342 0.19287 "2" "1" "43" "S4"
1343 0.23022 "2" "1" "47" "S4"
1344 0.02071 "2" "1" "48" "S4"
1345 0.04223 "2" "1" "48" "S4"
1346 0.08604 "2" "1" "49" "S4"
1347 0.04277 "2" "1" "49" "S4"
1348 0.01618 "2" "1" "49" "S4"
1349 0.04597 "2" "1" "49" "S4"
1350 0.05909 "2" "1" "49" "S4"
1351 0.02707 "2" "1" "49" "S4"
1352 0.01758 "2" "1" "50" "S4"
1353 0.01477 "2" "1" "50" "S4"
1354 0.01621 "2" "1" "51" "S4"
1355 0.02992 "2" "1" "51" "S4"
1356 0.03623 "2" "1" "55" "S4"
1357 0.05536 "2" "1" "55" "S4"
1358 0.01815 "2" "1" "56" "S4"
1359 0.02551 "2" "1" "56" "S4"
1360 0.16423 "2" "1" "56" "S4"
1361 0.02572 "2" "1" "56" "S4"
1362 0.01699 "2" "1" "57" "S4"
1363 0.01118 "2" "1" "57" "S4"
1364 0.03689 "2" "1" "57" "S4"
1365 0.01868 "2" "1" "57" "S4"
1366 0.01466 "2" "1" "57" "S4"
1367 0.03944 "2" "1" "57" "S4"
1368 0.05196 "2" "1" "58" "S4"
1369 0.00140 "2" "1" "58" "S4"
1370 0.01637 "2" "1" "58" "S4"
1371 0.00338 "2" "1" "58" "S4"
1372 0.06298 "2" "1" "59" "S4"
1373 0.02264 "2" "1" "59" "S4"
1374 0.03521 "2" "1" "63" "S4"
1375 0.02939 "2" "1" "63" "S4"
1376 0.01129 "2" "1" "64" "S4"
1377 0.08975 "3" "0" "1" "S4"
1378 0.04592 "3" "0" "1" "S4"
1379 0.01797 "3" "0" "1" "S4"
1380 0.06235 "3" "0" "1" "S4"
1381 0.03038 "3" "0" "1" "S4"
1382 0.07700 "3" "0" "1" "S4"
1383 0.07292 "3" "0" "2" "S4"
1384 0.01593 "3" "0" "2" "S4"
1385 0.03290 "3" "0" "3" "S4"
1386 0.01443 "3" "0" "3" "S4"
1387 0.00383 "3" "0" "7" "S4"
1388 0.00742 "3" "0" "7" "S4"
1389 0.03418 "3" "0" "8" "S4"
1390 0.02197 "3" "0" "8" "S4"
1391 0.04705 "3" "0" "8" "S4"
1392 0.01614 "3" "0" "8" "S4"
1393 0.05400 "3" "0" "9" "S4"
1394 0.02407 "3" "0" "9" "S4"
1395 0.03118 "3" "0" "9" "S4"
1396 0.01269 "3" "0" "9" "S4"
1397 0.03953 "3" "0" "9" "S4"
1398 0.02606 "3" "0" "9" "S4"
1399 0.08445 "3" "0" "10" "S4"
1400 0.04232 "3" "0" "10" "S4"
1401 0.03290 "3" "0" "10" "S4"
1402 0.02749 "3" "0" "10" "S4"
1403 0.02017 "3" "0" "11" "S4"
1404 0.04068 "3" "0" "11" "S4"
1405 0.03475 "3" "0" "15" "S4"
1406 0.01998 "3" "0" "15" "S4"
1407 0.01005 "3" "0" "16" "S4"
1408 0.00305 "3" "0" "16" "S4"
1409 0.09177 "3" "0" "17" "S4"
1410 0.02633 "3" "0" "17" "S4"
1411 0.02078 "3" "0" "17" "S4"
1412 0.04393 "3" "0" "17" "S4"
1413 0.02170 "3" "0" "17" "S4"
1414 0.02349 "3" "0" "17" "S4"
1415 0.08026 "3" "0" "18" "S4"
1416 0.02683 "3" "0" "18" "S4"
1417 0.07825 "3" "0" "19" "S4"
1418 0.03051 "3" "0" "19" "S4"
1419 0.03435 "3" "0" "23" "S4"
1420 0.00464 "3" "0" "23" "S4"
1421 0.00368 "3" "0" "24" "S4"
1422 0.00238 "3" "0" "24" "S4"
1423 0.01208 "3" "0" "24" "S4"
1424 0.00285 "3" "0" "24" "S4"
1425 0.01452 "3" "0" "25" "S4"
1426 0.03918 "3" "0" "25" "S4"
1427 0.02340 "3" "0" "25" "S4"
1428 0.01172 "3" "0" "25" "S4"
1429 0.03076 "3" "0" "25" "S4"
1430 0.01327 "3" "0" "25" "S4"
1431 0.06285 "3" "0" "26" "S4"
1432 0.04323 "3" "0" "26" "S4"
1433 0.02450 "3" "0" "26" "S4"
1434 0.03454 "3" "0" "26" "S4"
1435 0.27199 "3" "0" "27" "S4"
1436 0.22073 "3" "0" "27" "S4"
1437 0.16408 "3" "0" "31" "S4"
1438 0.02007 "3" "0" "31" "S4"
1439 0.01666 "3" "0" "32" "S4"
1440 0.00407 "3" "0" "32" "S4"
1441 0.00681 "3" "0" "33" "S4"
1442 0.00132 "3" "0" "33" "S4"
1443 0.01857 "3" "0" "33" "S4"
1444 0.00625 "3" "0" "33" "S4"
1445 0.00436 "3" "0" "33" "S4"
1446 0.00742 "3" "0" "33" "S4"
1447 0.04030 "3" "0" "34" "S4"
1448 0.04396 "3" "0" "34" "S4"
1449 0.05962 "3" "0" "35" "S4"
1450 0.02728 "3" "0" "35" "S4"
1451 0.17925 "3" "0" "39" "S4"
1452 0.05869 "3" "0" "39" "S4"
1453 0.01355 "3" "0" "40" "S4"
1454 0.01734 "3" "0" "40" "S4"
1455 0.02030 "3" "0" "40" "S4"
1456 0.03517 "3" "0" "40" "S4"
1457 0.02600 "3" "0" "41" "S4"
1458 0.00677 "3" "0" "41" "S4"
1459 0.02483 "3" "0" "41" "S4"
1460 0.01140 "3" "0" "41" "S4"
1461 0.02381 "3" "0" "41" "S4"
1462 0.03632 "3" "0" "41" "S4"
1463 0.01985 "3" "0" "42" "S4"
1464 0.01369 "3" "0" "42" "S4"
1465 0.02235 "3" "0" "42" "S4"
1466 0.01166 "3" "0" "42" "S4"
1467 0.04238 "3" "0" "43" "S4"
1468 0.05403 "3" "0" "43" "S4"
1469 0.02639 "3" "0" "47" "S4"
1470 0.04611 "3" "0" "47" "S4"
1471 0.04176 "3" "0" "48" "S4"
1472 0.05564 "3" "0" "48" "S4"
1473 0.01226 "3" "0" "49" "S4"
1474 0.00762 "3" "0" "49" "S4"
1475 0.03506 "3" "0" "49" "S4"
1476 0.04931 "3" "0" "49" "S4"
1477 0.03201 "3" "0" "49" "S4"
1478 0.02932 "3" "0" "49" "S4"
1479 0.02125 "3" "0" "50" "S4"
1480 0.02340 "3" "0" "50" "S4"
1481 0.02767 "3" "0" "51" "S4"
1482 0.01590 "3" "0" "51" "S4"
1483 0.08854 "3" "0" "55" "S4"
1484 0.00601 "3" "0" "55" "S4"
1485 0.03241 "3" "0" "56" "S4"
1486 0.06299 "3" "0" "56" "S4"
1487 0.12379 "3" "0" "56" "S4"
1488 0.07630 "3" "0" "56" "S4"
1489 0.03601 "3" "0" "57" "S4"
1490 0.03370 "3" "0" "57" "S4"
1491 0.08306 "3" "0" "57" "S4"
1492 0.03577 "3" "0" "57" "S4"
1493 0.02025 "3" "0" "57" "S4"
1494 0.00873 "3" "0" "57" "S4"
1495 0.02905 "3" "0" "58" "S4"
1496 0.04706 "3" "0" "58" "S4"
1497 0.01479 "3" "0" "58" "S4"
1498 0.00456 "3" "0" "58" "S4"
1499 0.00450 "3" "0" "59" "S4"
1500 0.04589 "3" "0" "59" "S4"
1501 0.00949 "3" "0" "63" "S4"
1502 0.03610 "3" "0" "63" "S4"
1503 0.09169 "3" "0" "64" "S4"
1504 0.06033 "3" "0" "64" "S4"
1505 0.06235 "1" "0" "1" "S5"
1506 0.05742 "1" "0" "1" "S5"
1507 0.01073 "1" "0" "1" "S5"
1508 0.02894 "1" "0" "1" "S5"
1509 0.02638 "1" "0" "1" "S5"
1510 0.04031 "1" "0" "1" "S5"
1511 0.01545 "1" "0" "2" "S5"
1512 0.03485 "1" "0" "2" "S5"
1513 0.01283 "1" "0" "3" "S5"
1514 0.02222 "1" "0" "3" "S5"
1515 0.04310 "1" "0" "7" "S5"
1516 0.02909 "1" "0" "7" "S5"
1517 0.05378 "1" "0" "8" "S5"
1518 0.00451 "1" "0" "8" "S5"
1519 0.02286 "1" "0" "8" "S5"
1520 0.01039 "1" "0" "8" "S5"
1521 0.02993 "1" "0" "9" "S5"
1522 0.02540 "1" "0" "9" "S5"
1523 0.04280 "1" "0" "9" "S5"
1524 0.07963 "1" "0" "9" "S5"
1525 0.06996 "1" "0" "9" "S5"
1526 0.02311 "1" "0" "9" "S5"
1527 0.01669 "1" "0" "10" "S5"
1528 0.00953 "1" "0" "10" "S5"
1529 0.03236 "1" "0" "10" "S5"
1530 0.01796 "1" "0" "10" "S5"
1531 0.01483 "1" "0" "11" "S5"
1532 0.01728 "1" "0" "11" "S5"
1533 0.01497 "1" "0" "15" "S5"
1534 0.01034 "1" "0" "15" "S5"
1535 0.00597 "1" "0" "16" "S5"
1536 0.01397 "1" "0" "16" "S5"
1537 0.03502 "1" "0" "17" "S5"
1538 0.04858 "1" "0" "17" "S5"
1539 0.02438 "1" "0" "17" "S5"
1540 0.02027 "1" "0" "17" "S5"
1541 0.05116 "1" "0" "17" "S5"
1542 0.06596 "1" "0" "17" "S5"
1543 0.01175 "1" "0" "18" "S5"
1544 0.06527 "1" "0" "18" "S5"
1545 0.02585 "1" "0" "19" "S5"
1546 0.01645 "1" "0" "19" "S5"
1547 0.01826 "1" "0" "23" "S5"
1548 0.01664 "1" "0" "23" "S5"
1549 0.01060 "1" "0" "24" "S5"
1550 0.01150 "1" "0" "24" "S5"
1551 0.02005 "1" "0" "24" "S5"
1552 0.01503 "1" "0" "24" "S5"
1553 0.07178 "1" "0" "25" "S5"
1554 0.03123 "1" "0" "25" "S5"
1555 0.02812 "1" "0" "25" "S5"
1556 0.02672 "1" "0" "25" "S5"
1557 0.04575 "1" "0" "25" "S5"
1558 0.05399 "1" "0" "25" "S5"
1559 0.21518 "1" "0" "26" "S5"
1560 0.02269 "1" "0" "26" "S5"
1561 0.00325 "1" "0" "26" "S5"
1562 0.10588 "1" "0" "26" "S5"
1563 0.03457 "1" "0" "27" "S5"
1564 0.12553 "1" "0" "27" "S5"
1565 0.01916 "1" "0" "31" "S5"
1566 0.03208 "1" "0" "31" "S5"
1567 0.01044 "1" "0" "32" "S5"
1568 0.06126 "1" "0" "32" "S5"
1569 0.01762 "1" "0" "33" "S5"
1570 0.01794 "1" "0" "33" "S5"
1571 0.02188 "1" "0" "33" "S5"
1572 0.03015 "1" "0" "33" "S5"
1573 0.02137 "1" "0" "33" "S5"
1574 0.01932 "1" "0" "33" "S5"
1575 0.07235 "1" "0" "34" "S5"
1576 0.01739 "1" "0" "34" "S5"
1577 0.04256 "1" "0" "35" "S5"
1578 0.04953 "1" "0" "35" "S5"
1579 0.11415 "1" "0" "39" "S5"
1580 0.02518 "1" "0" "39" "S5"
1581 0.06454 "1" "0" "40" "S5"
1582 0.07227 "1" "0" "40" "S5"
1583 0.05723 "1" "0" "40" "S5"
1584 0.03952 "1" "0" "40" "S5"
1585 0.01480 "1" "0" "41" "S5"
1586 0.00921 "1" "0" "41" "S5"
1587 0.00952 "1" "0" "41" "S5"
1588 0.01911 "1" "0" "41" "S5"
1589 0.01492 "1" "0" "41" "S5"
1590 0.02920 "1" "0" "41" "S5"
1591 0.02428 "1" "0" "42" "S5"
1592 0.00969 "1" "0" "42" "S5"
1593 0.00841 "1" "0" "42" "S5"
1594 0.00788 "1" "0" "42" "S5"
1595 0.06966 "1" "0" "43" "S5"
1596 0.04076 "1" "0" "43" "S5"
1597 0.01829 "1" "0" "47" "S5"
1598 0.12288 "1" "0" "47" "S5"
1599 0.08465 "1" "0" "48" "S5"
1600 0.06641 "1" "0" "48" "S5"
1601 0.07304 "1" "0" "49" "S5"
1602 0.09389 "1" "0" "49" "S5"
1603 0.01822 "1" "0" "49" "S5"
1604 0.03693 "1" "0" "49" "S5"
1605 0.01251 "1" "0" "49" "S5"
1606 0.01755 "1" "0" "49" "S5"
1607 0.01140 "1" "0" "50" "S5"
1608 0.00467 "1" "0" "50" "S5"
1609 0.00684 "1" "0" "51" "S5"
1610 0.03569 "1" "0" "51" "S5"
1611 0.00834 "1" "0" "55" "S5"
1612 0.05367 "1" "0" "55" "S5"
1613 0.01933 "1" "0" "56" "S5"
1614 0.07046 "1" "0" "56" "S5"
1615 0.03766 "1" "0" "56" "S5"
1616 0.02985 "1" "0" "56" "S5"
1617 0.02913 "1" "0" "57" "S5"
1618 0.03591 "1" "0" "57" "S5"
1619 0.02208 "1" "0" "57" "S5"
1620 0.01753 "1" "0" "57" "S5"
1621 0.01046 "1" "0" "57" "S5"
1622 0.03983 "1" "0" "57" "S5"
1623 0.05462 "1" "0" "58" "S5"
1624 0.02056 "1" "0" "58" "S5"
1625 0.08370 "1" "0" "58" "S5"
1626 0.01647 "1" "0" "58" "S5"
1627 0.02186 "1" "0" "59" "S5"
1628 0.02084 "1" "0" "59" "S5"
1629 0.07217 "1" "0" "63" "S5"
1630 0.02396 "1" "0" "63" "S5"
1631 0.02373 "1" "0" "64" "S5"
1632 0.02422 "1" "0" "64" "S5"
1633 0.00868 "2" "1" "1" "S5"
1634 0.01970 "2" "1" "1" "S5"
1635 0.02342 "2" "1" "1" "S5"
1636 0.05192 "2" "1" "1" "S5"
1637 0.00491 "2" "1" "1" "S5"
1638 0.04390 "2" "1" "1" "S5"
1639 0.01387 "2" "1" "2" "S5"
1640 0.01822 "2" "1" "2" "S5"
1641 0.01437 "2" "1" "3" "S5"
1642 0.02323 "2" "1" "3" "S5"
1643 0.02396 "2" "1" "7" "S5"
1644 0.03667 "2" "1" "7" "S5"
1645 0.00269 "2" "1" "8" "S5"
1646 0.02936 "2" "1" "8" "S5"
1647 0.00636 "2" "1" "8" "S5"
1648 0.02045 "2" "1" "8" "S5"
1649 0.02338 "2" "1" "9" "S5"
1650 0.02266 "2" "1" "9" "S5"
1651 0.06913 "2" "1" "9" "S5"
1652 0.02032 "2" "1" "9" "S5"
1653 0.05030 "2" "1" "9" "S5"
1654 0.04420 "2" "1" "9" "S5"
1655 0.02126 "2" "1" "10" "S5"
1656 0.02982 "2" "1" "10" "S5"
1657 0.00697 "2" "1" "11" "S5"
1658 0.02047 "2" "1" "11" "S5"
1659 0.00815 "2" "1" "15" "S5"
1660 0.02089 "2" "1" "15" "S5"
1661 0.01893 "2" "1" "16" "S5"
1662 0.02437 "2" "1" "16" "S5"
1663 0.04028 "2" "1" "17" "S5"
1664 0.00135 "2" "1" "17" "S5"
1665 0.04894 "2" "1" "17" "S5"
1666 0.06254 "2" "1" "17" "S5"
1667 0.06517 "2" "1" "17" "S5"
1668 0.03128 "2" "1" "17" "S5"
1669 0.03321 "2" "1" "18" "S5"
1670 0.05832 "2" "1" "18" "S5"
1671 0.03661 "2" "1" "19" "S5"
1672 0.09106 "2" "1" "19" "S5"
1673 0.03703 "2" "1" "23" "S5"
1674 0.06924 "2" "1" "23" "S5"
1675 0.02185 "2" "1" "24" "S5"
1676 0.00623 "2" "1" "24" "S5"
1677 0.00414 "2" "1" "24" "S5"
1678 0.00247 "2" "1" "24" "S5"
1679 0.01361 "2" "1" "25" "S5"
1680 0.09212 "2" "1" "25" "S5"
1681 0.00395 "2" "1" "25" "S5"
1682 0.02941 "2" "1" "25" "S5"
1683 0.01322 "2" "1" "25" "S5"
1684 0.02832 "2" "1" "25" "S5"
1685 0.03444 "2" "1" "26" "S5"
1686 0.02091 "2" "1" "26" "S5"
1687 0.01956 "2" "1" "26" "S5"
1688 0.18129 "2" "1" "26" "S5"
1689 0.01619 "2" "1" "27" "S5"
1690 0.01670 "2" "1" "31" "S5"
1691 0.04065 "2" "1" "31" "S5"
1692 0.01393 "2" "1" "32" "S5"
1693 0.05895 "2" "1" "32" "S5"
1694 0.00164 "2" "1" "33" "S5"
1695 0.01793 "2" "1" "33" "S5"
1696 0.01328 "2" "1" "33" "S5"
1697 0.00241 "2" "1" "33" "S5"
1698 0.04621 "2" "1" "33" "S5"
1699 0.03691 "2" "1" "33" "S5"
1700 0.06116 "2" "1" "34" "S5"
1701 0.07976 "2" "1" "34" "S5"
1702 0.01262 "2" "1" "35" "S5"
1703 0.11632 "2" "1" "35" "S5"
1704 0.03551 "2" "1" "39" "S5"
1705 0.03359 "2" "1" "39" "S5"
1706 0.05983 "2" "1" "40" "S5"
1707 0.01588 "2" "1" "40" "S5"
1708 0.03658 "2" "1" "40" "S5"
1709 0.01995 "2" "1" "40" "S5"
1710 0.03431 "2" "1" "41" "S5"
1711 0.03737 "2" "1" "41" "S5"
1712 0.02273 "2" "1" "41" "S5"
1713 0.01035 "2" "1" "41" "S5"
1714 0.03084 "2" "1" "41" "S5"
1715 0.02296 "2" "1" "41" "S5"
1716 0.00510 "2" "1" "42" "S5"
1717 0.00796 "2" "1" "42" "S5"
1718 0.03623 "2" "1" "42" "S5"
1719 0.00938 "2" "1" "42" "S5"
1720 0.03970 "2" "1" "43" "S5"
1721 0.10481 "2" "1" "43" "S5"
1722 0.05295 "2" "1" "47" "S5"
1723 0.02748 "2" "1" "47" "S5"
1724 0.02683 "2" "1" "48" "S5"
1725 0.04070 "2" "1" "48" "S5"
1726 0.00829 "2" "1" "49" "S5"
1727 0.03371 "2" "1" "49" "S5"
1728 0.07286 "2" "1" "49" "S5"
1729 0.01241 "2" "1" "49" "S5"
1730 0.00539 "2" "1" "49" "S5"
1731 0.06799 "2" "1" "49" "S5"
1732 0.01316 "2" "1" "50" "S5"
1733 0.00762 "2" "1" "50" "S5"
1734 0.07130 "2" "1" "51" "S5"
1735 0.05799 "2" "1" "51" "S5"
1736 0.03055 "2" "1" "55" "S5"
1737 0.02094 "2" "1" "55" "S5"
1738 0.03965 "2" "1" "56" "S5"
1739 0.03486 "2" "1" "56" "S5"
1740 0.01756 "2" "1" "56" "S5"
1741 0.01425 "2" "1" "57" "S5"
1742 0.01454 "2" "1" "57" "S5"
1743 0.01835 "2" "1" "57" "S5"
1744 0.03159 "2" "1" "57" "S5"
1745 0.03170 "2" "1" "58" "S5"
1746 0.01206 "2" "1" "58" "S5"
1747 0.00971 "2" "1" "58" "S5"
1748 0.02320 "2" "1" "58" "S5"
1749 0.01819 "2" "1" "59" "S5"
1750 0.01467 "2" "1" "59" "S5"
1751 0.01571 "2" "1" "63" "S5"
1752 0.00316 "2" "1" "64" "S5"
1753 0.06075 "2" "1" "64" "S5"
1754 0.04245 "3" "0" "1" "S5"
1755 0.02438 "3" "0" "1" "S5"
1756 0.01802 "3" "0" "1" "S5"
1757 0.01851 "3" "0" "1" "S5"
1758 0.01731 "3" "0" "1" "S5"
1759 0.05852 "3" "0" "1" "S5"
1760 0.03005 "3" "0" "2" "S5"
1761 0.01937 "3" "0" "2" "S5"
1762 0.01041 "3" "0" "3" "S5"
1763 0.01781 "3" "0" "3" "S5"
1764 0.01404 "3" "0" "7" "S5"
1765 0.02679 "3" "0" "7" "S5"
1766 0.02342 "3" "0" "8" "S5"
1767 0.04077 "3" "0" "8" "S5"
1768 0.01085 "3" "0" "8" "S5"
1769 0.04023 "3" "0" "8" "S5"
1770 0.05618 "3" "0" "9" "S5"
1771 0.01688 "3" "0" "9" "S5"
1772 0.02889 "3" "0" "9" "S5"
1773 0.02729 "3" "0" "9" "S5"
1774 0.08594 "3" "0" "9" "S5"
1775 0.00999 "3" "0" "9" "S5"
1776 0.02140 "3" "0" "10" "S5"
1777 0.02272 "3" "0" "10" "S5"
1778 0.00878 "3" "0" "10" "S5"
1779 0.04514 "3" "0" "10" "S5"
1780 0.02687 "3" "0" "11" "S5"
1781 0.02184 "3" "0" "11" "S5"
1782 0.01058 "3" "0" "15" "S5"
1783 0.02076 "3" "0" "15" "S5"
1784 0.01989 "3" "0" "16" "S5"
1785 0.02437 "3" "0" "16" "S5"
1786 0.02032 "3" "0" "17" "S5"
1787 0.02169 "3" "0" "17" "S5"
1788 0.03177 "3" "0" "17" "S5"
1789 0.04438 "3" "0" "17" "S5"
1790 0.12359 "3" "0" "17" "S5"
1791 0.02763 "3" "0" "17" "S5"
1792 0.04283 "3" "0" "18" "S5"
1793 0.05420 "3" "0" "18" "S5"
1794 0.01449 "3" "0" "19" "S5"
1795 0.01316 "3" "0" "19" "S5"
1796 0.12837 "3" "0" "23" "S5"
1797 0.11698 "3" "0" "23" "S5"
1798 0.02707 "3" "0" "24" "S5"
1799 0.00363 "3" "0" "24" "S5"
1800 0.03030 "3" "0" "24" "S5"
1801 0.00562 "3" "0" "24" "S5"
1802 0.05376 "3" "0" "25" "S5"
1803 0.00518 "3" "0" "25" "S5"
1804 0.08850 "3" "0" "25" "S5"
1805 0.05792 "3" "0" "25" "S5"
1806 0.00948 "3" "0" "25" "S5"
1807 0.04446 "3" "0" "25" "S5"
1808 0.02148 "3" "0" "26" "S5"
1809 0.07116 "3" "0" "26" "S5"
1810 0.01304 "3" "0" "26" "S5"
1811 0.00908 "3" "0" "26" "S5"
1812 0.04139 "3" "0" "27" "S5"
1813 0.01945 "3" "0" "27" "S5"
1814 0.05176 "3" "0" "31" "S5"
1815 0.03080 "3" "0" "31" "S5"
1816 0.01947 "3" "0" "32" "S5"
1817 0.00798 "3" "0" "32" "S5"
1818 0.01491 "3" "0" "33" "S5"
1819 0.01525 "3" "0" "33" "S5"
1820 0.03050 "3" "0" "33" "S5"
1821 0.02711 "3" "0" "33" "S5"
1822 0.00969 "3" "0" "33" "S5"
1823 0.00517 "3" "0" "33" "S5"
1824 0.02003 "3" "0" "34" "S5"
1825 0.06474 "3" "0" "34" "S5"
1826 0.01152 "3" "0" "35" "S5"
1827 0.03565 "3" "0" "35" "S5"
1828 0.02333 "3" "0" "39" "S5"
1829 0.14862 "3" "0" "39" "S5"
1830 0.04007 "3" "0" "40" "S5"
1831 0.06581 "3" "0" "40" "S5"
1832 0.16744 "3" "0" "40" "S5"
1833 0.03433 "3" "0" "40" "S5"
1834 0.02859 "3" "0" "41" "S5"
1835 0.00362 "3" "0" "41" "S5"
1836 0.01887 "3" "0" "41" "S5"
1837 0.04787 "3" "0" "41" "S5"
1838 0.00638 "3" "0" "41" "S5"
1839 0.13403 "3" "0" "41" "S5"
1840 0.02454 "3" "0" "42" "S5"
1841 0.01485 "3" "0" "42" "S5"
1842 0.01245 "3" "0" "42" "S5"
1843 0.02513 "3" "0" "42" "S5"
1844 0.05527 "3" "0" "43" "S5"
1845 0.06845 "3" "0" "43" "S5"
1846 0.01663 "3" "0" "47" "S5"
1847 0.00870 "3" "0" "47" "S5"
1848 0.01921 "3" "0" "48" "S5"
1849 0.09553 "3" "0" "48" "S5"
1850 0.02374 "3" "0" "49" "S5"
1851 0.04900 "3" "0" "49" "S5"
1852 0.05555 "3" "0" "49" "S5"
1853 0.02240 "3" "0" "49" "S5"
1854 0.02079 "3" "0" "49" "S5"
1855 0.09668 "3" "0" "49" "S5"
1856 0.01694 "3" "0" "50" "S5"
1857 0.01392 "3" "0" "50" "S5"
1858 0.01085 "3" "0" "51" "S5"
1859 0.02447 "3" "0" "51" "S5"
1860 0.01728 "3" "0" "55" "S5"
1861 0.02877 "3" "0" "55" "S5"
1862 0.01910 "3" "0" "56" "S5"
1863 0.02103 "3" "0" "56" "S5"
1864 0.02381 "3" "0" "56" "S5"
1865 0.01927 "3" "0" "56" "S5"
1866 0.03160 "3" "0" "57" "S5"
1867 0.03067 "3" "0" "57" "S5"
1868 0.02594 "3" "0" "57" "S5"
1869 0.06266 "3" "0" "57" "S5"
1870 0.05471 "3" "0" "57" "S5"
1871 0.02602 "3" "0" "57" "S5"
1872 0.03391 "3" "0" "58" "S5"
1873 0.01095 "3" "0" "58" "S5"
1874 0.00319 "3" "0" "58" "S5"
1875 0.04727 "3" "0" "58" "S5"
1876 0.02925 "3" "0" "59" "S5"
1877 0.03333 "3" "0" "59" "S5"
1878 0.02309 "3" "0" "63" "S5"
1879 0.02139 "3" "0" "63" "S5"
1880 0.00599 "3" "0" "64" "S5"
1881 0.02002 "3" "0" "64" "S5"
1882 0.02848 "1" "0" "1" "S6"
1883 0.05573 "1" "0" "1" "S6"
1884 0.05195 "1" "0" "1" "S6"
1885 0.12509 "1" "0" "1" "S6"
1886 0.06086 "1" "0" "1" "S6"
1887 0.03427 "1" "0" "1" "S6"
1888 0.04606 "1" "0" "2" "S6"
1889 0.09445 "1" "0" "2" "S6"
1890 0.02778 "1" "0" "3" "S6"
1891 0.05908 "1" "0" "3" "S6"
1892 0.04370 "1" "0" "7" "S6"
1893 0.49147 "1" "0" "7" "S6"
1894 0.08185 "1" "0" "8" "S6"
1895 0.05416 "1" "0" "8" "S6"
1896 0.03183 "1" "0" "8" "S6"
1897 0.09459 "1" "0" "8" "S6"
1898 0.02090 "1" "0" "9" "S6"
1899 0.07737 "1" "0" "9" "S6"
1900 0.11222 "1" "0" "9" "S6"
1901 0.06221 "1" "0" "9" "S6"
1902 0.11797 "1" "0" "9" "S6"
1903 0.06108 "1" "0" "9" "S6"
1904 0.03748 "1" "0" "10" "S6"
1905 0.02668 "1" "0" "10" "S6"
1906 0.12446 "1" "0" "10" "S6"
1907 0.07325 "1" "0" "10" "S6"
1908 0.05474 "1" "0" "11" "S6"
1909 0.07474 "1" "0" "11" "S6"
1910 0.09515 "1" "0" "15" "S6"
1911 0.10053 "1" "0" "15" "S6"
1912 0.03486 "1" "0" "16" "S6"
1913 0.02816 "1" "0" "16" "S6"
1914 0.05402 "1" "0" "17" "S6"
1915 0.03706 "1" "0" "17" "S6"
1916 0.01211 "1" "0" "17" "S6"
1917 0.05192 "1" "0" "17" "S6"
1918 0.12351 "1" "0" "17" "S6"
1919 0.03790 "1" "0" "17" "S6"
1920 0.07072 "1" "0" "18" "S6"
1921 0.09433 "1" "0" "18" "S6"
1922 0.02967 "1" "0" "19" "S6"
1923 0.08971 "1" "0" "19" "S6"
1924 0.02911 "1" "0" "23" "S6"
1925 0.08646 "1" "0" "23" "S6"
1926 0.03436 "1" "0" "24" "S6"
1927 0.04501 "1" "0" "24" "S6"
1928 0.05792 "1" "0" "24" "S6"
1929 0.02011 "1" "0" "24" "S6"
1930 0.01572 "1" "0" "25" "S6"
1931 0.01928 "1" "0" "25" "S6"
1932 0.01827 "1" "0" "25" "S6"
1933 0.00741 "1" "0" "25" "S6"
1934 0.03762 "1" "0" "25" "S6"
1935 0.01720 "1" "0" "25" "S6"
1936 0.04193 "1" "0" "26" "S6"
1937 0.10756 "1" "0" "26" "S6"
1938 0.09756 "1" "0" "26" "S6"
1939 0.05968 "1" "0" "26" "S6"
1940 0.15624 "1" "0" "27" "S6"
1941 0.13345 "1" "0" "27" "S6"
1942 0.05157 "1" "0" "31" "S6"
1943 0.11959 "1" "0" "31" "S6"
1944 0.03630 "1" "0" "32" "S6"
1945 0.02434 "1" "0" "32" "S6"
1946 0.02597 "1" "0" "33" "S6"
1947 0.00136 "1" "0" "33" "S6"
1948 0.02796 "1" "0" "33" "S6"
1949 0.03823 "1" "0" "33" "S6"
1950 0.00880 "1" "0" "33" "S6"
1951 0.04079 "1" "0" "33" "S6"
1952 0.09086 "1" "0" "34" "S6"
1953 0.07115 "1" "0" "34" "S6"
1954 0.07691 "1" "0" "35" "S6"
1955 0.19162 "1" "0" "35" "S6"
1956 0.03515 "1" "0" "39" "S6"
1957 0.36229 "1" "0" "39" "S6"
1958 0.02980 "1" "0" "40" "S6"
1959 0.06153 "1" "0" "40" "S6"
1960 0.06575 "1" "0" "40" "S6"
1961 0.08828 "1" "0" "40" "S6"
1962 0.04494 "1" "0" "41" "S6"
1963 0.02415 "1" "0" "41" "S6"
1964 0.03278 "1" "0" "41" "S6"
1965 0.02026 "1" "0" "41" "S6"
1966 0.04722 "1" "0" "41" "S6"
1967 0.04443 "1" "0" "41" "S6"
1968 0.04195 "1" "0" "42" "S6"
1969 0.01652 "1" "0" "42" "S6"
1970 0.02748 "1" "0" "42" "S6"
1971 0.04511 "1" "0" "42" "S6"
1972 0.20577 "1" "0" "43" "S6"
1973 0.24963 "1" "0" "43" "S6"
1974 0.06678 "1" "0" "47" "S6"
1975 0.16084 "1" "0" "47" "S6"
1976 0.02419 "1" "0" "48" "S6"
1977 0.07113 "1" "0" "48" "S6"
1978 0.02201 "1" "0" "49" "S6"
1979 0.01292 "1" "0" "49" "S6"
1980 0.03045 "1" "0" "49" "S6"
1981 0.01729 "1" "0" "49" "S6"
1982 0.03487 "1" "0" "49" "S6"
1983 0.01939 "1" "0" "49" "S6"
1984 0.00847 "1" "0" "50" "S6"
1985 0.01277 "1" "0" "50" "S6"
1986 0.40287 "1" "0" "51" "S6"
1987 0.08916 "1" "0" "51" "S6"
1988 0.03783 "1" "0" "55" "S6"
1989 0.01845 "1" "0" "55" "S6"
1990 0.05410 "1" "0" "56" "S6"
1991 0.01481 "1" "0" "56" "S6"
1992 0.03778 "1" "0" "56" "S6"
1993 0.05308 "1" "0" "56" "S6"
1994 0.04564 "1" "0" "57" "S6"
1995 0.05331 "1" "0" "57" "S6"
1996 0.01248 "1" "0" "57" "S6"
1997 0.03377 "1" "0" "57" "S6"
1998 0.01350 "1" "0" "57" "S6"
1999 0.02405 "1" "0" "57" "S6"
2000 0.05801 "1" "0" "58" "S6"
2001 0.03813 "1" "0" "58" "S6"
2002 0.00262 "1" "0" "58" "S6"
2003 0.01960 "1" "0" "58" "S6"
2004 0.03332 "1" "0" "59" "S6"
2005 0.06001 "1" "0" "59" "S6"
2006 0.15178 "1" "0" "63" "S6"
2007 0.02751 "1" "0" "63" "S6"
2008 0.12484 "1" "0" "64" "S6"
2009 0.10364 "1" "0" "64" "S6"
2010 0.28530 "2" "1" "1" "S6"
2011 0.04158 "2" "1" "1" "S6"
2012 0.08853 "2" "1" "1" "S6"
2013 0.08166 "2" "1" "1" "S6"
2014 0.12346 "2" "1" "1" "S6"
2015 0.15339 "2" "1" "1" "S6"
2016 0.05061 "2" "1" "2" "S6"
2017 0.09813 "2" "1" "2" "S6"
2018 0.02605 "2" "1" "3" "S6"
2019 0.02054 "2" "1" "3" "S6"
2020 0.02361 "2" "1" "7" "S6"
2021 0.05160 "2" "1" "7" "S6"
2022 0.09860 "2" "1" "8" "S6"
2023 0.11724 "2" "1" "8" "S6"
2024 0.07406 "2" "1" "8" "S6"
2025 0.08317 "2" "1" "8" "S6"
2026 0.04439 "2" "1" "9" "S6"
2027 0.12747 "2" "1" "9" "S6"
2028 0.01855 "2" "1" "9" "S6"
2029 0.07353 "2" "1" "9" "S6"
2030 0.01593 "2" "1" "9" "S6"
2031 0.08238 "2" "1" "9" "S6"
2032 0.02641 "2" "1" "10" "S6"
2033 0.08762 "2" "1" "10" "S6"
2034 0.09245 "2" "1" "10" "S6"
2035 0.05953 "2" "1" "10" "S6"
2036 0.02262 "2" "1" "11" "S6"
2037 0.11226 "2" "1" "11" "S6"
2038 0.04670 "2" "1" "15" "S6"
2039 0.05568 "2" "1" "15" "S6"
2040 0.04409 "2" "1" "16" "S6"
2041 0.04846 "2" "1" "16" "S6"
2042 0.07635 "2" "1" "17" "S6"
2043 0.04684 "2" "1" "17" "S6"
2044 0.09262 "2" "1" "17" "S6"
2045 0.21734 "2" "1" "17" "S6"
2046 0.10335 "2" "1" "17" "S6"
2047 0.10047 "2" "1" "17" "S6"
2048 0.04559 "2" "1" "18" "S6"
2049 0.17073 "2" "1" "18" "S6"
2050 0.01462 "2" "1" "19" "S6"
2051 0.02109 "2" "1" "19" "S6"
2052 0.04413 "2" "1" "23" "S6"
2053 0.04156 "2" "1" "23" "S6"
2054 0.01821 "2" "1" "24" "S6"
2055 0.02636 "2" "1" "24" "S6"
2056 0.03332 "2" "1" "24" "S6"
2057 0.02476 "2" "1" "24" "S6"
2058 0.10395 "2" "1" "25" "S6"
2059 0.02827 "2" "1" "25" "S6"
2060 0.02343 "2" "1" "25" "S6"
2061 0.01764 "2" "1" "25" "S6"
2062 0.01536 "2" "1" "25" "S6"
2063 0.03142 "2" "1" "25" "S6"
2064 0.12706 "2" "1" "26" "S6"
2065 0.10522 "2" "1" "26" "S6"
2066 0.10627 "2" "1" "26" "S6"
2067 0.13682 "2" "1" "26" "S6"
2068 0.09517 "2" "1" "27" "S6"
2069 0.06046 "2" "1" "31" "S6"
2070 0.06875 "2" "1" "31" "S6"
2071 0.00569 "2" "1" "32" "S6"
2072 0.05015 "2" "1" "32" "S6"
2073 0.03097 "2" "1" "33" "S6"
2074 0.01382 "2" "1" "33" "S6"
2075 0.02484 "2" "1" "33" "S6"
2076 0.02046 "2" "1" "33" "S6"
2077 0.00556 "2" "1" "33" "S6"
2078 0.05033 "2" "1" "33" "S6"
2079 0.08382 "2" "1" "34" "S6"
2080 0.04879 "2" "1" "34" "S6"
2081 0.17162 "2" "1" "35" "S6"
2082 0.31708 "2" "1" "35" "S6"
2083 0.10390 "2" "1" "39" "S6"
2084 0.07741 "2" "1" "40" "S6"
2085 0.08545 "2" "1" "40" "S6"
2086 0.02033 "2" "1" "40" "S6"
2087 0.05961 "2" "1" "41" "S6"
2088 0.04294 "2" "1" "41" "S6"
2089 0.05697 "2" "1" "41" "S6"
2090 0.01080 "2" "1" "41" "S6"
2091 0.00468 "2" "1" "41" "S6"
2092 0.05212 "2" "1" "41" "S6"
2093 0.05490 "2" "1" "42" "S6"
2094 0.01504 "2" "1" "42" "S6"
2095 0.02622 "2" "1" "42" "S6"
2096 0.03434 "2" "1" "42" "S6"
2097 0.11526 "2" "1" "43" "S6"
2098 0.20115 "2" "1" "43" "S6"
2099 0.18517 "2" "1" "47" "S6"
2100 0.06401 "2" "1" "48" "S6"
2101 0.04333 "2" "1" "48" "S6"
2102 0.12038 "2" "1" "49" "S6"
2103 0.04040 "2" "1" "49" "S6"
2104 0.04253 "2" "1" "49" "S6"
2105 0.02346 "2" "1" "49" "S6"
2106 0.01974 "2" "1" "49" "S6"
2107 0.01176 "2" "1" "49" "S6"
2108 0.02109 "2" "1" "50" "S6"
2109 0.01871 "2" "1" "50" "S6"
2110 0.01756 "2" "1" "51" "S6"
2111 0.05184 "2" "1" "51" "S6"
2112 0.07969 "2" "1" "55" "S6"
2113 0.07144 "2" "1" "55" "S6"
2114 0.05067 "2" "1" "56" "S6"
2115 0.13931 "2" "1" "56" "S6"
2116 0.12654 "2" "1" "56" "S6"
2117 0.09258 "2" "1" "56" "S6"
2118 0.06792 "2" "1" "57" "S6"
2119 0.07478 "2" "1" "57" "S6"
2120 0.12748 "2" "1" "57" "S6"
2121 0.12888 "2" "1" "57" "S6"
2122 0.10723 "2" "1" "57" "S6"
2123 0.03938 "2" "1" "58" "S6"
2124 0.02860 "2" "1" "58" "S6"
2125 0.02553 "2" "1" "58" "S6"
2126 0.02418 "2" "1" "58" "S6"
2127 0.01850 "2" "1" "59" "S6"
2128 0.04869 "2" "1" "59" "S6"
2129 0.11026 "2" "1" "63" "S6"
2130 0.13277 "2" "1" "63" "S6"
2131 0.07261 "2" "1" "64" "S6"
2132 0.04703 "3" "0" "1" "S6"
2133 0.10807 "3" "0" "1" "S6"
2134 0.09291 "3" "0" "1" "S6"
2135 0.10145 "3" "0" "1" "S6"
2136 0.05826 "3" "0" "1" "S6"
2137 0.03618 "3" "0" "1" "S6"
2138 0.06631 "3" "0" "2" "S6"
2139 0.02892 "3" "0" "2" "S6"
2140 0.12009 "3" "0" "3" "S6"
2141 0.05717 "3" "0" "3" "S6"
2142 0.03395 "3" "0" "7" "S6"
2143 0.02822 "3" "0" "7" "S6"
2144 0.06977 "3" "0" "8" "S6"
2145 0.12124 "3" "0" "8" "S6"
2146 0.02980 "3" "0" "8" "S6"
2147 0.08463 "3" "0" "8" "S6"
2148 0.10238 "3" "0" "9" "S6"
2149 0.06546 "3" "0" "9" "S6"
2150 0.11008 "3" "0" "9" "S6"
2151 0.12695 "3" "0" "9" "S6"
2152 0.12352 "3" "0" "9" "S6"
2153 0.05846 "3" "0" "9" "S6"
2154 0.05122 "3" "0" "10" "S6"
2155 0.08371 "3" "0" "10" "S6"
2156 0.14624 "3" "0" "10" "S6"
2157 0.04147 "3" "0" "10" "S6"
2158 0.14218 "3" "0" "11" "S6"
2159 0.06581 "3" "0" "11" "S6"
2160 0.12842 "3" "0" "15" "S6"
2161 0.10935 "3" "0" "15" "S6"
2162 0.00236 "3" "0" "16" "S6"
2163 0.02261 "3" "0" "16" "S6"
2164 0.09304 "3" "0" "17" "S6"
2165 0.05722 "3" "0" "17" "S6"
2166 0.07329 "3" "0" "17" "S6"
2167 0.05066 "3" "0" "17" "S6"
2168 0.05455 "3" "0" "17" "S6"
2169 0.02446 "3" "0" "17" "S6"
2170 0.15096 "3" "0" "18" "S6"
2171 0.12974 "3" "0" "18" "S6"
2172 0.07978 "3" "0" "19" "S6"
2173 0.10199 "3" "0" "19" "S6"
2174 0.13079 "3" "0" "23" "S6"
2175 0.04312 "3" "0" "23" "S6"
2176 0.05042 "3" "0" "24" "S6"
2177 0.04617 "3" "0" "24" "S6"
2178 0.03934 "3" "0" "24" "S6"
2179 0.06238 "3" "0" "24" "S6"
2180 0.00871 "3" "0" "25" "S6"
2181 0.06065 "3" "0" "25" "S6"
2182 0.02960 "3" "0" "25" "S6"
2183 0.02521 "3" "0" "25" "S6"
2184 0.03524 "3" "0" "25" "S6"
2185 0.00393 "3" "0" "25" "S6"
2186 0.13026 "3" "0" "26" "S6"
2187 0.07937 "3" "0" "26" "S6"
2188 0.11076 "3" "0" "26" "S6"
2189 0.17800 "3" "0" "26" "S6"
2190 0.28958 "3" "0" "27" "S6"
2191 0.26169 "3" "0" "27" "S6"
2192 0.10399 "3" "0" "31" "S6"
2193 0.11818 "3" "0" "31" "S6"
2194 0.00554 "3" "0" "32" "S6"
2195 0.05184 "3" "0" "32" "S6"
2196 0.07381 "3" "0" "33" "S6"
2197 0.01240 "3" "0" "33" "S6"
2198 0.00757 "3" "0" "33" "S6"
2199 0.00860 "3" "0" "33" "S6"
2200 0.01941 "3" "0" "33" "S6"
2201 0.03835 "3" "0" "33" "S6"
2202 0.14114 "3" "0" "34" "S6"
2203 0.12857 "3" "0" "34" "S6"
2204 0.16848 "3" "0" "35" "S6"
2205 0.16691 "3" "0" "35" "S6"
2206 0.21296 "3" "0" "39" "S6"
2207 0.23067 "3" "0" "39" "S6"
2208 0.09556 "3" "0" "40" "S6"
2209 0.07678 "3" "0" "40" "S6"
2210 0.15307 "3" "0" "40" "S6"
2211 0.07198 "3" "0" "40" "S6"
2212 0.02128 "3" "0" "41" "S6"
2213 0.01822 "3" "0" "41" "S6"
2214 0.02644 "3" "0" "41" "S6"
2215 0.01947 "3" "0" "41" "S6"
2216 0.01850 "3" "0" "41" "S6"
2217 0.01715 "3" "0" "41" "S6"
2218 0.02643 "3" "0" "42" "S6"
2219 0.01097 "3" "0" "42" "S6"
2220 0.03897 "3" "0" "42" "S6"
2221 0.03632 "3" "0" "42" "S6"
2222 0.19613 "3" "0" "43" "S6"
2223 0.18018 "3" "0" "43" "S6"
2224 0.28990 "3" "0" "47" "S6"
2225 0.04318 "3" "0" "47" "S6"
2226 0.07535 "3" "0" "48" "S6"
2227 0.14064 "3" "0" "48" "S6"
2228 0.02382 "3" "0" "49" "S6"
2229 0.00969 "3" "0" "49" "S6"
2230 0.00699 "3" "0" "49" "S6"
2231 0.01013 "3" "0" "49" "S6"
2232 0.04618 "3" "0" "49" "S6"
2233 0.00615 "3" "0" "49" "S6"
2234 0.01164 "3" "0" "50" "S6"
2235 0.00603 "3" "0" "50" "S6"
2236 0.11538 "3" "0" "51" "S6"
2237 0.08818 "3" "0" "51" "S6"
2238 0.07549 "3" "0" "55" "S6"
2239 0.10948 "3" "0" "55" "S6"
2240 0.00500 "3" "0" "56" "S6"
2241 0.01526 "3" "0" "56" "S6"
2242 0.10813 "3" "0" "56" "S6"
2243 0.04849 "3" "0" "56" "S6"
2244 0.06657 "3" "0" "57" "S6"
2245 0.05936 "3" "0" "57" "S6"
2246 0.03120 "3" "0" "57" "S6"
2247 0.09064 "3" "0" "57" "S6"
2248 0.13363 "3" "0" "57" "S6"
2249 0.04386 "3" "0" "57" "S6"
2250 0.04564 "3" "0" "58" "S6"
2251 0.03199 "3" "0" "58" "S6"
2252 0.01476 "3" "0" "58" "S6"
2253 0.01205 "3" "0" "58" "S6"
2254 0.08584 "3" "0" "59" "S6"
2255 0.04161 "3" "0" "59" "S6"
2256 0.04699 "3" "0" "63" "S6"
2257 0.12174 "3" "0" "63" "S6"
2258 0.09047 "3" "0" "64" "S6"
2259 0.09558 "3" "0" "64" "S6"
2260 0.05862 "1" "0" "1" "S7"
2261 0.04537 "1" "0" "1" "S7"
2262 0.02026 "1" "0" "1" "S7"
2263 0.02172 "1" "0" "1" "S7"
2264 0.02341 "1" "0" "1" "S7"
2265 0.01879 "1" "0" "1" "S7"
2266 0.03201 "1" "0" "2" "S7"
2267 0.02664 "1" "0" "2" "S7"
2268 0.02659 "1" "0" "3" "S7"
2269 0.05564 "1" "0" "3" "S7"
2270 0.01161 "1" "0" "7" "S7"
2271 0.01199 "1" "0" "7" "S7"
2272 0.01948 "1" "0" "8" "S7"
2273 0.04330 "1" "0" "8" "S7"
2274 0.02247 "1" "0" "8" "S7"
2275 0.01526 "1" "0" "8" "S7"
2276 0.07433 "1" "0" "9" "S7"
2277 0.01069 "1" "0" "9" "S7"
2278 0.01062 "1" "0" "9" "S7"
2279 0.05410 "1" "0" "9" "S7"
2280 0.00995 "1" "0" "9" "S7"
2281 0.04762 "1" "0" "9" "S7"
2282 0.07303 "1" "0" "10" "S7"
2283 0.02292 "1" "0" "10" "S7"
2284 0.02847 "1" "0" "10" "S7"
2285 0.01594 "1" "0" "10" "S7"
2286 0.02148 "1" "0" "11" "S7"
2287 0.02855 "1" "0" "11" "S7"
2288 0.01743 "1" "0" "15" "S7"
2289 0.04839 "1" "0" "15" "S7"
2290 0.00675 "1" "0" "16" "S7"
2291 0.03314 "1" "0" "16" "S7"
2292 0.02545 "1" "0" "17" "S7"
2293 0.04287 "1" "0" "17" "S7"
2294 0.03490 "1" "0" "17" "S7"
2295 0.01835 "1" "0" "17" "S7"
2296 0.03852 "1" "0" "17" "S7"
2297 0.03338 "1" "0" "17" "S7"
2298 0.01725 "1" "0" "18" "S7"
2299 0.01316 "1" "0" "18" "S7"
2300 0.01958 "1" "0" "19" "S7"
2301 0.01001 "1" "0" "19" "S7"
2302 0.06469 "1" "0" "23" "S7"
2303 0.05016 "1" "0" "23" "S7"
2304 0.00858 "1" "0" "24" "S7"
2305 0.02023 "1" "0" "24" "S7"
2306 0.00067 "1" "0" "24" "S7"
2307 0.01103 "1" "0" "24" "S7"
2308 0.01664 "1" "0" "25" "S7"
2309 0.01909 "1" "0" "25" "S7"
2310 0.02133 "1" "0" "25" "S7"
2311 0.06895 "1" "0" "25" "S7"
2312 0.02992 "1" "0" "25" "S7"
2313 0.02824 "1" "0" "25" "S7"
2314 0.01282 "1" "0" "26" "S7"
2315 0.01191 "1" "0" "26" "S7"
2316 0.00491 "1" "0" "26" "S7"
2317 0.02089 "1" "0" "26" "S7"
2318 0.01926 "1" "0" "27" "S7"
2319 0.01526 "1" "0" "27" "S7"
2320 0.11972 "1" "0" "31" "S7"
2321 0.01150 "1" "0" "31" "S7"
2322 0.00931 "1" "0" "32" "S7"
2323 0.00939 "1" "0" "32" "S7"
2324 0.04460 "1" "0" "33" "S7"
2325 0.04709 "1" "0" "33" "S7"
2326 0.04357 "1" "0" "33" "S7"
2327 0.02293 "1" "0" "33" "S7"
2328 0.07362 "1" "0" "33" "S7"
2329 0.04810 "1" "0" "33" "S7"
2330 0.02615 "1" "0" "34" "S7"
2331 0.04314 "1" "0" "34" "S7"
2332 0.03370 "1" "0" "35" "S7"
2333 0.02166 "1" "0" "35" "S7"
2334 0.06590 "1" "0" "39" "S7"
2335 0.09063 "1" "0" "39" "S7"
2336 0.02138 "1" "0" "40" "S7"
2337 0.06466 "1" "0" "40" "S7"
2338 0.02303 "1" "0" "40" "S7"
2339 0.10980 "1" "0" "40" "S7"
2340 0.05713 "1" "0" "41" "S7"
2341 0.01036 "1" "0" "41" "S7"
2342 0.02147 "1" "0" "41" "S7"
2343 0.02681 "1" "0" "41" "S7"
2344 0.06209 "1" "0" "41" "S7"
2345 0.00873 "1" "0" "41" "S7"
2346 0.02520 "1" "0" "42" "S7"
2347 0.04653 "1" "0" "42" "S7"
2348 0.03380 "1" "0" "42" "S7"
2349 0.05971 "1" "0" "42" "S7"
2350 0.04990 "1" "0" "43" "S7"
2351 0.02243 "1" "0" "43" "S7"
2352 0.09970 "1" "0" "47" "S7"
2353 0.14405 "1" "0" "47" "S7"
2354 0.02629 "1" "0" "48" "S7"
2355 0.00923 "1" "0" "48" "S7"
2356 0.01036 "1" "0" "49" "S7"
2357 0.08213 "1" "0" "49" "S7"
2358 0.05307 "1" "0" "49" "S7"
2359 0.01183 "1" "0" "49" "S7"
2360 0.02564 "1" "0" "49" "S7"
2361 0.03179 "1" "0" "49" "S7"
2362 0.01555 "1" "0" "50" "S7"
2363 0.03916 "1" "0" "50" "S7"
2364 0.02408 "1" "0" "51" "S7"
2365 0.01225 "1" "0" "51" "S7"
2366 0.00656 "1" "0" "55" "S7"
2367 0.02018 "1" "0" "55" "S7"
2368 0.03481 "1" "0" "56" "S7"
2369 0.04703 "1" "0" "56" "S7"
2370 0.03602 "1" "0" "56" "S7"
2371 0.01414 "1" "0" "56" "S7"
2372 0.01195 "1" "0" "57" "S7"
2373 0.00605 "1" "0" "57" "S7"
2374 0.02121 "1" "0" "57" "S7"
2375 0.01480 "1" "0" "57" "S7"
2376 0.05810 "1" "0" "57" "S7"
2377 0.02140 "1" "0" "57" "S7"
2378 0.06134 "1" "0" "58" "S7"
2379 0.03659 "1" "0" "58" "S7"
2380 0.02023 "1" "0" "58" "S7"
2381 0.02866 "1" "0" "58" "S7"
2382 0.03064 "1" "0" "59" "S7"
2383 0.03267 "1" "0" "59" "S7"
2384 0.04364 "1" "0" "63" "S7"
2385 0.02863 "1" "0" "63" "S7"
2386 0.04861 "1" "0" "64" "S7"
2387 0.01395 "1" "0" "64" "S7"
2388 0.06407 "2" "1" "1" "S7"
2389 0.00766 "2" "1" "1" "S7"
2390 0.04680 "2" "1" "1" "S7"
2391 0.09166 "2" "1" "1" "S7"
2392 0.02341 "2" "1" "1" "S7"
2393 0.01500 "2" "1" "1" "S7"
2394 0.04298 "2" "1" "2" "S7"
2395 0.02626 "2" "1" "2" "S7"
2396 0.02699 "2" "1" "3" "S7"
2397 0.01412 "2" "1" "3" "S7"
2398 0.05382 "2" "1" "7" "S7"
2399 0.02260 "2" "1" "7" "S7"
2400 0.05830 "2" "1" "8" "S7"
2401 0.02568 "2" "1" "8" "S7"
2402 0.05106 "2" "1" "8" "S7"
2403 0.19097 "2" "1" "9" "S7"
2404 0.02349 "2" "1" "9" "S7"
2405 0.02335 "2" "1" "9" "S7"
2406 0.02859 "2" "1" "9" "S7"
2407 0.05911 "2" "1" "9" "S7"
2408 0.02011 "2" "1" "9" "S7"
2409 0.03099 "2" "1" "10" "S7"
2410 0.03194 "2" "1" "10" "S7"
2411 0.03516 "2" "1" "10" "S7"
2412 0.02050 "2" "1" "10" "S7"
2413 0.00516 "2" "1" "11" "S7"
2414 0.02371 "2" "1" "11" "S7"
2415 0.05847 "2" "1" "15" "S7"
2416 0.04362 "2" "1" "15" "S7"
2417 0.01696 "2" "1" "16" "S7"
2418 0.00955 "2" "1" "16" "S7"
2419 0.02469 "2" "1" "17" "S7"
2420 0.07107 "2" "1" "17" "S7"
2421 0.04462 "2" "1" "17" "S7"
2422 0.01904 "2" "1" "17" "S7"
2423 0.02196 "2" "1" "17" "S7"
2424 0.02809 "2" "1" "17" "S7"
2425 0.02925 "2" "1" "18" "S7"
2426 0.08616 "2" "1" "18" "S7"
2427 0.00843 "2" "1" "19" "S7"
2428 0.01373 "2" "1" "19" "S7"
2429 0.05509 "2" "1" "23" "S7"
2430 0.02877 "2" "1" "23" "S7"
2431 0.06327 "2" "1" "24" "S7"
2432 0.01163 "2" "1" "24" "S7"
2433 0.03427 "2" "1" "24" "S7"
2434 0.05285 "2" "1" "24" "S7"
2435 0.01142 "2" "1" "25" "S7"
2436 0.04558 "2" "1" "25" "S7"
2437 0.01603 "2" "1" "25" "S7"
2438 0.02946 "2" "1" "25" "S7"
2439 0.02776 "2" "1" "25" "S7"
2440 0.03476 "2" "1" "25" "S7"
2441 0.02160 "2" "1" "26" "S7"
2442 0.04962 "2" "1" "26" "S7"
2443 0.05546 "2" "1" "26" "S7"
2444 0.04950 "2" "1" "26" "S7"
2445 0.09883 "2" "1" "31" "S7"
2446 0.06909 "2" "1" "31" "S7"
2447 0.04422 "2" "1" "32" "S7"
2448 0.02692 "2" "1" "32" "S7"
2449 0.06967 "2" "1" "33" "S7"
2450 0.00710 "2" "1" "33" "S7"
2451 0.04783 "2" "1" "33" "S7"
2452 0.03247 "2" "1" "33" "S7"
2453 0.03821 "2" "1" "33" "S7"
2454 0.02751 "2" "1" "33" "S7"
2455 0.13564 "2" "1" "34" "S7"
2456 0.03966 "2" "1" "34" "S7"
2457 0.03167 "2" "1" "35" "S7"
2458 0.17195 "2" "1" "35" "S7"
2459 0.19000 "2" "1" "39" "S7"
2460 0.03070 "2" "1" "39" "S7"
2461 0.05460 "2" "1" "40" "S7"
2462 0.04767 "2" "1" "40" "S7"
2463 0.07587 "2" "1" "40" "S7"
2464 0.11839 "2" "1" "40" "S7"
2465 0.02451 "2" "1" "41" "S7"
2466 0.02320 "2" "1" "41" "S7"
2467 0.00763 "2" "1" "41" "S7"
2468 0.06200 "2" "1" "41" "S7"
2469 0.04030 "2" "1" "41" "S7"
2470 0.03208 "2" "1" "41" "S7"
2471 0.10470 "2" "1" "42" "S7"
2472 0.05555 "2" "1" "42" "S7"
2473 0.05481 "2" "1" "42" "S7"
2474 0.01799 "2" "1" "42" "S7"
2475 0.06766 "2" "1" "43" "S7"
2476 0.10459 "2" "1" "43" "S7"
2477 0.01440 "2" "1" "48" "S7"
2478 0.01368 "2" "1" "48" "S7"
2479 0.06792 "2" "1" "49" "S7"
2480 0.02099 "2" "1" "49" "S7"
2481 0.01394 "2" "1" "49" "S7"
2482 0.00923 "2" "1" "49" "S7"
2483 0.06665 "2" "1" "49" "S7"
2484 0.03784 "2" "1" "49" "S7"
2485 0.00756 "2" "1" "50" "S7"
2486 0.02228 "2" "1" "50" "S7"
2487 0.01984 "2" "1" "51" "S7"
2488 0.03817 "2" "1" "51" "S7"
2489 0.01856 "2" "1" "55" "S7"
2490 0.01574 "2" "1" "55" "S7"
2491 0.02952 "2" "1" "56" "S7"
2492 0.02575 "2" "1" "56" "S7"
2493 0.03034 "2" "1" "56" "S7"
2494 0.01234 "2" "1" "56" "S7"
2495 0.04797 "2" "1" "57" "S7"
2496 0.03344 "2" "1" "57" "S7"
2497 0.07861 "2" "1" "57" "S7"
2498 0.05663 "2" "1" "57" "S7"
2499 0.05207 "2" "1" "57" "S7"
2500 0.04994 "2" "1" "58" "S7"
2501 0.02643 "2" "1" "58" "S7"
2502 0.08608 "2" "1" "58" "S7"
2503 0.03589 "2" "1" "58" "S7"
2504 0.07257 "2" "1" "59" "S7"
2505 0.04833 "2" "1" "59" "S7"
2506 0.02410 "2" "1" "63" "S7"
2507 0.01810 "2" "1" "63" "S7"
2508 0.02565 "2" "1" "64" "S7"
2509 0.03483 "2" "1" "64" "S7"
2510 0.01693 "3" "0" "1" "S7"
2511 0.02341 "3" "0" "1" "S7"
2512 0.05497 "3" "0" "1" "S7"
2513 0.00745 "3" "0" "1" "S7"
2514 0.01362 "3" "0" "1" "S7"
2515 0.03667 "3" "0" "1" "S7"
2516 0.00754 "3" "0" "2" "S7"
2517 0.01302 "3" "0" "2" "S7"
2518 0.03561 "3" "0" "3" "S7"
2519 0.02430 "3" "0" "3" "S7"
2520 0.01073 "3" "0" "7" "S7"
2521 0.02801 "3" "0" "7" "S7"
2522 0.01300 "3" "0" "8" "S7"
2523 0.03263 "3" "0" "8" "S7"
2524 0.02047 "3" "0" "8" "S7"
2525 0.02753 "3" "0" "8" "S7"
2526 0.00973 "3" "0" "9" "S7"
2527 0.01353 "3" "0" "9" "S7"
2528 0.04897 "3" "0" "9" "S7"
2529 0.02346 "3" "0" "9" "S7"
2530 0.04015 "3" "0" "9" "S7"
2531 0.02768 "3" "0" "9" "S7"
2532 0.03279 "3" "0" "10" "S7"
2533 0.02458 "3" "0" "10" "S7"
2534 0.03771 "3" "0" "10" "S7"
2535 0.01751 "3" "0" "10" "S7"
2536 0.01948 "3" "0" "11" "S7"
2537 0.02471 "3" "0" "11" "S7"
2538 0.02075 "3" "0" "15" "S7"
2539 0.04721 "3" "0" "15" "S7"
2540 0.01465 "3" "0" "16" "S7"
2541 0.00812 "3" "0" "16" "S7"
2542 0.01999 "3" "0" "17" "S7"
2543 0.07534 "3" "0" "17" "S7"
2544 0.04199 "3" "0" "17" "S7"
2545 0.01065 "3" "0" "17" "S7"
2546 0.03517 "3" "0" "17" "S7"
2547 0.04215 "3" "0" "17" "S7"
2548 0.02810 "3" "0" "18" "S7"
2549 0.00957 "3" "0" "18" "S7"
2550 0.00665 "3" "0" "19" "S7"
2551 0.02696 "3" "0" "19" "S7"
2552 0.04665 "3" "0" "23" "S7"
2553 0.03752 "3" "0" "23" "S7"
2554 0.01907 "3" "0" "24" "S7"
2555 0.01532 "3" "0" "24" "S7"
2556 0.00410 "3" "0" "24" "S7"
2557 0.00465 "3" "0" "24" "S7"
2558 0.03411 "3" "0" "25" "S7"
2559 0.01160 "3" "0" "25" "S7"
2560 0.06931 "3" "0" "25" "S7"
2561 0.01683 "3" "0" "25" "S7"
2562 0.00430 "3" "0" "25" "S7"
2563 0.04469 "3" "0" "25" "S7"
2564 0.04849 "3" "0" "26" "S7"
2565 0.04441 "3" "0" "26" "S7"
2566 0.02303 "3" "0" "26" "S7"
2567 0.03229 "3" "0" "26" "S7"
2568 0.04866 "3" "0" "27" "S7"
2569 0.01111 "3" "0" "27" "S7"
2570 0.06047 "3" "0" "31" "S7"
2571 0.05754 "3" "0" "31" "S7"
2572 0.01851 "3" "0" "32" "S7"
2573 0.00730 "3" "0" "32" "S7"
2574 0.02657 "3" "0" "33" "S7"
2575 0.03755 "3" "0" "33" "S7"
2576 0.01657 "3" "0" "33" "S7"
2577 0.00745 "3" "0" "33" "S7"
2578 0.01885 "3" "0" "33" "S7"
2579 0.03582 "3" "0" "33" "S7"
2580 0.01739 "3" "0" "34" "S7"
2581 0.00798 "3" "0" "34" "S7"
2582 0.05230 "3" "0" "35" "S7"
2583 0.06557 "3" "0" "35" "S7"
2584 0.08155 "3" "0" "39" "S7"
2585 0.08707 "3" "0" "39" "S7"
2586 0.02620 "3" "0" "40" "S7"
2587 0.03589 "3" "0" "40" "S7"
2588 0.06365 "3" "0" "40" "S7"
2589 0.12552 "3" "0" "40" "S7"
2590 0.00486 "3" "0" "41" "S7"
2591 0.01235 "3" "0" "41" "S7"
2592 0.31875 "3" "0" "41" "S7"
2593 0.02983 "3" "0" "41" "S7"
2594 0.01077 "3" "0" "41" "S7"
2595 0.01743 "3" "0" "41" "S7"
2596 0.02898 "3" "0" "42" "S7"
2597 0.02851 "3" "0" "42" "S7"
2598 0.04667 "3" "0" "42" "S7"
2599 0.02505 "3" "0" "42" "S7"
2600 0.08418 "3" "0" "43" "S7"
2601 0.01715 "3" "0" "43" "S7"
2602 0.14551 "3" "0" "47" "S7"
2603 0.01835 "3" "0" "47" "S7"
2604 0.05982 "3" "0" "48" "S7"
2605 0.01643 "3" "0" "48" "S7"
2606 0.01119 "3" "0" "49" "S7"
2607 0.03347 "3" "0" "49" "S7"
2608 0.01816 "3" "0" "49" "S7"
2609 0.01763 "3" "0" "49" "S7"
2610 0.03093 "3" "0" "49" "S7"
2611 0.02890 "3" "0" "49" "S7"
2612 0.00541 "3" "0" "50" "S7"
2613 0.01605 "3" "0" "50" "S7"
2614 0.05378 "3" "0" "51" "S7"
2615 0.03034 "3" "0" "51" "S7"
2616 0.10193 "3" "0" "55" "S7"
2617 0.07483 "3" "0" "55" "S7"
2618 0.01200 "3" "0" "56" "S7"
2619 0.01624 "3" "0" "56" "S7"
2620 0.04797 "3" "0" "56" "S7"
2621 0.01844 "3" "0" "56" "S7"
2622 0.00966 "3" "0" "57" "S7"
2623 0.02065 "3" "0" "57" "S7"
2624 0.06102 "3" "0" "57" "S7"
2625 0.04754 "3" "0" "57" "S7"
2626 0.01249 "3" "0" "57" "S7"
2627 0.01321 "3" "0" "57" "S7"
2628 0.01587 "3" "0" "58" "S7"
2629 0.01442 "3" "0" "58" "S7"
2630 0.01918 "3" "0" "58" "S7"
2631 0.01309 "3" "0" "58" "S7"
2632 0.01360 "3" "0" "59" "S7"
2633 0.02657 "3" "0" "59" "S7"
2634 0.01077 "3" "0" "63" "S7"
2635 0.02912 "3" "0" "63" "S7"
2636 0.04673 "3" "0" "64" "S7"
2637 0.03501 "3" "0" "64" "S7"
2638 0.08538 "1" "0" "1" "S8"
2639 0.77760 "1" "0" "1" "S8"
2640 0.02543 "1" "0" "1" "S8"
2641 0.06863 "1" "0" "1" "S8"
2642 0.05444 "1" "0" "1" "S8"
2643 0.03159 "1" "0" "1" "S8"
2644 0.08165 "1" "0" "2" "S8"
2645 0.01351 "1" "0" "2" "S8"
2646 0.02520 "1" "0" "3" "S8"
2647 0.04290 "1" "0" "3" "S8"
2648 0.00586 "1" "0" "7" "S8"
2649 0.03535 "1" "0" "7" "S8"
2650 0.05722 "1" "0" "8" "S8"
2651 0.03542 "1" "0" "8" "S8"
2652 0.02231 "1" "0" "8" "S8"
2653 0.01334 "1" "0" "8" "S8"
2654 0.01165 "1" "0" "9" "S8"
2655 0.05578 "1" "0" "9" "S8"
2656 0.02389 "1" "0" "9" "S8"
2657 0.01194 "1" "0" "9" "S8"
2658 0.09211 "1" "0" "9" "S8"
2659 0.01518 "1" "0" "9" "S8"
2660 0.03285 "1" "0" "10" "S8"
2661 0.01779 "1" "0" "10" "S8"
2662 0.04984 "1" "0" "10" "S8"
2663 0.04240 "1" "0" "10" "S8"
2664 0.05292 "1" "0" "11" "S8"
2665 0.02142 "1" "0" "11" "S8"
2666 0.01324 "1" "0" "15" "S8"
2667 0.06663 "1" "0" "15" "S8"
2668 0.01540 "1" "0" "16" "S8"
2669 0.01603 "1" "0" "16" "S8"
2670 0.03432 "1" "0" "17" "S8"
2671 0.84278 "1" "0" "17" "S8"
2672 0.02610 "1" "0" "17" "S8"
2673 0.02267 "1" "0" "17" "S8"
2674 0.02663 "1" "0" "17" "S8"
2675 0.03447 "1" "0" "17" "S8"
2676 0.03670 "1" "0" "18" "S8"
2677 0.03097 "1" "0" "18" "S8"
2678 0.04987 "1" "0" "19" "S8"
2679 0.02362 "1" "0" "19" "S8"
2680 0.01062 "1" "0" "23" "S8"
2681 0.02468 "1" "0" "23" "S8"
2682 0.02198 "1" "0" "24" "S8"
2683 0.01349 "1" "0" "24" "S8"
2684 0.05249 "1" "0" "24" "S8"
2685 0.01552 "1" "0" "24" "S8"
2686 0.03827 "1" "0" "25" "S8"
2687 0.02364 "1" "0" "25" "S8"
2688 0.07847 "1" "0" "25" "S8"
2689 0.01100 "1" "0" "25" "S8"
2690 0.03508 "1" "0" "25" "S8"
2691 0.00600 "1" "0" "25" "S8"
2692 0.05482 "1" "0" "26" "S8"
2693 0.01388 "1" "0" "26" "S8"
2694 0.03125 "1" "0" "26" "S8"
2695 0.08217 "1" "0" "26" "S8"
2696 0.18424 "1" "0" "27" "S8"
2697 0.01769 "1" "0" "27" "S8"
2698 0.03023 "1" "0" "31" "S8"
2699 0.04151 "1" "0" "31" "S8"
2700 0.05896 "1" "0" "32" "S8"
2701 0.03623 "1" "0" "32" "S8"
2702 0.02473 "1" "0" "33" "S8"
2703 0.00118 "1" "0" "33" "S8"
2704 0.03344 "1" "0" "33" "S8"
2705 0.02127 "1" "0" "33" "S8"
2706 0.02016 "1" "0" "33" "S8"
2707 0.02775 "1" "0" "33" "S8"
2708 0.05152 "1" "0" "34" "S8"
2709 0.03375 "1" "0" "34" "S8"
2710 0.04357 "1" "0" "35" "S8"
2711 0.02253 "1" "0" "35" "S8"
2712 0.03146 "1" "0" "39" "S8"
2713 0.03748 "1" "0" "39" "S8"
2714 0.04681 "1" "0" "40" "S8"
2715 0.11146 "1" "0" "40" "S8"
2716 0.02421 "1" "0" "40" "S8"
2717 0.07031 "1" "0" "40" "S8"
2718 0.01984 "1" "0" "41" "S8"
2719 0.01596 "1" "0" "41" "S8"
2720 0.03540 "1" "0" "41" "S8"
2721 0.05462 "1" "0" "41" "S8"
2722 0.01581 "1" "0" "41" "S8"
2723 0.03548 "1" "0" "41" "S8"
2724 0.01698 "1" "0" "42" "S8"
2725 0.02393 "1" "0" "42" "S8"
2726 0.10695 "1" "0" "42" "S8"
2727 0.03673 "1" "0" "42" "S8"
2728 0.11598 "1" "0" "43" "S8"
2729 0.06792 "1" "0" "43" "S8"
2730 0.01463 "1" "0" "47" "S8"
2731 0.05824 "1" "0" "47" "S8"
2732 0.13007 "1" "0" "48" "S8"
2733 0.02804 "1" "0" "48" "S8"
2734 0.02062 "1" "0" "49" "S8"
2735 0.02066 "1" "0" "49" "S8"
2736 0.02018 "1" "0" "49" "S8"
2737 0.04686 "1" "0" "49" "S8"
2738 0.01174 "1" "0" "49" "S8"
2739 0.08018 "1" "0" "49" "S8"
2740 0.01568 "1" "0" "50" "S8"
2741 0.02136 "1" "0" "50" "S8"
2742 0.05246 "1" "0" "51" "S8"
2743 0.03925 "1" "0" "51" "S8"
2744 0.02893 "1" "0" "55" "S8"
2745 0.03405 "1" "0" "55" "S8"
2746 0.03369 "1" "0" "56" "S8"
2747 0.07134 "1" "0" "56" "S8"
2748 0.08525 "1" "0" "56" "S8"
2749 0.02588 "1" "0" "56" "S8"
2750 0.06131 "1" "0" "57" "S8"
2751 0.04650 "1" "0" "57" "S8"
2752 0.06617 "1" "0" "57" "S8"
2753 0.07149 "1" "0" "57" "S8"
2754 0.03447 "1" "0" "57" "S8"
2755 0.02479 "1" "0" "57" "S8"
2756 0.04680 "1" "0" "58" "S8"
2757 0.02333 "1" "0" "58" "S8"
2758 0.02567 "1" "0" "58" "S8"
2759 0.01877 "1" "0" "58" "S8"
2760 0.01780 "1" "0" "59" "S8"
2761 0.03629 "1" "0" "59" "S8"
2762 0.04287 "1" "0" "63" "S8"
2763 0.03575 "1" "0" "63" "S8"
2764 0.02256 "1" "0" "64" "S8"
2765 0.07933 "1" "0" "64" "S8"
2766 0.09625 "2" "1" "1" "S8"
2767 0.07840 "2" "1" "1" "S8"
2768 0.08234 "2" "1" "1" "S8"
2769 0.05265 "2" "1" "1" "S8"
2770 0.04892 "2" "1" "1" "S8"
2771 0.08102 "2" "1" "1" "S8"
2772 0.02791 "2" "1" "2" "S8"
2773 0.02552 "2" "1" "2" "S8"
2774 0.01352 "2" "1" "3" "S8"
2775 0.00249 "2" "1" "3" "S8"
2776 0.01354 "2" "1" "7" "S8"
2777 0.01274 "2" "1" "7" "S8"
2778 0.05259 "2" "1" "8" "S8"
2779 0.05154 "2" "1" "8" "S8"
2780 0.02042 "2" "1" "8" "S8"
2781 0.03567 "2" "1" "8" "S8"
2782 0.08748 "2" "1" "9" "S8"
2783 0.02612 "2" "1" "9" "S8"
2784 0.02946 "2" "1" "9" "S8"
2785 0.01582 "2" "1" "9" "S8"
2786 0.06572 "2" "1" "9" "S8"
2787 0.01951 "2" "1" "9" "S8"
2788 0.04045 "2" "1" "10" "S8"
2789 0.01351 "2" "1" "10" "S8"
2790 0.01499 "2" "1" "10" "S8"
2791 0.01822 "2" "1" "10" "S8"
2792 0.01231 "2" "1" "11" "S8"
2793 0.02777 "2" "1" "11" "S8"
2794 0.03587 "2" "1" "15" "S8"
2795 0.00662 "2" "1" "15" "S8"
2796 0.04882 "2" "1" "16" "S8"
2797 0.01209 "2" "1" "16" "S8"
2798 0.00677 "2" "1" "17" "S8"
2799 0.02233 "2" "1" "17" "S8"
2800 0.05426 "2" "1" "17" "S8"
2801 0.06597 "2" "1" "17" "S8"
2802 0.02019 "2" "1" "17" "S8"
2803 0.05460 "2" "1" "17" "S8"
2804 0.00889 "2" "1" "19" "S8"
2805 0.00618 "2" "1" "19" "S8"
2806 0.04251 "2" "1" "23" "S8"
2807 0.01786 "2" "1" "23" "S8"
2808 0.01359 "2" "1" "24" "S8"
2809 0.01452 "2" "1" "24" "S8"
2810 0.00834 "2" "1" "24" "S8"
2811 0.01290 "2" "1" "24" "S8"
2812 0.02265 "2" "1" "25" "S8"
2813 0.00495 "2" "1" "25" "S8"
2814 0.00952 "2" "1" "25" "S8"
2815 0.00975 "2" "1" "25" "S8"
2816 0.01193 "2" "1" "25" "S8"
2817 0.02490 "2" "1" "25" "S8"
2818 0.04737 "2" "1" "26" "S8"
2819 0.12282 "2" "1" "26" "S8"
2820 0.07129 "2" "1" "26" "S8"
2821 0.06290 "2" "1" "31" "S8"
2822 0.20599 "2" "1" "31" "S8"
2823 0.03038 "2" "1" "32" "S8"
2824 0.01096 "2" "1" "32" "S8"
2825 0.01153 "2" "1" "33" "S8"
2826 0.01484 "2" "1" "33" "S8"
2827 0.02293 "2" "1" "33" "S8"
2828 0.02168 "2" "1" "33" "S8"
2829 0.01791 "2" "1" "33" "S8"
2830 0.01508 "2" "1" "33" "S8"
2831 0.05090 "2" "1" "34" "S8"
2832 0.10772 "2" "1" "34" "S8"
2833 0.05971 "2" "1" "35" "S8"
2834 0.03975 "2" "1" "35" "S8"
2835 0.36349 "2" "1" "39" "S8"
2836 0.16709 "2" "1" "39" "S8"
2837 0.10274 "2" "1" "40" "S8"
2838 0.02451 "2" "1" "40" "S8"
2839 0.11504 "2" "1" "40" "S8"
2840 0.10895 "2" "1" "40" "S8"
2841 0.01706 "2" "1" "41" "S8"
2842 0.02428 "2" "1" "41" "S8"
2843 0.04393 "2" "1" "41" "S8"
2844 0.01293 "2" "1" "41" "S8"
2845 0.00625 "2" "1" "41" "S8"
2846 0.01450 "2" "1" "41" "S8"
2847 0.04899 "2" "1" "42" "S8"
2848 0.04763 "2" "1" "42" "S8"
2849 0.03400 "2" "1" "42" "S8"
2850 0.02924 "2" "1" "42" "S8"
2851 0.01534 "2" "1" "43" "S8"
2852 0.19054 "2" "1" "47" "S8"
2853 0.01075 "2" "1" "48" "S8"
2854 0.02850 "2" "1" "48" "S8"
2855 0.06253 "2" "1" "49" "S8"
2856 0.06027 "2" "1" "49" "S8"
2857 0.08069 "2" "1" "49" "S8"
2858 0.04132 "2" "1" "49" "S8"
2859 0.01389 "2" "1" "49" "S8"
2860 0.03298 "2" "1" "49" "S8"
2861 0.00871 "2" "1" "50" "S8"
2862 0.01467 "2" "1" "50" "S8"
2863 0.05903 "2" "1" "51" "S8"
2864 0.05313 "2" "1" "51" "S8"
2865 0.04515 "2" "1" "55" "S8"
2866 0.03219 "2" "1" "55" "S8"
2867 0.02260 "2" "1" "56" "S8"
2868 0.06365 "2" "1" "56" "S8"
2869 0.10158 "2" "1" "56" "S8"
2870 0.13356 "2" "1" "56" "S8"
2871 0.04459 "2" "1" "57" "S8"
2872 0.03123 "2" "1" "57" "S8"
2873 0.05864 "2" "1" "57" "S8"
2874 0.04679 "2" "1" "57" "S8"
2875 0.07082 "2" "1" "57" "S8"
2876 0.09305 "2" "1" "57" "S8"
2877 0.01782 "2" "1" "58" "S8"
2878 0.00367 "2" "1" "58" "S8"
2879 0.07117 "2" "1" "58" "S8"
2880 0.02724 "2" "1" "58" "S8"
2881 0.01503 "2" "1" "59" "S8"
2882 0.00199 "2" "1" "59" "S8"
2883 0.08523 "2" "1" "63" "S8"
2884 0.02340 "2" "1" "63" "S8"
2885 0.04649 "2" "1" "64" "S8"
2886 0.03451 "3" "0" "1" "S8"
2887 0.03947 "3" "0" "1" "S8"
2888 0.02375 "3" "0" "1" "S8"
2889 0.06110 "3" "0" "1" "S8"
2890 0.06222 "3" "0" "1" "S8"
2891 0.03433 "3" "0" "2" "S8"
2892 0.04628 "3" "0" "2" "S8"
2893 0.04130 "3" "0" "3" "S8"
2894 0.07274 "3" "0" "3" "S8"
2895 0.01367 "3" "0" "7" "S8"
2896 0.00620 "3" "0" "7" "S8"
2897 0.03803 "3" "0" "8" "S8"
2898 0.03194 "3" "0" "8" "S8"
2899 0.02222 "3" "0" "9" "S8"
2900 0.04063 "3" "0" "9" "S8"
2901 0.02980 "3" "0" "9" "S8"
2902 0.03325 "3" "0" "9" "S8"
2903 0.74390 "3" "0" "9" "S8"
2904 0.05716 "3" "0" "9" "S8"
2905 0.02744 "3" "0" "10" "S8"
2906 0.05333 "3" "0" "10" "S8"
2907 0.02929 "3" "0" "10" "S8"
2908 0.03211 "3" "0" "11" "S8"
2909 0.02252 "3" "0" "11" "S8"
2910 0.02201 "3" "0" "15" "S8"
2911 0.00368 "3" "0" "15" "S8"
2912 0.00518 "3" "0" "16" "S8"
2913 0.02298 "3" "0" "16" "S8"
2914 0.03792 "3" "0" "17" "S8"
2915 0.01585 "3" "0" "17" "S8"
2916 0.02643 "3" "0" "17" "S8"
2917 0.04991 "3" "0" "17" "S8"
2918 0.05409 "3" "0" "17" "S8"
2919 0.00666 "3" "0" "17" "S8"
2920 0.07656 "3" "0" "18" "S8"
2921 0.10193 "3" "0" "18" "S8"
2922 0.02666 "3" "0" "19" "S8"
2923 0.03375 "3" "0" "19" "S8"
2924 0.01777 "3" "0" "23" "S8"
2925 0.00951 "3" "0" "23" "S8"
2926 0.12085 "3" "0" "24" "S8"
2927 0.05513 "3" "0" "24" "S8"
2928 0.05053 "3" "0" "24" "S8"
2929 0.01046 "3" "0" "24" "S8"
2930 0.01848 "3" "0" "25" "S8"
2931 0.00754 "3" "0" "25" "S8"
2932 0.00887 "3" "0" "25" "S8"
2933 0.00876 "3" "0" "25" "S8"
2934 0.01113 "3" "0" "25" "S8"
2935 0.05162 "3" "0" "26" "S8"
2936 0.17667 "3" "0" "26" "S8"
2937 0.12653 "3" "0" "26" "S8"
2938 0.04036 "3" "0" "26" "S8"
2939 0.06738 "3" "0" "27" "S8"
2940 0.14372 "3" "0" "27" "S8"
2941 0.05289 "3" "0" "31" "S8"
2942 0.03328 "3" "0" "31" "S8"
2943 0.02615 "3" "0" "32" "S8"
2944 0.02613 "3" "0" "32" "S8"
2945 0.00575 "3" "0" "33" "S8"
2946 0.05749 "3" "0" "33" "S8"
2947 0.02056 "3" "0" "33" "S8"
2948 0.04195 "3" "0" "33" "S8"
2949 0.03031 "3" "0" "33" "S8"
2950 0.00466 "3" "0" "33" "S8"
2951 0.07718 "3" "0" "34" "S8"
2952 0.05884 "3" "0" "34" "S8"
2953 0.06668 "3" "0" "35" "S8"
2954 0.28324 "3" "0" "35" "S8"
2955 0.11066 "3" "0" "39" "S8"
2956 0.08546 "3" "0" "39" "S8"
2957 0.06880 "3" "0" "40" "S8"
2958 0.02903 "3" "0" "40" "S8"
2959 0.04764 "3" "0" "40" "S8"
2960 0.04449 "3" "0" "40" "S8"
2961 0.01621 "3" "0" "41" "S8"
2962 0.02021 "3" "0" "41" "S8"
2963 0.01628 "3" "0" "41" "S8"
2964 0.01335 "3" "0" "41" "S8"
2965 0.04234 "3" "0" "41" "S8"
2966 0.02352 "3" "0" "41" "S8"
2967 0.01783 "3" "0" "42" "S8"
2968 0.02102 "3" "0" "42" "S8"
2969 0.00387 "3" "0" "42" "S8"
2970 0.01649 "3" "0" "42" "S8"
2971 0.03614 "3" "0" "43" "S8"
2972 0.01821 "3" "0" "43" "S8"
2973 0.16985 "3" "0" "47" "S8"
2974 0.08058 "3" "0" "47" "S8"
2975 0.06767 "3" "0" "48" "S8"
2976 0.02045 "3" "0" "48" "S8"
2977 0.03479 "3" "0" "49" "S8"
2978 0.01646 "3" "0" "49" "S8"
2979 0.00997 "3" "0" "49" "S8"
2980 0.03546 "3" "0" "49" "S8"
2981 0.03490 "3" "0" "49" "S8"
2982 0.01247 "3" "0" "50" "S8"
2983 0.01256 "3" "0" "50" "S8"
2984 0.01068 "3" "0" "51" "S8"
2985 0.01776 "3" "0" "51" "S8"
2986 0.03260 "3" "0" "55" "S8"
2987 0.09782 "3" "0" "55" "S8"
2988 0.03130 "3" "0" "56" "S8"
2989 0.10356 "3" "0" "56" "S8"
2990 0.03479 "3" "0" "57" "S8"
2991 0.05982 "3" "0" "57" "S8"
2992 0.03165 "3" "0" "57" "S8"
2993 0.09574 "3" "0" "57" "S8"
2994 0.02959 "3" "0" "57" "S8"
2995 0.01256 "3" "0" "57" "S8"
2996 0.00224 "3" "0" "58" "S8"
2997 0.02299 "3" "0" "58" "S8"
2998 0.00415 "3" "0" "58" "S8"
2999 0.03186 "3" "0" "58" "S8"
3000 0.01928 "3" "0" "59" "S8"
3001 0.01770 "3" "0" "59" "S8"
3002 0.01433 "3" "0" "63" "S8"
3003 0.02712 "3" "0" "64" "S8"
3004 0.06641 "3" "0" "64" "S8"
3005 0.00515 "1" "0" "1" "S9"
3006 0.03139 "1" "0" "1" "S9"
3007 0.03135 "1" "0" "1" "S9"
3008 0.05308 "1" "0" "1" "S9"
3009 0.02430 "1" "0" "1" "S9"
3010 0.01571 "1" "0" "1" "S9"
3011 0.01963 "1" "0" "2" "S9"
3012 0.01044 "1" "0" "2" "S9"
3013 0.01451 "1" "0" "3" "S9"
3014 0.01459 "1" "0" "3" "S9"
3015 0.00951 "1" "0" "7" "S9"
3016 0.02325 "1" "0" "7" "S9"
3017 0.03000 "1" "0" "8" "S9"
3018 0.03925 "1" "0" "8" "S9"
3019 0.02156 "1" "0" "8" "S9"
3020 0.01317 "1" "0" "8" "S9"
3021 0.04770 "1" "0" "9" "S9"
3022 0.02430 "1" "0" "9" "S9"
3023 0.02887 "1" "0" "9" "S9"
3024 0.04497 "1" "0" "9" "S9"
3025 0.01358 "1" "0" "9" "S9"
3026 0.03835 "1" "0" "9" "S9"
3027 0.02454 "1" "0" "10" "S9"
3028 0.02043 "1" "0" "10" "S9"
3029 0.01376 "1" "0" "10" "S9"
3030 0.00386 "1" "0" "10" "S9"
3031 0.01633 "1" "0" "11" "S9"
3032 0.01019 "1" "0" "11" "S9"
3033 0.00998 "1" "0" "15" "S9"
3034 0.02880 "1" "0" "15" "S9"
3035 0.03212 "1" "0" "16" "S9"
3036 0.02634 "1" "0" "16" "S9"
3037 0.01846 "1" "0" "17" "S9"
3038 0.02072 "1" "0" "17" "S9"
3039 0.02368 "1" "0" "17" "S9"
3040 0.02646 "1" "0" "17" "S9"
3041 0.02382 "1" "0" "17" "S9"
3042 0.03111 "1" "0" "17" "S9"
3043 0.03226 "1" "0" "18" "S9"
3044 0.03030 "1" "0" "18" "S9"
3045 0.01694 "1" "0" "19" "S9"
3046 0.02314 "1" "0" "19" "S9"
3047 0.02798 "1" "0" "23" "S9"
3048 0.01264 "1" "0" "23" "S9"
3049 0.00959 "1" "0" "24" "S9"
3050 0.06671 "1" "0" "24" "S9"
3051 0.00911 "1" "0" "24" "S9"
3052 0.01465 "1" "0" "24" "S9"
3053 0.01264 "1" "0" "25" "S9"
3054 0.02086 "1" "0" "25" "S9"
3055 0.04643 "1" "0" "25" "S9"
3056 0.02171 "1" "0" "25" "S9"
3057 0.00851 "1" "0" "25" "S9"
3058 0.00817 "1" "0" "25" "S9"
3059 0.08093 "1" "0" "26" "S9"
3060 0.02388 "1" "0" "26" "S9"
3061 0.09797 "1" "0" "26" "S9"
3062 0.01638 "1" "0" "26" "S9"
3063 0.01758 "1" "0" "27" "S9"
3064 0.02622 "1" "0" "27" "S9"
3065 0.01934 "1" "0" "31" "S9"
3066 0.01439 "1" "0" "31" "S9"
3067 0.01070 "1" "0" "32" "S9"
3068 0.00293 "1" "0" "32" "S9"
3069 0.03613 "1" "0" "33" "S9"
3070 0.03459 "1" "0" "33" "S9"
3071 0.01509 "1" "0" "33" "S9"
3072 0.01199 "1" "0" "33" "S9"
3073 0.00317 "1" "0" "33" "S9"
3074 0.05326 "1" "0" "33" "S9"
3075 0.08113 "1" "0" "34" "S9"
3076 0.01966 "1" "0" "35" "S9"
3077 0.12801 "1" "0" "35" "S9"
3078 0.01446 "1" "0" "39" "S9"
3079 0.05190 "1" "0" "39" "S9"
3080 0.01993 "1" "0" "40" "S9"
3081 0.03240 "1" "0" "40" "S9"
3082 0.05907 "1" "0" "40" "S9"
3083 0.01896 "1" "0" "40" "S9"
3084 0.01422 "1" "0" "41" "S9"
3085 0.00568 "1" "0" "41" "S9"
3086 0.02245 "1" "0" "41" "S9"
3087 0.01270 "1" "0" "41" "S9"
3088 0.04626 "1" "0" "41" "S9"
3089 0.09029 "1" "0" "41" "S9"
3090 0.01035 "1" "0" "42" "S9"
3091 0.00626 "1" "0" "42" "S9"
3092 0.00521 "1" "0" "42" "S9"
3093 0.00370 "1" "0" "42" "S9"
3094 0.03388 "1" "0" "43" "S9"
3095 0.02181 "1" "0" "43" "S9"
3096 0.06023 "1" "0" "47" "S9"
3097 0.12374 "1" "0" "47" "S9"
3098 0.05069 "1" "0" "48" "S9"
3099 0.00680 "1" "0" "48" "S9"
3100 0.02911 "1" "0" "49" "S9"
3101 0.02266 "1" "0" "49" "S9"
3102 0.02396 "1" "0" "49" "S9"
3103 0.01297 "1" "0" "49" "S9"
3104 0.01350 "1" "0" "49" "S9"
3105 0.04422 "1" "0" "49" "S9"
3106 0.00279 "1" "0" "50" "S9"
3107 0.02507 "1" "0" "50" "S9"
3108 0.04286 "1" "0" "51" "S9"
3109 0.04607 "1" "0" "51" "S9"
3110 0.05575 "1" "0" "55" "S9"
3111 0.03088 "1" "0" "55" "S9"
3112 0.01013 "1" "0" "56" "S9"
3113 0.03146 "1" "0" "56" "S9"
3114 0.04251 "1" "0" "56" "S9"
3115 0.01966 "1" "0" "56" "S9"
3116 0.01379 "1" "0" "57" "S9"
3117 0.01945 "1" "0" "57" "S9"
3118 0.02637 "1" "0" "57" "S9"
3119 0.01448 "1" "0" "57" "S9"
3120 0.04062 "1" "0" "57" "S9"
3121 0.01601 "1" "0" "57" "S9"
3122 0.00578 "1" "0" "58" "S9"
3123 0.01238 "1" "0" "58" "S9"
3124 0.00985 "1" "0" "58" "S9"
3125 0.01162 "1" "0" "58" "S9"
3126 0.02216 "1" "0" "59" "S9"
3127 0.02683 "1" "0" "59" "S9"
3128 0.05520 "1" "0" "63" "S9"
3129 0.03375 "1" "0" "63" "S9"
3130 0.03828 "1" "0" "64" "S9"
3131 0.02576 "1" "0" "64" "S9"
3132 0.03546 "2" "1" "1" "S9"
3133 0.04609 "2" "1" "1" "S9"
3134 0.04631 "2" "1" "1" "S9"
3135 0.02402 "2" "1" "1" "S9"
3136 0.01952 "2" "1" "1" "S9"
3137 0.03742 "2" "1" "1" "S9"
3138 0.05753 "2" "1" "2" "S9"
3139 0.00942 "2" "1" "2" "S9"
3140 0.02037 "2" "1" "3" "S9"
3141 0.04759 "2" "1" "3" "S9"
3142 0.03558 "2" "1" "7" "S9"
3143 0.01359 "2" "1" "7" "S9"
3144 0.00873 "2" "1" "8" "S9"
3145 0.00507 "2" "1" "8" "S9"
3146 0.02515 "2" "1" "8" "S9"
3147 0.02043 "2" "1" "8" "S9"
3148 0.01842 "2" "1" "9" "S9"
3149 0.01543 "2" "1" "9" "S9"
3150 0.06032 "2" "1" "9" "S9"
3151 0.02490 "2" "1" "9" "S9"
3152 0.01687 "2" "1" "9" "S9"
3153 0.01282 "2" "1" "9" "S9"
3154 0.02528 "2" "1" "10" "S9"
3155 0.08154 "2" "1" "10" "S9"
3156 0.00656 "2" "1" "11" "S9"
3157 0.02232 "2" "1" "11" "S9"
3158 0.01801 "2" "1" "15" "S9"
3159 0.00388 "2" "1" "15" "S9"
3160 0.00836 "2" "1" "16" "S9"
3161 0.02936 "2" "1" "16" "S9"
3162 0.02078 "2" "1" "17" "S9"
3163 0.00861 "2" "1" "17" "S9"
3164 0.02668 "2" "1" "17" "S9"
3165 0.07086 "2" "1" "17" "S9"
3166 0.00847 "2" "1" "17" "S9"
3167 0.03195 "2" "1" "17" "S9"
3168 0.02002 "2" "1" "18" "S9"
3169 0.05412 "2" "1" "18" "S9"
3170 0.03930 "2" "1" "19" "S9"
3171 0.04142 "2" "1" "19" "S9"
3172 0.02208 "2" "1" "23" "S9"
3173 0.03152 "2" "1" "23" "S9"
3174 0.06165 "2" "1" "24" "S9"
3175 0.00481 "2" "1" "24" "S9"
3176 0.00419 "2" "1" "24" "S9"
3177 0.02511 "2" "1" "24" "S9"
3178 0.02237 "2" "1" "25" "S9"
3179 0.01354 "2" "1" "25" "S9"
3180 0.00847 "2" "1" "25" "S9"
3181 0.02380 "2" "1" "25" "S9"
3182 0.02254 "2" "1" "25" "S9"
3183 0.02640 "2" "1" "25" "S9"
3184 0.04045 "2" "1" "26" "S9"
3185 0.08944 "2" "1" "26" "S9"
3186 0.05662 "2" "1" "26" "S9"
3187 0.08855 "2" "1" "26" "S9"
3188 0.07833 "2" "1" "27" "S9"
3189 0.13022 "2" "1" "27" "S9"
3190 0.01248 "2" "1" "31" "S9"
3191 0.02307 "2" "1" "31" "S9"
3192 0.00667 "2" "1" "32" "S9"
3193 0.01385 "2" "1" "32" "S9"
3194 0.02812 "2" "1" "33" "S9"
3195 0.02115 "2" "1" "33" "S9"
3196 0.00832 "2" "1" "33" "S9"
3197 0.00684 "2" "1" "33" "S9"
3198 0.00598 "2" "1" "33" "S9"
3199 0.00584 "2" "1" "33" "S9"
3200 0.06952 "2" "1" "34" "S9"
3201 0.05161 "2" "1" "34" "S9"
3202 0.06455 "2" "1" "35" "S9"
3203 0.18027 "2" "1" "35" "S9"
3204 0.09956 "2" "1" "39" "S9"
3205 0.12003 "2" "1" "39" "S9"
3206 0.05551 "2" "1" "40" "S9"
3207 0.02055 "2" "1" "40" "S9"
3208 0.01023 "2" "1" "40" "S9"
3209 0.03803 "2" "1" "40" "S9"
3210 0.03698 "2" "1" "41" "S9"
3211 0.04555 "2" "1" "41" "S9"
3212 0.04777 "2" "1" "41" "S9"
3213 0.02022 "2" "1" "41" "S9"
3214 0.01150 "2" "1" "41" "S9"
3215 0.05820 "2" "1" "42" "S9"
3216 0.02437 "2" "1" "42" "S9"
3217 0.01042 "2" "1" "42" "S9"
3218 0.00708 "2" "1" "42" "S9"
3219 0.07638 "2" "1" "43" "S9"
3220 0.07353 "2" "1" "43" "S9"
3221 0.14684 "2" "1" "47" "S9"
3222 0.12633 "2" "1" "47" "S9"
3223 0.05042 "2" "1" "48" "S9"
3224 0.01776 "2" "1" "48" "S9"
3225 0.05995 "2" "1" "49" "S9"
3226 0.04166 "2" "1" "49" "S9"
3227 0.03355 "2" "1" "49" "S9"
3228 0.04075 "2" "1" "49" "S9"
3229 0.04118 "2" "1" "49" "S9"
3230 0.03203 "2" "1" "49" "S9"
3231 0.00714 "2" "1" "50" "S9"
3232 0.00387 "2" "1" "50" "S9"
3233 0.01042 "2" "1" "51" "S9"
3234 0.02394 "2" "1" "51" "S9"
3235 0.00769 "2" "1" "55" "S9"
3236 0.03510 "2" "1" "55" "S9"
3237 0.01881 "2" "1" "56" "S9"
3238 0.05820 "2" "1" "56" "S9"
3239 0.03052 "2" "1" "56" "S9"
3240 0.09577 "2" "1" "56" "S9"
3241 0.06149 "2" "1" "57" "S9"
3242 0.01660 "2" "1" "57" "S9"
3243 0.04384 "2" "1" "57" "S9"
3244 0.04998 "2" "1" "57" "S9"
3245 0.04975 "2" "1" "57" "S9"
3246 0.08259 "2" "1" "57" "S9"
3247 0.00693 "2" "1" "58" "S9"
3248 0.01274 "2" "1" "58" "S9"
3249 0.03792 "2" "1" "58" "S9"
3250 0.00936 "2" "1" "58" "S9"
3251 0.00449 "2" "1" "59" "S9"
3252 0.00355 "2" "1" "59" "S9"
3253 0.03741 "2" "1" "63" "S9"
3254 0.00893 "2" "1" "63" "S9"
3255 0.01582 "3" "0" "1" "S9"
3256 0.01789 "3" "0" "1" "S9"
3257 0.06944 "3" "0" "1" "S9"
3258 0.02362 "3" "0" "1" "S9"
3259 0.01098 "3" "0" "1" "S9"
3260 0.03206 "3" "0" "1" "S9"
3261 0.01490 "3" "0" "2" "S9"
3262 0.00404 "3" "0" "2" "S9"
3263 0.00685 "3" "0" "3" "S9"
3264 0.00901 "3" "0" "3" "S9"
3265 0.00190 "3" "0" "7" "S9"
3266 0.02157 "3" "0" "7" "S9"
3267 0.03256 "3" "0" "8" "S9"
3268 0.01961 "3" "0" "8" "S9"
3269 0.02132 "3" "0" "8" "S9"
3270 0.04213 "3" "0" "8" "S9"
3271 0.06062 "3" "0" "9" "S9"
3272 0.02034 "3" "0" "9" "S9"
3273 0.01832 "3" "0" "9" "S9"
3274 0.02828 "3" "0" "9" "S9"
3275 0.07550 "3" "0" "9" "S9"
3276 0.01740 "3" "0" "9" "S9"
3277 0.04787 "3" "0" "10" "S9"
3278 0.01239 "3" "0" "10" "S9"
3279 0.01144 "3" "0" "10" "S9"
3280 0.01998 "3" "0" "10" "S9"
3281 0.03589 "3" "0" "11" "S9"
3282 0.01841 "3" "0" "11" "S9"
3283 0.01787 "3" "0" "15" "S9"
3284 0.03518 "3" "0" "15" "S9"
3285 0.04388 "3" "0" "16" "S9"
3286 0.01081 "3" "0" "16" "S9"
3287 0.03662 "3" "0" "17" "S9"
3288 0.02209 "3" "0" "17" "S9"
3289 0.02622 "3" "0" "17" "S9"
3290 0.00933 "3" "0" "17" "S9"
3291 0.09089 "3" "0" "17" "S9"
3292 0.08199 "3" "0" "17" "S9"
3293 0.00939 "3" "0" "18" "S9"
3294 0.03101 "3" "0" "18" "S9"
3295 0.03556 "3" "0" "19" "S9"
3296 0.00601 "3" "0" "19" "S9"
3297 0.01063 "3" "0" "23" "S9"
3298 0.01103 "3" "0" "23" "S9"
3299 0.01185 "3" "0" "24" "S9"
3300 0.00832 "3" "0" "24" "S9"
3301 0.00758 "3" "0" "24" "S9"
3302 0.02329 "3" "0" "24" "S9"
3303 0.01151 "3" "0" "25" "S9"
3304 0.03118 "3" "0" "25" "S9"
3305 0.02410 "3" "0" "25" "S9"
3306 0.00618 "3" "0" "25" "S9"
3307 0.01800 "3" "0" "25" "S9"
3308 0.01843 "3" "0" "25" "S9"
3309 0.04180 "3" "0" "26" "S9"
3310 0.02260 "3" "0" "26" "S9"
3311 0.04829 "3" "0" "26" "S9"
3312 0.04482 "3" "0" "26" "S9"
3313 0.06214 "3" "0" "27" "S9"
3314 0.08229 "3" "0" "27" "S9"
3315 0.10058 "3" "0" "31" "S9"
3316 0.03930 "3" "0" "31" "S9"
3317 0.00414 "3" "0" "32" "S9"
3318 0.00485 "3" "0" "32" "S9"
3319 0.01729 "3" "0" "33" "S9"
3320 0.01119 "3" "0" "33" "S9"
3321 0.02368 "3" "0" "33" "S9"
3322 0.02574 "3" "0" "33" "S9"
3323 0.00875 "3" "0" "33" "S9"
3324 0.01505 "3" "0" "33" "S9"
3325 0.01587 "3" "0" "34" "S9"
3326 0.03763 "3" "0" "34" "S9"
3327 0.01822 "3" "0" "35" "S9"
3328 0.12615 "3" "0" "35" "S9"
3329 0.09288 "3" "0" "39" "S9"
3330 0.12097 "3" "0" "39" "S9"
3331 0.02944 "3" "0" "40" "S9"
3332 0.02607 "3" "0" "40" "S9"
3333 0.02852 "3" "0" "40" "S9"
3334 0.02974 "3" "0" "40" "S9"
3335 0.06674 "3" "0" "41" "S9"
3336 0.00706 "3" "0" "41" "S9"
3337 0.06123 "3" "0" "41" "S9"
3338 0.03855 "3" "0" "41" "S9"
3339 0.00901 "3" "0" "41" "S9"
3340 0.02169 "3" "0" "41" "S9"
3341 0.05188 "3" "0" "42" "S9"
3342 0.00527 "3" "0" "42" "S9"
3343 0.00396 "3" "0" "42" "S9"
3344 0.04186 "3" "0" "42" "S9"
3345 0.00748 "3" "0" "43" "S9"
3346 0.09197 "3" "0" "43" "S9"
3347 0.14119 "3" "0" "47" "S9"
3348 0.11948 "3" "0" "47" "S9"
3349 0.05436 "3" "0" "48" "S9"
3350 0.07126 "3" "0" "48" "S9"
3351 0.01253 "3" "0" "49" "S9"
3352 0.00741 "3" "0" "49" "S9"
3353 0.03439 "3" "0" "49" "S9"
3354 0.01889 "3" "0" "49" "S9"
3355 0.06875 "3" "0" "49" "S9"
3356 0.01499 "3" "0" "49" "S9"
3357 0.03920 "3" "0" "50" "S9"
3358 0.01576 "3" "0" "50" "S9"
3359 0.08533 "3" "0" "51" "S9"
3360 0.01619 "3" "0" "51" "S9"
3361 0.10333 "3" "0" "55" "S9"
3362 0.03250 "3" "0" "55" "S9"
3363 0.05173 "3" "0" "56" "S9"
3364 0.04277 "3" "0" "56" "S9"
3365 0.13236 "3" "0" "56" "S9"
3366 0.05866 "3" "0" "56" "S9"
3367 0.10636 "3" "0" "57" "S9"
3368 0.00897 "3" "0" "57" "S9"
3369 0.05796 "3" "0" "57" "S9"
3370 0.00903 "3" "0" "57" "S9"
3371 0.01732 "3" "0" "57" "S9"
3372 0.04624 "3" "0" "57" "S9"
3373 0.02341 "3" "0" "58" "S9"
3374 0.01019 "3" "0" "58" "S9"
3375 0.00574 "3" "0" "58" "S9"
3376 0.02782 "3" "0" "58" "S9"
3377 0.01550 "3" "0" "59" "S9"
3378 0.05393 "3" "0" "59" "S9"
3379 0.08042 "3" "0" "63" "S9"
3380 0.01418 "3" "0" "63" "S9"
3381 0.04257 "3" "0" "64" "S9"
3382 0.00882 "3" "0" "64" "S9"
3383 0.03197 "1" "0" "1" "S10"
3384 0.02992 "1" "0" "1" "S10"
3385 0.02034 "1" "0" "1" "S10"
3386 0.03127 "1" "0" "1" "S10"
3387 0.03344 "1" "0" "1" "S10"
3388 0.06977 "1" "0" "1" "S10"
3389 0.00696 "1" "0" "2" "S10"
3390 0.02133 "1" "0" "2" "S10"
3391 0.01118 "1" "0" "3" "S10"
3392 0.01370 "1" "0" "3" "S10"
3393 0.55014 "1" "0" "7" "S10"
3394 0.02422 "1" "0" "7" "S10"
3395 0.01090 "1" "0" "8" "S10"
3396 0.10629 "1" "0" "8" "S10"
3397 0.02739 "1" "0" "8" "S10"
3398 0.04635 "1" "0" "8" "S10"
3399 0.02192 "1" "0" "9" "S10"
3400 0.06639 "1" "0" "9" "S10"
3401 0.00850 "1" "0" "9" "S10"
3402 0.05702 "1" "0" "9" "S10"
3403 0.01571 "1" "0" "9" "S10"
3404 0.03626 "1" "0" "9" "S10"
3405 0.00972 "1" "0" "10" "S10"
3406 0.01834 "1" "0" "10" "S10"
3407 0.06029 "1" "0" "10" "S10"
3408 0.02580 "1" "0" "10" "S10"
3409 0.03418 "1" "0" "11" "S10"
3410 0.03994 "1" "0" "11" "S10"
3411 0.02344 "1" "0" "15" "S10"
3412 0.00784 "1" "0" "15" "S10"
3413 0.01981 "1" "0" "16" "S10"
3414 0.05560 "1" "0" "16" "S10"
3415 0.03256 "1" "0" "17" "S10"
3416 0.04628 "1" "0" "17" "S10"
3417 0.01938 "1" "0" "17" "S10"
3418 0.01774 "1" "0" "17" "S10"
3419 0.07165 "1" "0" "17" "S10"
3420 0.04910 "1" "0" "17" "S10"
3421 0.06410 "1" "0" "18" "S10"
3422 0.06110 "1" "0" "18" "S10"
3423 0.00516 "1" "0" "19" "S10"
3424 0.00312 "1" "0" "19" "S10"
3425 0.03413 "1" "0" "23" "S10"
3426 0.00460 "1" "0" "23" "S10"
3427 0.02090 "1" "0" "24" "S10"
3428 0.01774 "1" "0" "24" "S10"
3429 0.02508 "1" "0" "24" "S10"
3430 0.01432 "1" "0" "24" "S10"
3431 0.08390 "1" "0" "25" "S10"
3432 0.04025 "1" "0" "25" "S10"
3433 0.01939 "1" "0" "25" "S10"
3434 0.00921 "1" "0" "25" "S10"
3435 0.04836 "1" "0" "25" "S10"
3436 0.01151 "1" "0" "25" "S10"
3437 0.02359 "1" "0" "26" "S10"
3438 0.04093 "1" "0" "26" "S10"
3439 0.05197 "1" "0" "26" "S10"
3440 0.02768 "1" "0" "26" "S10"
3441 0.19377 "1" "0" "27" "S10"
3442 0.05403 "1" "0" "27" "S10"
3443 0.03079 "1" "0" "31" "S10"
3444 0.01057 "1" "0" "31" "S10"
3445 0.04160 "1" "0" "32" "S10"
3446 0.01873 "1" "0" "32" "S10"
3447 0.00395 "1" "0" "33" "S10"
3448 0.02095 "1" "0" "33" "S10"
3449 0.03936 "1" "0" "33" "S10"
3450 0.04028 "1" "0" "33" "S10"
3451 0.08241 "1" "0" "33" "S10"
3452 0.02788 "1" "0" "33" "S10"
3453 0.02086 "1" "0" "34" "S10"
3454 0.02467 "1" "0" "34" "S10"
3455 0.01246 "1" "0" "35" "S10"
3456 0.02041 "1" "0" "35" "S10"
3457 0.10836 "1" "0" "39" "S10"
3458 0.11535 "1" "0" "39" "S10"
3459 0.03400 "1" "0" "40" "S10"
3460 0.01319 "1" "0" "40" "S10"
3461 0.15684 "1" "0" "40" "S10"
3462 0.04197 "1" "0" "40" "S10"
3463 0.02944 "1" "0" "41" "S10"
3464 0.03773 "1" "0" "41" "S10"
3465 0.01073 "1" "0" "41" "S10"
3466 0.04672 "1" "0" "41" "S10"
3467 0.01809 "1" "0" "41" "S10"
3468 0.02645 "1" "0" "41" "S10"
3469 0.02498 "1" "0" "42" "S10"
3470 0.06021 "1" "0" "42" "S10"
3471 0.06278 "1" "0" "42" "S10"
3472 0.01700 "1" "0" "42" "S10"
3473 0.04929 "1" "0" "43" "S10"
3474 0.03977 "1" "0" "43" "S10"
3475 0.12739 "1" "0" "47" "S10"
3476 0.00982 "1" "0" "47" "S10"
3477 0.02637 "1" "0" "48" "S10"
3478 0.01783 "1" "0" "48" "S10"
3479 0.02050 "1" "0" "49" "S10"
3480 0.02642 "1" "0" "49" "S10"
3481 0.01538 "1" "0" "49" "S10"
3482 0.00430 "1" "0" "49" "S10"
3483 0.02090 "1" "0" "49" "S10"
3484 0.01904 "1" "0" "49" "S10"
3485 0.04085 "1" "0" "50" "S10"
3486 0.04067 "1" "0" "50" "S10"
3487 0.01932 "1" "0" "51" "S10"
3488 0.13004 "1" "0" "51" "S10"
3489 0.02744 "1" "0" "55" "S10"
3490 0.12030 "1" "0" "55" "S10"
3491 0.06560 "1" "0" "56" "S10"
3492 0.01929 "1" "0" "56" "S10"
3493 0.02380 "1" "0" "56" "S10"
3494 0.02331 "1" "0" "56" "S10"
3495 0.03074 "1" "0" "57" "S10"
3496 0.05298 "1" "0" "57" "S10"
3497 0.03627 "1" "0" "57" "S10"
3498 0.04996 "1" "0" "57" "S10"
3499 0.02988 "1" "0" "57" "S10"
3500 0.02169 "1" "0" "57" "S10"
3501 0.01560 "1" "0" "58" "S10"
3502 0.01506 "1" "0" "58" "S10"
3503 0.01764 "1" "0" "58" "S10"
3504 0.00720 "1" "0" "58" "S10"
3505 0.02198 "1" "0" "59" "S10"
3506 0.01056 "1" "0" "59" "S10"
3507 0.02373 "1" "0" "63" "S10"
3508 0.05604 "1" "0" "63" "S10"
3509 0.07183 "1" "0" "64" "S10"
3510 0.07979 "1" "0" "64" "S10"
3511 0.04926 "2" "1" "1" "S10"
3512 0.09077 "2" "1" "1" "S10"
3513 0.05238 "2" "1" "1" "S10"
3514 0.09251 "2" "1" "1" "S10"
3515 0.06936 "2" "1" "1" "S10"
3516 0.04472 "2" "1" "1" "S10"
3517 0.02505 "2" "1" "2" "S10"
3518 0.07232 "2" "1" "2" "S10"
3519 0.03059 "2" "1" "3" "S10"
3520 0.10615 "2" "1" "3" "S10"
3521 0.02517 "2" "1" "7" "S10"
3522 0.02003 "2" "1" "7" "S10"
3523 0.04326 "2" "1" "8" "S10"
3524 0.05860 "2" "1" "8" "S10"
3525 0.02224 "2" "1" "8" "S10"
3526 0.06842 "2" "1" "8" "S10"
3527 0.03760 "2" "1" "9" "S10"
3528 0.08361 "2" "1" "9" "S10"
3529 0.07743 "2" "1" "9" "S10"
3530 0.10638 "2" "1" "9" "S10"
3531 0.05144 "2" "1" "9" "S10"
3532 0.02865 "2" "1" "9" "S10"
3533 0.02128 "2" "1" "10" "S10"
3534 0.02705 "2" "1" "10" "S10"
3535 0.02333 "2" "1" "11" "S10"
3536 0.01538 "2" "1" "11" "S10"
3537 0.01987 "2" "1" "15" "S10"
3538 0.02218 "2" "1" "15" "S10"
3539 0.00519 "2" "1" "16" "S10"
3540 0.01041 "2" "1" "16" "S10"
3541 0.12778 "2" "1" "17" "S10"
3542 0.05869 "2" "1" "17" "S10"
3543 0.05186 "2" "1" "17" "S10"
3544 0.08771 "2" "1" "17" "S10"
3545 0.06833 "2" "1" "17" "S10"
3546 0.06008 "2" "1" "17" "S10"
3547 0.07835 "2" "1" "18" "S10"
3548 0.01243 "2" "1" "18" "S10"
3549 0.00438 "2" "1" "19" "S10"
3550 0.01092 "2" "1" "19" "S10"
3551 0.01224 "2" "1" "23" "S10"
3552 0.01836 "2" "1" "23" "S10"
3553 0.00776 "2" "1" "24" "S10"
3554 0.01479 "2" "1" "24" "S10"
3555 0.03623 "2" "1" "24" "S10"
3556 0.00994 "2" "1" "24" "S10"
3557 0.03966 "2" "1" "25" "S10"
3558 0.06453 "2" "1" "25" "S10"
3559 0.03111 "2" "1" "25" "S10"
3560 0.01682 "2" "1" "25" "S10"
3561 0.04659 "2" "1" "25" "S10"
3562 0.01040 "2" "1" "25" "S10"
3563 0.05603 "2" "1" "26" "S10"
3564 0.11650 "2" "1" "26" "S10"
3565 0.13365 "2" "1" "26" "S10"
3566 0.09989 "2" "1" "26" "S10"
3567 0.12845 "2" "1" "27" "S10"
3568 0.19029 "2" "1" "31" "S10"
3569 0.07366 "2" "1" "31" "S10"
3570 0.01347 "2" "1" "32" "S10"
3571 0.02896 "2" "1" "32" "S10"
3572 0.03050 "2" "1" "33" "S10"
3573 0.00945 "2" "1" "33" "S10"
3574 0.00794 "2" "1" "33" "S10"
3575 0.00860 "2" "1" "33" "S10"
3576 0.00425 "2" "1" "33" "S10"
3577 0.01457 "2" "1" "33" "S10"
3578 0.06096 "2" "1" "34" "S10"
3579 0.10215 "2" "1" "34" "S10"
3580 0.03881 "2" "1" "35" "S10"
3581 0.07412 "2" "1" "35" "S10"
3582 0.10438 "2" "1" "39" "S10"
3583 0.08235 "2" "1" "39" "S10"
3584 0.03262 "2" "1" "40" "S10"
3585 0.11765 "2" "1" "40" "S10"
3586 0.10858 "2" "1" "40" "S10"
3587 0.08136 "2" "1" "40" "S10"
3588 0.11071 "2" "1" "41" "S10"
3589 0.07545 "2" "1" "41" "S10"
3590 0.00744 "2" "1" "41" "S10"
3591 0.05095 "2" "1" "41" "S10"
3592 0.05406 "2" "1" "41" "S10"
3593 0.02282 "2" "1" "41" "S10"
3594 0.01279 "2" "1" "42" "S10"
3595 0.00961 "2" "1" "42" "S10"
3596 0.08047 "2" "1" "42" "S10"
3597 0.02237 "2" "1" "42" "S10"
3598 0.14339 "2" "1" "43" "S10"
3599 0.02439 "2" "1" "48" "S10"
3600 0.02400 "2" "1" "48" "S10"
3601 0.03526 "2" "1" "49" "S10"
3602 0.05284 "2" "1" "49" "S10"
3603 0.03711 "2" "1" "49" "S10"
3604 0.01585 "2" "1" "49" "S10"
3605 0.01781 "2" "1" "49" "S10"
3606 0.02092 "2" "1" "49" "S10"
3607 0.03246 "2" "1" "50" "S10"
3608 0.04272 "2" "1" "50" "S10"
3609 0.05173 "2" "1" "51" "S10"
3610 0.05035 "2" "1" "51" "S10"
3611 0.03664 "2" "1" "55" "S10"
3612 0.05236 "2" "1" "55" "S10"
3613 0.09253 "2" "1" "56" "S10"
3614 0.07241 "2" "1" "57" "S10"
3615 0.03191 "2" "1" "57" "S10"
3616 0.04329 "2" "1" "57" "S10"
3617 0.01146 "2" "1" "57" "S10"
3618 0.05337 "2" "1" "57" "S10"
3619 0.04397 "2" "1" "57" "S10"
3620 0.01278 "2" "1" "58" "S10"
3621 0.01695 "2" "1" "58" "S10"
3622 0.03284 "2" "1" "58" "S10"
3623 0.03651 "2" "1" "58" "S10"
3624 0.05402 "2" "1" "59" "S10"
3625 0.02627 "2" "1" "59" "S10"
3626 0.02539 "2" "1" "63" "S10"
3627 0.01569 "2" "1" "63" "S10"
3628 0.04396 "2" "1" "64" "S10"
3629 0.02190 "2" "1" "64" "S10"
3630 0.02935 "3" "0" "1" "S10"
3631 0.01574 "3" "0" "1" "S10"
3632 0.02166 "3" "0" "1" "S10"
3633 0.04794 "3" "0" "1" "S10"
3634 0.01618 "3" "0" "1" "S10"
3635 0.05143 "3" "0" "1" "S10"
3636 0.01151 "3" "0" "2" "S10"
3637 0.01430 "3" "0" "2" "S10"
3638 0.05173 "3" "0" "3" "S10"
3639 0.01872 "3" "0" "3" "S10"
3640 0.00745 "3" "0" "7" "S10"
3641 0.00611 "3" "0" "7" "S10"
3642 0.01649 "3" "0" "8" "S10"
3643 0.01806 "3" "0" "8" "S10"
3644 0.00808 "3" "0" "8" "S10"
3645 0.04172 "3" "0" "8" "S10"
3646 0.01286 "3" "0" "9" "S10"
3647 0.04378 "3" "0" "9" "S10"
3648 0.04946 "3" "0" "9" "S10"
3649 0.03927 "3" "0" "9" "S10"
3650 0.01020 "3" "0" "9" "S10"
3651 0.08809 "3" "0" "9" "S10"
3652 0.05172 "3" "0" "10" "S10"
3653 0.04303 "3" "0" "10" "S10"
3654 0.01251 "3" "0" "10" "S10"
3655 0.03038 "3" "0" "10" "S10"
3656 0.01359 "3" "0" "11" "S10"
3657 0.01840 "3" "0" "11" "S10"
3658 0.00527 "3" "0" "15" "S10"
3659 0.04668 "3" "0" "15" "S10"
3660 0.02167 "3" "0" "16" "S10"
3661 0.01057 "3" "0" "16" "S10"
3662 0.00441 "3" "0" "17" "S10"
3663 0.00645 "3" "0" "17" "S10"
3664 0.03042 "3" "0" "17" "S10"
3665 0.10137 "3" "0" "17" "S10"
3666 0.05988 "3" "0" "17" "S10"
3667 0.06146 "3" "0" "17" "S10"
3668 0.01540 "3" "0" "18" "S10"
3669 0.01734 "3" "0" "18" "S10"
3670 0.01198 "3" "0" "19" "S10"
3671 0.01223 "3" "0" "19" "S10"
3672 0.02294 "3" "0" "23" "S10"
3673 0.01633 "3" "0" "23" "S10"
3674 0.00618 "3" "0" "24" "S10"
3675 0.00549 "3" "0" "24" "S10"
3676 0.03987 "3" "0" "24" "S10"
3677 0.00953 "3" "0" "24" "S10"
3678 0.04421 "3" "0" "25" "S10"
3679 0.01682 "3" "0" "25" "S10"
3680 0.03040 "3" "0" "25" "S10"
3681 0.05648 "3" "0" "25" "S10"
3682 0.01405 "3" "0" "25" "S10"
3683 0.01047 "3" "0" "25" "S10"
3684 0.02345 "3" "0" "26" "S10"
3685 0.04900 "3" "0" "26" "S10"
3686 0.02542 "3" "0" "26" "S10"
3687 0.01831 "3" "0" "26" "S10"
3688 0.12825 "3" "0" "27" "S10"
3689 0.11324 "3" "0" "27" "S10"
3690 0.14424 "3" "0" "31" "S10"
3691 0.06455 "3" "0" "31" "S10"
3692 0.01943 "3" "0" "32" "S10"
3693 0.01712 "3" "0" "32" "S10"
3694 0.04584 "3" "0" "33" "S10"
3695 0.02977 "3" "0" "33" "S10"
3696 0.00605 "3" "0" "33" "S10"
3697 0.02126 "3" "0" "33" "S10"
3698 0.03756 "3" "0" "33" "S10"
3699 0.01908 "3" "0" "33" "S10"
3700 0.03517 "3" "0" "34" "S10"
3701 0.03227 "3" "0" "34" "S10"
3702 0.07727 "3" "0" "35" "S10"
3703 0.05926 "3" "0" "35" "S10"
3704 0.07601 "3" "0" "39" "S10"
3705 0.26430 "3" "0" "39" "S10"
3706 0.02998 "3" "0" "40" "S10"
3707 0.01686 "3" "0" "40" "S10"
3708 0.03887 "3" "0" "40" "S10"
3709 0.05157 "3" "0" "40" "S10"
3710 0.04316 "3" "0" "41" "S10"
3711 0.01127 "3" "0" "41" "S10"
3712 0.00201 "3" "0" "41" "S10"
3713 0.02256 "3" "0" "41" "S10"
3714 0.02935 "3" "0" "41" "S10"
3715 0.02798 "3" "0" "41" "S10"
3716 0.04342 "3" "0" "42" "S10"
3717 0.00726 "3" "0" "42" "S10"
3718 0.03244 "3" "0" "42" "S10"
3719 0.01495 "3" "0" "42" "S10"
3720 0.06717 "3" "0" "43" "S10"
3721 0.05337 "3" "0" "43" "S10"
3722 0.14526 "3" "0" "47" "S10"
3723 0.13734 "3" "0" "47" "S10"
3724 0.03700 "3" "0" "48" "S10"
3725 0.02206 "3" "0" "48" "S10"
3726 0.02584 "3" "0" "49" "S10"
3727 0.00784 "3" "0" "49" "S10"
3728 0.01190 "3" "0" "49" "S10"
3729 0.02988 "3" "0" "49" "S10"
3730 0.00755 "3" "0" "49" "S10"
3731 0.00962 "3" "0" "49" "S10"
3732 0.02089 "3" "0" "50" "S10"
3733 0.03335 "3" "0" "50" "S10"
3734 0.00470 "3" "0" "51" "S10"
3735 0.00300 "3" "0" "51" "S10"
3736 0.08988 "3" "0" "55" "S10"
3737 0.06082 "3" "0" "55" "S10"
3738 0.08338 "3" "0" "56" "S10"
3739 0.03863 "3" "0" "56" "S10"
3740 0.05646 "3" "0" "56" "S10"
3741 0.08168 "3" "0" "56" "S10"
3742 0.01393 "3" "0" "57" "S10"
3743 0.01753 "3" "0" "57" "S10"
3744 0.03144 "3" "0" "57" "S10"
3745 0.12118 "3" "0" "57" "S10"
3746 0.04433 "3" "0" "57" "S10"
3747 0.01011 "3" "0" "57" "S10"
3748 0.02215 "3" "0" "58" "S10"
3749 0.01032 "3" "0" "58" "S10"
3750 0.02962 "3" "0" "58" "S10"
3751 0.05864 "3" "0" "58" "S10"
3752 0.02086 "3" "0" "59" "S10"
3753 0.01538 "3" "0" "59" "S10"
3754 0.02127 "3" "0" "63" "S10"
3755 0.00764 "3" "0" "63" "S10"
3756 0.06098 "3" "0" "64" "S10"
3757 0.07971 "3" "0" "64" "S10"
3758 0.08311 "1" "0" "1" "S11"
3759 0.09659 "1" "0" "1" "S11"
3760 0.05667 "1" "0" "1" "S11"
3761 0.77606 "1" "0" "1" "S11"
3762 0.03682 "1" "0" "1" "S11"
3763 0.02685 "1" "0" "1" "S11"
3764 0.02628 "1" "0" "2" "S11"
3765 0.07913 "1" "0" "2" "S11"
3766 0.02115 "1" "0" "3" "S11"
3767 0.01084 "1" "0" "3" "S11"
3768 0.02297 "1" "0" "7" "S11"
3769 0.02291 "1" "0" "7" "S11"
3770 0.06482 "1" "0" "8" "S11"
3771 0.05351 "1" "0" "8" "S11"
3772 0.02241 "1" "0" "8" "S11"
3773 0.02599 "1" "0" "8" "S11"
3774 0.04915 "1" "0" "9" "S11"
3775 0.01470 "1" "0" "9" "S11"
3776 0.05243 "1" "0" "9" "S11"
3777 0.04969 "1" "0" "9" "S11"
3778 0.04007 "1" "0" "9" "S11"
3779 0.07711 "1" "0" "9" "S11"
3780 0.01805 "1" "0" "10" "S11"
3781 0.03528 "1" "0" "10" "S11"
3782 0.01380 "1" "0" "10" "S11"
3783 0.01982 "1" "0" "10" "S11"
3784 0.03659 "1" "0" "11" "S11"
3785 0.01502 "1" "0" "11" "S11"
3786 0.08821 "1" "0" "15" "S11"
3787 0.03638 "1" "0" "15" "S11"
3788 0.01535 "1" "0" "16" "S11"
3789 0.01844 "1" "0" "16" "S11"
3790 0.02502 "1" "0" "17" "S11"
3791 0.13572 "1" "0" "17" "S11"
3792 0.22293 "1" "0" "17" "S11"
3793 0.07660 "1" "0" "17" "S11"
3794 0.09850 "1" "0" "17" "S11"
3795 0.04899 "1" "0" "17" "S11"
3796 0.02899 "1" "0" "18" "S11"
3797 0.02225 "1" "0" "18" "S11"
3798 0.00636 "1" "0" "19" "S11"
3799 0.00904 "1" "0" "19" "S11"
3800 0.03803 "1" "0" "23" "S11"
3801 0.04792 "1" "0" "23" "S11"
3802 0.03828 "1" "0" "24" "S11"
3803 0.06263 "1" "0" "24" "S11"
3804 0.01627 "1" "0" "24" "S11"
3805 0.01012 "1" "0" "24" "S11"
3806 0.02645 "1" "0" "25" "S11"
3807 0.02807 "1" "0" "25" "S11"
3808 0.03785 "1" "0" "25" "S11"
3809 0.07818 "1" "0" "25" "S11"
3810 0.07158 "1" "0" "25" "S11"
3811 0.02043 "1" "0" "25" "S11"
3812 0.02085 "1" "0" "26" "S11"
3813 0.11911 "1" "0" "26" "S11"
3814 0.01012 "1" "0" "26" "S11"
3815 0.06235 "1" "0" "26" "S11"
3816 0.13839 "1" "0" "27" "S11"
3817 0.17083 "1" "0" "27" "S11"
3818 0.05943 "1" "0" "31" "S11"
3819 0.07908 "1" "0" "31" "S11"
3820 0.07613 "1" "0" "32" "S11"
3821 0.05129 "1" "0" "32" "S11"
3822 0.02070 "1" "0" "33" "S11"
3823 0.01904 "1" "0" "33" "S11"
3824 0.08957 "1" "0" "33" "S11"
3825 0.02035 "1" "0" "33" "S11"
3826 0.01502 "1" "0" "33" "S11"
3827 0.00442 "1" "0" "33" "S11"
3828 0.03495 "1" "0" "34" "S11"
3829 0.01295 "1" "0" "34" "S11"
3830 0.11165 "1" "0" "35" "S11"
3831 0.11547 "1" "0" "35" "S11"
3832 0.05673 "1" "0" "39" "S11"
3833 0.06172 "1" "0" "39" "S11"
3834 0.02381 "1" "0" "40" "S11"
3835 0.06642 "1" "0" "40" "S11"
3836 0.17943 "1" "0" "40" "S11"
3837 0.03805 "1" "0" "40" "S11"
3838 0.05969 "1" "0" "41" "S11"
3839 0.02788 "1" "0" "41" "S11"
3840 0.03630 "1" "0" "41" "S11"
3841 0.07848 "1" "0" "41" "S11"
3842 0.00984 "1" "0" "41" "S11"
3843 0.06034 "1" "0" "41" "S11"
3844 0.03374 "1" "0" "42" "S11"
3845 0.06585 "1" "0" "42" "S11"
3846 0.04062 "1" "0" "42" "S11"
3847 0.03497 "1" "0" "42" "S11"
3848 0.02467 "1" "0" "43" "S11"
3849 0.15816 "1" "0" "43" "S11"
3850 0.04492 "1" "0" "47" "S11"
3851 0.04824 "1" "0" "47" "S11"
3852 0.05183 "1" "0" "48" "S11"
3853 0.04391 "1" "0" "48" "S11"
3854 0.06790 "1" "0" "49" "S11"
3855 0.01028 "1" "0" "49" "S11"
3856 0.06827 "1" "0" "49" "S11"
3857 0.03434 "1" "0" "49" "S11"
3858 0.02100 "1" "0" "49" "S11"
3859 0.02923 "1" "0" "49" "S11"
3860 0.03199 "1" "0" "50" "S11"
3861 0.02441 "1" "0" "50" "S11"
3862 0.03644 "1" "0" "51" "S11"
3863 0.04833 "1" "0" "51" "S11"
3864 0.10196 "1" "0" "55" "S11"
3865 0.02595 "1" "0" "55" "S11"
3866 0.01915 "1" "0" "56" "S11"
3867 0.18859 "1" "0" "56" "S11"
3868 0.08763 "1" "0" "56" "S11"
3869 0.06076 "1" "0" "56" "S11"
3870 0.01823 "1" "0" "57" "S11"
3871 0.06068 "1" "0" "57" "S11"
3872 0.08930 "1" "0" "57" "S11"
3873 0.05438 "1" "0" "57" "S11"
3874 0.04504 "1" "0" "57" "S11"
3875 0.00957 "1" "0" "57" "S11"
3876 0.04419 "1" "0" "58" "S11"
3877 0.03520 "1" "0" "58" "S11"
3878 0.02084 "1" "0" "58" "S11"
3879 0.01180 "1" "0" "58" "S11"
3880 0.04572 "1" "0" "59" "S11"
3881 0.03206 "1" "0" "59" "S11"
3882 0.07019 "1" "0" "63" "S11"
3883 0.01103 "1" "0" "63" "S11"
3884 0.03350 "1" "0" "64" "S11"
3885 0.07623 "1" "0" "64" "S11"
3886 0.07912 "2" "1" "1" "S11"
3887 0.14901 "2" "1" "1" "S11"
3888 0.05541 "2" "1" "1" "S11"
3889 0.03199 "2" "1" "1" "S11"
3890 0.06371 "2" "1" "1" "S11"
3891 0.00939 "2" "1" "2" "S11"
3892 0.07025 "2" "1" "2" "S11"
3893 0.11678 "2" "1" "3" "S11"
3894 0.01887 "2" "1" "3" "S11"
3895 0.02620 "2" "1" "7" "S11"
3896 0.02139 "2" "1" "7" "S11"
3897 0.10150 "2" "1" "8" "S11"
3898 0.03068 "2" "1" "8" "S11"
3899 0.04677 "2" "1" "8" "S11"
3900 0.08061 "2" "1" "8" "S11"
3901 0.12036 "2" "1" "9" "S11"
3902 0.02827 "2" "1" "9" "S11"
3903 0.09003 "2" "1" "9" "S11"
3904 0.02457 "2" "1" "9" "S11"
3905 0.07155 "2" "1" "9" "S11"
3906 0.09168 "2" "1" "9" "S11"
3907 0.06587 "2" "1" "10" "S11"
3908 0.02655 "2" "1" "10" "S11"
3909 0.04243 "2" "1" "10" "S11"
3910 0.03829 "2" "1" "10" "S11"
3911 0.00847 "2" "1" "11" "S11"
3912 0.01135 "2" "1" "11" "S11"
3913 0.00583 "2" "1" "15" "S11"
3914 0.08335 "2" "1" "15" "S11"
3915 0.04606 "2" "1" "16" "S11"
3916 0.01009 "2" "1" "16" "S11"
3917 0.06061 "2" "1" "17" "S11"
3918 0.07746 "2" "1" "17" "S11"
3919 0.03346 "2" "1" "17" "S11"
3920 0.03101 "2" "1" "17" "S11"
3921 0.05307 "2" "1" "17" "S11"
3922 0.08516 "2" "1" "17" "S11"
3923 0.01489 "2" "1" "18" "S11"
3924 0.01042 "2" "1" "18" "S11"
3925 0.04144 "2" "1" "19" "S11"
3926 0.01684 "2" "1" "19" "S11"
3927 0.02652 "2" "1" "23" "S11"
3928 0.01025 "2" "1" "23" "S11"
3929 0.03022 "2" "1" "24" "S11"
3930 0.02363 "2" "1" "24" "S11"
3931 0.01115 "2" "1" "24" "S11"
3932 0.01556 "2" "1" "24" "S11"
3933 0.01138 "2" "1" "25" "S11"
3934 0.02277 "2" "1" "25" "S11"
3935 0.03221 "2" "1" "25" "S11"
3936 0.03587 "2" "1" "25" "S11"
3937 0.02963 "2" "1" "25" "S11"
3938 0.01475 "2" "1" "25" "S11"
3939 0.03187 "2" "1" "26" "S11"
3940 0.03348 "2" "1" "26" "S11"
3941 0.04067 "2" "1" "26" "S11"
3942 0.06000 "2" "1" "26" "S11"
3943 0.02901 "2" "1" "27" "S11"
3944 0.02651 "2" "1" "27" "S11"
3945 0.00840 "2" "1" "31" "S11"
3946 0.01938 "2" "1" "31" "S11"
3947 0.01288 "2" "1" "32" "S11"
3948 0.04643 "2" "1" "32" "S11"
3949 0.00899 "2" "1" "33" "S11"
3950 0.01085 "2" "1" "33" "S11"
3951 0.00584 "2" "1" "33" "S11"
3952 0.00190 "2" "1" "33" "S11"
3953 0.01819 "2" "1" "33" "S11"
3954 0.00850 "2" "1" "33" "S11"
3955 0.04936 "2" "1" "34" "S11"
3956 0.01268 "2" "1" "34" "S11"
3957 0.02421 "2" "1" "35" "S11"
3958 0.01357 "2" "1" "35" "S11"
3959 0.06272 "2" "1" "39" "S11"
3960 0.01144 "2" "1" "39" "S11"
3961 0.11559 "2" "1" "40" "S11"
3962 0.04851 "2" "1" "40" "S11"
3963 0.05209 "2" "1" "40" "S11"
3964 0.08870 "2" "1" "40" "S11"
3965 0.05105 "2" "1" "41" "S11"
3966 0.00649 "2" "1" "41" "S11"
3967 0.05588 "2" "1" "41" "S11"
3968 0.02701 "2" "1" "41" "S11"
3969 0.09229 "2" "1" "41" "S11"
3970 0.03419 "2" "1" "41" "S11"
3971 0.02078 "2" "1" "42" "S11"
3972 0.03537 "2" "1" "42" "S11"
3973 0.02176 "2" "1" "42" "S11"
3974 0.05385 "2" "1" "42" "S11"
3975 0.09494 "2" "1" "43" "S11"
3976 0.09852 "2" "1" "43" "S11"
3977 0.01449 "2" "1" "47" "S11"
3978 0.02877 "2" "1" "47" "S11"
3979 0.08554 "2" "1" "48" "S11"
3980 0.02842 "2" "1" "48" "S11"
3981 0.00856 "2" "1" "49" "S11"
3982 0.02826 "2" "1" "49" "S11"
3983 0.02375 "2" "1" "49" "S11"
3984 0.00913 "2" "1" "49" "S11"
3985 0.01501 "2" "1" "49" "S11"
3986 0.01149 "2" "1" "49" "S11"
3987 0.01182 "2" "1" "50" "S11"
3988 0.02656 "2" "1" "50" "S11"
3989 0.00705 "2" "1" "51" "S11"
3990 0.06915 "2" "1" "51" "S11"
3991 0.01950 "2" "1" "55" "S11"
3992 0.01931 "2" "1" "55" "S11"
3993 0.01330 "2" "1" "56" "S11"
3994 0.06725 "2" "1" "56" "S11"
3995 0.05392 "2" "1" "56" "S11"
3996 0.04641 "2" "1" "56" "S11"
3997 0.05642 "2" "1" "57" "S11"
3998 0.06084 "2" "1" "57" "S11"
3999 0.06313 "2" "1" "57" "S11"
4000 0.02511 "2" "1" "57" "S11"
4001 0.02857 "2" "1" "57" "S11"
4002 0.03222 "2" "1" "57" "S11"
4003 0.01232 "2" "1" "58" "S11"
4004 0.01168 "2" "1" "58" "S11"
4005 0.04650 "2" "1" "58" "S11"
4006 0.02203 "2" "1" "58" "S11"
4007 0.00953 "2" "1" "59" "S11"
4008 0.03107 "2" "1" "59" "S11"
4009 0.02187 "2" "1" "63" "S11"
4010 0.05094 "2" "1" "63" "S11"
4011 0.00424 "2" "1" "64" "S11"
4012 0.00427 "2" "1" "64" "S11"
4013 0.02902 "3" "0" "1" "S11"
4014 0.06063 "3" "0" "1" "S11"
4015 0.02111 "3" "0" "1" "S11"
4016 0.02138 "3" "0" "1" "S11"
4017 0.02808 "3" "0" "1" "S11"
4018 0.05481 "3" "0" "1" "S11"
4019 0.01352 "3" "0" "2" "S11"
4020 0.03164 "3" "0" "2" "S11"
4021 0.02430 "3" "0" "3" "S11"
4022 0.02196 "3" "0" "3" "S11"
4023 0.02595 "3" "0" "7" "S11"
4024 0.02530 "3" "0" "7" "S11"
4025 0.03231 "3" "0" "8" "S11"
4026 0.01743 "3" "0" "8" "S11"
4027 0.03996 "3" "0" "8" "S11"
4028 0.01216 "3" "0" "8" "S11"
4029 0.08436 "3" "0" "9" "S11"
4030 0.08518 "3" "0" "9" "S11"
4031 0.02568 "3" "0" "9" "S11"
4032 0.03543 "3" "0" "9" "S11"
4033 0.03155 "3" "0" "9" "S11"
4034 0.02688 "3" "0" "9" "S11"
4035 0.03859 "3" "0" "10" "S11"
4036 0.01596 "3" "0" "10" "S11"
4037 0.01696 "3" "0" "10" "S11"
4038 0.03548 "3" "0" "10" "S11"
4039 0.00702 "3" "0" "11" "S11"
4040 0.01310 "3" "0" "11" "S11"
4041 0.02857 "3" "0" "15" "S11"
4042 0.05822 "3" "0" "15" "S11"
4043 0.00794 "3" "0" "16" "S11"
4044 0.03534 "3" "0" "16" "S11"
4045 0.04916 "3" "0" "17" "S11"
4046 0.04734 "3" "0" "17" "S11"
4047 0.03024 "3" "0" "17" "S11"
4048 0.09239 "3" "0" "17" "S11"
4049 0.01554 "3" "0" "17" "S11"
4050 0.05004 "3" "0" "17" "S11"
4051 0.03345 "3" "0" "18" "S11"
4052 0.03950 "3" "0" "18" "S11"
4053 0.03850 "3" "0" "19" "S11"
4054 0.01753 "3" "0" "19" "S11"
4055 0.02495 "3" "0" "23" "S11"
4056 0.02787 "3" "0" "23" "S11"
4057 0.00982 "3" "0" "24" "S11"
4058 0.06455 "3" "0" "24" "S11"
4059 0.00821 "3" "0" "24" "S11"
4060 0.04280 "3" "0" "24" "S11"
4061 0.01273 "3" "0" "25" "S11"
4062 0.03158 "3" "0" "25" "S11"
4063 0.01921 "3" "0" "25" "S11"
4064 0.02016 "3" "0" "25" "S11"
4065 0.04412 "3" "0" "25" "S11"
4066 0.03486 "3" "0" "25" "S11"
4067 0.03090 "3" "0" "26" "S11"
4068 0.05425 "3" "0" "26" "S11"
4069 0.02164 "3" "0" "26" "S11"
4070 0.04199 "3" "0" "26" "S11"
4071 0.01797 "3" "0" "27" "S11"
4072 0.08871 "3" "0" "27" "S11"
4073 0.05817 "3" "0" "31" "S11"
4074 0.03169 "3" "0" "31" "S11"
4075 0.02552 "3" "0" "32" "S11"
4076 0.01104 "3" "0" "32" "S11"
4077 0.00740 "3" "0" "33" "S11"
4078 0.01837 "3" "0" "33" "S11"
4079 0.02498 "3" "0" "33" "S11"
4080 0.02698 "3" "0" "33" "S11"
4081 0.03126 "3" "0" "33" "S11"
4082 0.01031 "3" "0" "33" "S11"
4083 0.07648 "3" "0" "34" "S11"
4084 0.06886 "3" "0" "34" "S11"
4085 0.01463 "3" "0" "35" "S11"
4086 0.05416 "3" "0" "35" "S11"
4087 0.02402 "3" "0" "39" "S11"
4088 0.04681 "3" "0" "39" "S11"
4089 0.05620 "3" "0" "40" "S11"
4090 0.05273 "3" "0" "40" "S11"
4091 0.17318 "3" "0" "40" "S11"
4092 0.06274 "3" "0" "40" "S11"
4093 0.02182 "3" "0" "41" "S11"
4094 0.06269 "3" "0" "41" "S11"
4095 0.02438 "3" "0" "41" "S11"
4096 0.03787 "3" "0" "41" "S11"
4097 0.02195 "3" "0" "41" "S11"
4098 0.03193 "3" "0" "41" "S11"
4099 0.00780 "3" "0" "42" "S11"
4100 0.02695 "3" "0" "42" "S11"
4101 0.07456 "3" "0" "42" "S11"
4102 0.00437 "3" "0" "42" "S11"
4103 0.00745 "3" "0" "43" "S11"
4104 0.04102 "3" "0" "43" "S11"
4105 0.02493 "3" "0" "47" "S11"
4106 0.02571 "3" "0" "47" "S11"
4107 0.02132 "3" "0" "48" "S11"
4108 0.02901 "3" "0" "48" "S11"
4109 0.00522 "3" "0" "49" "S11"
4110 0.01032 "3" "0" "49" "S11"
4111 0.03515 "3" "0" "49" "S11"
4112 0.02734 "3" "0" "49" "S11"
4113 0.01587 "3" "0" "49" "S11"
4114 0.01343 "3" "0" "49" "S11"
4115 0.01879 "3" "0" "50" "S11"
4116 0.02771 "3" "0" "50" "S11"
4117 0.00783 "3" "0" "51" "S11"
4118 0.04782 "3" "0" "51" "S11"
4119 0.01558 "3" "0" "55" "S11"
4120 0.01087 "3" "0" "55" "S11"
4121 0.00787 "3" "0" "56" "S11"
4122 0.02053 "3" "0" "56" "S11"
4123 0.02748 "3" "0" "56" "S11"
4124 0.01165 "3" "0" "56" "S11"
4125 0.01497 "3" "0" "57" "S11"
4126 0.01247 "3" "0" "57" "S11"
4127 0.01689 "3" "0" "57" "S11"
4128 0.07669 "3" "0" "57" "S11"
4129 0.03753 "3" "0" "57" "S11"
4130 0.02360 "3" "0" "57" "S11"
4131 0.00980 "3" "0" "58" "S11"
4132 0.02975 "3" "0" "58" "S11"
4133 0.00632 "3" "0" "58" "S11"
4134 0.01172 "3" "0" "58" "S11"
4135 0.00967 "3" "0" "59" "S11"
4136 0.01088 "3" "0" "59" "S11"
4137 0.04408 "3" "0" "63" "S11"
4138 0.06153 "3" "0" "63" "S11"
4139 0.00709 "3" "0" "64" "S11"
4140 0.01129 "3" "0" "64" "S11"
4141 0.02418 "1" "0" "1" "S12"
4142 0.04470 "1" "0" "1" "S12"
4143 0.02100 "1" "0" "1" "S12"
4144 0.00772 "1" "0" "1" "S12"
4145 0.00969 "1" "0" "1" "S12"
4146 0.02370 "1" "0" "1" "S12"
4147 0.05628 "1" "0" "2" "S12"
4148 0.02870 "1" "0" "2" "S12"
4149 0.10197 "1" "0" "3" "S12"
4150 0.05955 "1" "0" "3" "S12"
4151 0.05895 "1" "0" "7" "S12"
4152 0.03905 "1" "0" "7" "S12"
4153 0.06687 "1" "0" "8" "S12"
4154 0.02472 "1" "0" "8" "S12"
4155 0.02126 "1" "0" "8" "S12"
4156 0.02719 "1" "0" "8" "S12"
4157 0.07407 "1" "0" "9" "S12"
4158 0.06414 "1" "0" "9" "S12"
4159 0.00923 "1" "0" "9" "S12"
4160 0.02865 "1" "0" "9" "S12"
4161 0.02892 "1" "0" "9" "S12"
4162 0.09911 "1" "0" "10" "S12"
4163 0.02968 "1" "0" "10" "S12"
4164 0.00724 "1" "0" "11" "S12"
4165 0.01899 "1" "0" "11" "S12"
4166 0.00631 "1" "0" "15" "S12"
4167 0.01498 "1" "0" "15" "S12"
4168 0.03979 "1" "0" "16" "S12"
4169 0.03003 "1" "0" "16" "S12"
4170 0.02283 "1" "0" "17" "S12"
4171 0.01835 "1" "0" "17" "S12"
4172 0.02124 "1" "0" "17" "S12"
4173 0.01417 "1" "0" "17" "S12"
4174 0.09071 "1" "0" "17" "S12"
4175 0.01817 "1" "0" "17" "S12"
4176 0.02855 "1" "0" "18" "S12"
4177 0.05534 "1" "0" "18" "S12"
4178 0.01432 "1" "0" "19" "S12"
4179 0.00474 "1" "0" "19" "S12"
4180 0.09678 "1" "0" "23" "S12"
4181 0.07343 "1" "0" "23" "S12"
4182 0.04175 "1" "0" "24" "S12"
4183 0.02536 "1" "0" "24" "S12"
4184 0.01808 "1" "0" "24" "S12"
4185 0.02263 "1" "0" "24" "S12"
4186 0.01647 "1" "0" "25" "S12"
4187 0.09080 "1" "0" "25" "S12"
4188 0.02316 "1" "0" "25" "S12"
4189 0.01183 "1" "0" "25" "S12"
4190 0.02825 "1" "0" "25" "S12"
4191 0.01319 "1" "0" "25" "S12"
4192 0.02368 "1" "0" "26" "S12"
4193 0.03122 "1" "0" "26" "S12"
4194 0.03173 "1" "0" "26" "S12"
4195 0.17205 "1" "0" "26" "S12"
4196 0.11535 "1" "0" "27" "S12"
4197 0.03589 "1" "0" "27" "S12"
4198 0.08901 "1" "0" "31" "S12"
4199 0.04501 "1" "0" "31" "S12"
4200 0.04628 "1" "0" "32" "S12"
4201 0.05775 "1" "0" "32" "S12"
4202 0.00461 "1" "0" "33" "S12"
4203 0.03999 "1" "0" "33" "S12"
4204 0.03313 "1" "0" "33" "S12"
4205 0.02305 "1" "0" "33" "S12"
4206 0.05461 "1" "0" "33" "S12"
4207 0.06571 "1" "0" "33" "S12"
4208 0.02130 "1" "0" "34" "S12"
4209 0.04015 "1" "0" "34" "S12"
4210 0.12010 "1" "0" "35" "S12"
4211 0.09609 "1" "0" "35" "S12"
4212 0.04923 "1" "0" "39" "S12"
4213 0.05463 "1" "0" "39" "S12"
4214 0.06162 "1" "0" "40" "S12"
4215 0.05222 "1" "0" "40" "S12"
4216 0.02460 "1" "0" "40" "S12"
4217 0.01486 "1" "0" "40" "S12"
4218 0.01801 "1" "0" "41" "S12"
4219 0.02420 "1" "0" "41" "S12"
4220 0.02865 "1" "0" "41" "S12"
4221 0.02479 "1" "0" "41" "S12"
4222 0.02529 "1" "0" "41" "S12"
4223 0.07376 "1" "0" "41" "S12"
4224 0.04367 "1" "0" "42" "S12"
4225 0.04606 "1" "0" "42" "S12"
4226 0.02866 "1" "0" "42" "S12"
4227 0.02320 "1" "0" "42" "S12"
4228 0.15735 "1" "0" "43" "S12"
4229 0.03320 "1" "0" "43" "S12"
4230 0.09823 "1" "0" "47" "S12"
4231 0.03654 "1" "0" "47" "S12"
4232 0.02519 "1" "0" "48" "S12"
4233 0.01946 "1" "0" "48" "S12"
4234 0.01980 "1" "0" "49" "S12"
4235 0.04387 "1" "0" "49" "S12"
4236 0.00822 "1" "0" "49" "S12"
4237 0.06100 "1" "0" "49" "S12"
4238 0.01582 "1" "0" "49" "S12"
4239 0.06357 "1" "0" "50" "S12"
4240 0.03528 "1" "0" "50" "S12"
4241 0.03974 "1" "0" "51" "S12"
4242 0.01608 "1" "0" "51" "S12"
4243 0.16605 "1" "0" "55" "S12"
4244 0.02024 "1" "0" "55" "S12"
4245 0.01742 "1" "0" "56" "S12"
4246 0.01428 "1" "0" "56" "S12"
4247 0.03889 "1" "0" "56" "S12"
4248 0.05866 "1" "0" "56" "S12"
4249 0.01483 "1" "0" "57" "S12"
4250 0.03774 "1" "0" "57" "S12"
4251 0.01364 "1" "0" "57" "S12"
4252 0.01714 "1" "0" "57" "S12"
4253 0.05790 "1" "0" "57" "S12"
4254 0.04299 "1" "0" "58" "S12"
4255 0.04134 "1" "0" "58" "S12"
4256 0.06789 "1" "0" "58" "S12"
4257 0.01967 "1" "0" "58" "S12"
4258 0.03250 "1" "0" "59" "S12"
4259 0.01103 "1" "0" "59" "S12"
4260 0.09601 "1" "0" "63" "S12"
4261 0.00454 "1" "0" "63" "S12"
4262 0.08232 "1" "0" "64" "S12"
4263 0.02339 "2" "1" "1" "S12"
4264 0.03778 "2" "1" "1" "S12"
4265 0.03950 "2" "1" "1" "S12"
4266 0.00883 "2" "1" "1" "S12"
4267 0.04896 "2" "1" "1" "S12"
4268 0.09901 "2" "1" "1" "S12"
4269 0.02147 "2" "1" "2" "S12"
4270 0.11349 "2" "1" "2" "S12"
4271 0.01118 "2" "1" "3" "S12"
4272 0.03042 "2" "1" "3" "S12"
4273 0.01774 "2" "1" "7" "S12"
4274 0.02049 "2" "1" "7" "S12"
4275 0.07097 "2" "1" "8" "S12"
4276 0.01967 "2" "1" "8" "S12"
4277 0.03477 "2" "1" "8" "S12"
4278 0.02117 "2" "1" "8" "S12"
4279 0.04692 "2" "1" "9" "S12"
4280 0.04144 "2" "1" "9" "S12"
4281 0.09877 "2" "1" "9" "S12"
4282 0.01653 "2" "1" "9" "S12"
4283 0.05994 "2" "1" "9" "S12"
4284 0.00447 "2" "1" "9" "S12"
4285 0.01133 "2" "1" "10" "S12"
4286 0.00494 "2" "1" "10" "S12"
4287 0.01292 "2" "1" "10" "S12"
4288 0.04435 "2" "1" "10" "S12"
4289 0.03238 "2" "1" "11" "S12"
4290 0.01335 "2" "1" "11" "S12"
4291 0.03616 "2" "1" "15" "S12"
4292 0.03010 "2" "1" "15" "S12"
4293 0.04215 "2" "1" "16" "S12"
4294 0.01528 "2" "1" "16" "S12"
4295 0.01915 "2" "1" "17" "S12"
4296 0.06632 "2" "1" "17" "S12"
4297 0.04852 "2" "1" "17" "S12"
4298 0.03271 "2" "1" "17" "S12"
4299 0.05067 "2" "1" "17" "S12"
4300 0.05611 "2" "1" "17" "S12"
4301 0.10009 "2" "1" "18" "S12"
4302 0.06350 "2" "1" "19" "S12"
4303 0.12725 "2" "1" "19" "S12"
4304 0.01360 "2" "1" "23" "S12"
4305 0.01441 "2" "1" "24" "S12"
4306 0.01792 "2" "1" "24" "S12"
4307 0.01242 "2" "1" "24" "S12"
4308 0.01751 "2" "1" "24" "S12"
4309 0.02882 "2" "1" "25" "S12"
4310 0.04867 "2" "1" "25" "S12"
4311 0.01983 "2" "1" "25" "S12"
4312 0.05057 "2" "1" "25" "S12"
4313 0.01161 "2" "1" "25" "S12"
4314 0.01038 "2" "1" "25" "S12"
4315 0.01466 "2" "1" "26" "S12"
4316 0.11905 "2" "1" "26" "S12"
4317 0.10093 "2" "1" "26" "S12"
4318 0.01533 "2" "1" "26" "S12"
4319 0.04097 "2" "1" "31" "S12"
4320 0.04141 "2" "1" "31" "S12"
4321 0.02868 "2" "1" "32" "S12"
4322 0.00279 "2" "1" "32" "S12"
4323 0.01264 "2" "1" "33" "S12"
4324 0.03483 "2" "1" "33" "S12"
4325 0.01752 "2" "1" "33" "S12"
4326 0.02393 "2" "1" "33" "S12"
4327 0.02013 "2" "1" "33" "S12"
4328 0.01738 "2" "1" "33" "S12"
4329 0.03841 "2" "1" "34" "S12"
4330 0.09886 "2" "1" "34" "S12"
4331 0.01528 "2" "1" "35" "S12"
4332 0.00898 "2" "1" "35" "S12"
4333 0.05811 "2" "1" "39" "S12"
4334 0.12848 "2" "1" "39" "S12"
4335 0.05895 "2" "1" "40" "S12"
4336 0.03910 "2" "1" "40" "S12"
4337 0.10366 "2" "1" "40" "S12"
4338 0.07177 "2" "1" "40" "S12"
4339 0.02993 "2" "1" "41" "S12"
4340 0.04307 "2" "1" "41" "S12"
4341 0.01090 "2" "1" "41" "S12"
4342 0.02421 "2" "1" "41" "S12"
4343 0.02890 "2" "1" "41" "S12"
4344 0.02765 "2" "1" "41" "S12"
4345 0.03775 "2" "1" "42" "S12"
4346 0.01343 "2" "1" "42" "S12"
4347 0.00934 "2" "1" "42" "S12"
4348 0.01101 "2" "1" "42" "S12"
4349 0.04912 "2" "1" "43" "S12"
4350 0.02408 "2" "1" "43" "S12"
4351 0.12689 "2" "1" "47" "S12"
4352 0.05107 "2" "1" "48" "S12"
4353 0.01642 "2" "1" "48" "S12"
4354 0.07635 "2" "1" "49" "S12"
4355 0.02410 "2" "1" "49" "S12"
4356 0.01597 "2" "1" "49" "S12"
4357 0.05833 "2" "1" "49" "S12"
4358 0.03474 "2" "1" "49" "S12"
4359 0.02742 "2" "1" "49" "S12"
4360 0.00470 "2" "1" "50" "S12"
4361 0.00529 "2" "1" "50" "S12"
4362 0.03007 "2" "1" "51" "S12"
4363 0.07279 "2" "1" "51" "S12"
4364 0.06094 "2" "1" "55" "S12"
4365 0.03062 "2" "1" "55" "S12"
4366 0.02222 "2" "1" "56" "S12"
4367 0.02644 "2" "1" "56" "S12"
4368 0.07115 "2" "1" "56" "S12"
4369 0.02971 "2" "1" "56" "S12"
4370 0.03085 "2" "1" "57" "S12"
4371 0.05097 "2" "1" "57" "S12"
4372 0.04320 "2" "1" "57" "S12"
4373 0.05636 "2" "1" "57" "S12"
4374 0.01740 "2" "1" "57" "S12"
4375 0.07447 "2" "1" "57" "S12"
4376 0.03316 "2" "1" "58" "S12"
4377 0.01500 "2" "1" "58" "S12"
4378 0.01733 "2" "1" "58" "S12"
4379 0.01374 "2" "1" "58" "S12"
4380 0.00250 "2" "1" "59" "S12"
4381 0.00475 "2" "1" "59" "S12"
4382 0.01594 "2" "1" "63" "S12"
4383 0.04310 "2" "1" "63" "S12"
4384 0.01584 "2" "1" "64" "S12"
4385 0.01742 "2" "1" "64" "S12"
4386 0.00628 "3" "0" "1" "S12"
4387 0.01194 "3" "0" "1" "S12"
4388 0.02986 "3" "0" "1" "S12"
4389 0.00690 "3" "0" "1" "S12"
4390 0.03950 "3" "0" "1" "S12"
4391 0.02187 "3" "0" "2" "S12"
4392 0.00762 "3" "0" "3" "S12"
4393 0.00656 "3" "0" "3" "S12"
4394 0.01208 "3" "0" "7" "S12"
4395 0.01495 "3" "0" "7" "S12"
4396 0.02058 "3" "0" "8" "S12"
4397 0.01423 "3" "0" "8" "S12"
4398 0.06619 "3" "0" "8" "S12"
4399 0.03844 "3" "0" "8" "S12"
4400 0.01175 "3" "0" "9" "S12"
4401 0.03231 "3" "0" "9" "S12"
4402 0.02560 "3" "0" "9" "S12"
4403 0.00310 "3" "0" "9" "S12"
4404 0.03970 "3" "0" "9" "S12"
4405 0.02372 "3" "0" "10" "S12"
4406 0.01920 "3" "0" "10" "S12"
4407 0.11522 "3" "0" "10" "S12"
4408 0.04669 "3" "0" "11" "S12"
4409 0.01419 "3" "0" "11" "S12"
4410 0.01575 "3" "0" "15" "S12"
4411 0.00893 "3" "0" "15" "S12"
4412 0.00751 "3" "0" "16" "S12"
4413 0.00978 "3" "0" "16" "S12"
4414 0.01776 "3" "0" "17" "S12"
4415 0.09363 "3" "0" "17" "S12"
4416 0.06532 "3" "0" "17" "S12"
4417 0.03003 "3" "0" "17" "S12"
4418 0.04516 "3" "0" "17" "S12"
4419 0.04956 "3" "0" "17" "S12"
4420 0.02756 "3" "0" "18" "S12"
4421 0.01653 "3" "0" "18" "S12"
4422 0.04769 "3" "0" "19" "S12"
4423 0.01580 "3" "0" "19" "S12"
4424 0.04522 "3" "0" "23" "S12"
4425 0.02370 "3" "0" "23" "S12"
4426 0.03408 "3" "0" "24" "S12"
4427 0.01052 "3" "0" "24" "S12"
4428 0.03084 "3" "0" "24" "S12"
4429 0.03838 "3" "0" "24" "S12"
4430 0.03363 "3" "0" "25" "S12"
4431 0.01810 "3" "0" "25" "S12"
4432 0.03875 "3" "0" "25" "S12"
4433 0.01820 "3" "0" "25" "S12"
4434 0.01012 "3" "0" "25" "S12"
4435 0.01635 "3" "0" "25" "S12"
4436 0.02817 "3" "0" "26" "S12"
4437 0.04450 "3" "0" "26" "S12"
4438 0.05454 "3" "0" "26" "S12"
4439 0.00879 "3" "0" "26" "S12"
4440 0.03394 "3" "0" "27" "S12"
4441 0.05254 "3" "0" "27" "S12"
4442 0.01995 "3" "0" "31" "S12"
4443 0.02135 "3" "0" "31" "S12"
4444 0.01775 "3" "0" "32" "S12"
4445 0.00451 "3" "0" "32" "S12"
4446 0.02340 "3" "0" "33" "S12"
4447 0.03059 "3" "0" "33" "S12"
4448 0.04055 "3" "0" "33" "S12"
4449 0.02769 "3" "0" "33" "S12"
4450 0.04218 "3" "0" "33" "S12"
4451 0.02994 "3" "0" "33" "S12"
4452 0.03104 "3" "0" "34" "S12"
4453 0.01794 "3" "0" "34" "S12"
4454 0.08725 "3" "0" "35" "S12"
4455 0.12621 "3" "0" "35" "S12"
4456 0.03817 "3" "0" "39" "S12"
4457 0.05916 "3" "0" "39" "S12"
4458 0.03707 "3" "0" "40" "S12"
4459 0.01088 "3" "0" "40" "S12"
4460 0.01087 "3" "0" "40" "S12"
4461 0.08872 "3" "0" "40" "S12"
4462 0.02731 "3" "0" "41" "S12"
4463 0.04327 "3" "0" "41" "S12"
4464 0.03486 "3" "0" "41" "S12"
4465 0.01117 "3" "0" "41" "S12"
4466 0.02233 "3" "0" "41" "S12"
4467 0.01367 "3" "0" "41" "S12"
4468 0.02473 "3" "0" "42" "S12"
4469 0.00507 "3" "0" "42" "S12"
4470 0.00821 "3" "0" "42" "S12"
4471 0.00662 "3" "0" "42" "S12"
4472 0.02487 "3" "0" "43" "S12"
4473 0.09659 "3" "0" "43" "S12"
4474 0.05429 "3" "0" "47" "S12"
4475 0.00775 "3" "0" "47" "S12"
4476 0.01606 "3" "0" "48" "S12"
4477 0.07910 "3" "0" "48" "S12"
4478 0.01267 "3" "0" "49" "S12"
4479 0.01717 "3" "0" "49" "S12"
4480 0.01069 "3" "0" "49" "S12"
4481 0.04641 "3" "0" "49" "S12"
4482 0.03113 "3" "0" "49" "S12"
4483 0.01490 "3" "0" "49" "S12"
4484 0.02322 "3" "0" "50" "S12"
4485 0.02747 "3" "0" "50" "S12"
4486 0.01497 "3" "0" "51" "S12"
4487 0.01754 "3" "0" "51" "S12"
4488 0.01750 "3" "0" "55" "S12"
4489 0.07606 "3" "0" "55" "S12"
4490 0.04749 "3" "0" "56" "S12"
4491 0.00880 "3" "0" "56" "S12"
4492 0.00913 "3" "0" "56" "S12"
4493 0.01479 "3" "0" "57" "S12"
4494 0.04270 "3" "0" "57" "S12"
4495 0.00953 "3" "0" "57" "S12"
4496 0.03377 "3" "0" "57" "S12"
4497 0.02193 "3" "0" "57" "S12"
4498 0.00792 "3" "0" "58" "S12"
4499 0.02110 "3" "0" "58" "S12"
4500 0.02485 "3" "0" "58" "S12"
4501 0.02480 "3" "0" "58" "S12"
4502 0.01711 "3" "0" "59" "S12"
4503 0.03465 "3" "0" "59" "S12"
4504 0.03644 "3" "0" "63" "S12"
4505 0.02449 "3" "0" "63" "S12"
4506 0.07105 "3" "0" "64" "S12"
4507 0.07592 "3" "0" "64" "S12"
